# Supplementary material for: Complete Genome Sequence Analysis of Ralstonia solanacearum Strain PeaFJ1 Provides Insights Into Its Strong Virulence in Peanut Plants
Source: Front Microbiol. 2022 Feb 23;13:830900. doi: 10.3389/fmicb.2022.830900 (PMC8904134; doi:10.3389/fmicb.2022.830900)
Supplement: Supplementary Table 1 — Basic annotation of PeaFJ1 chromosome and megaplasmid. [file Table_1.XLSX]

## Sheet: All genes on chromosome
ID	Symbol	Nr-ID	Nr-Score	Nr-Evalue	Nr-annotation	Swissprot-ID	Swissprot-Score	Swissprot-Evalue	Swissprot-annotation	COG-Protein-or-Domain	COG-Score	COG-Evalue	COG-ID	COG-Function-Description	KO-ID	KEGG-Evalue	KEGG-Score	KEGG-Gene	Pathway	GO-BiologicalProcess	GO-MolecularFunction	GO-CellularComponent
JNO62_00005	dnaA	RAA07203.1	1082	0	chromosomal replication initiator protein DnaA [Ralstonia pseudosolanacearum]	sp|Q8XTV4|DNAA_RALSO	970.7	6.6e-282	sp|Q8XTV4|DNAA_RALSO Chromosomal replication initiator protein DnaA OS=Ralstonia solanacearum (strain GMI1000) OX=267608 GN=dnaA PE=3 SV=1	RSc3442	970.7	1.5e-282	COG0593	ATPase involved in DNA replication initiation	K02313//dnaA; chromosomal replication initiator protein	2.2e-280	970.7	rso:RSc3442	ko02020//Two-component system//Signal transduction//Environmental Information Processing;ko04112//Cell cycle - Caulobacter//Cell growth and death//Cellular Processes	GO:0019219//regulation of nucleobase-containing compound metabolic process;GO:0051052//regulation of DNA metabolic process;GO:0051171//regulation of nitrogen compound metabolic process;GO:0065007//biological regulation;GO:0060255//regulation of macromolecule metabolic process;GO:0050794//regulation of cellular process;GO:0031323//regulation of cellular metabolic process;GO:0050789//regulation of …	GO:0032549//ribonucleoside binding;GO:0001883//purine nucleoside binding;GO:0005488//binding;GO:0043565//sequence-specific DNA binding;GO:0001882//nucleoside binding;GO:1901363//heterocyclic compound binding;GO:0097367//carbohydrate derivative binding;GO:0003676//nucleic acid binding;GO:0003677//DNA binding;GO:0032550//purine ribonucleoside binding;GO:0097159//organic cyclic compound binding;GO:0…	GO:0005622//intracellular;GO:0044424//intracellular part;GO:0044464//cell part;GO:0005623//cell
JNO62_00010	dnaN	APC70132.1	759	0	DNA polymerase III subunit beta [Ralstonia solanacearum OE1-1] [Ralstonia solanacearum]	sp|P0A120|DPO3B_PSEPK	321.2	1.5e-86	sp|P0A120|DPO3B_PSEPK Beta sliding clamp OS=Pseudomonas putida (strain ATCC 47054 / DSM 6125 / NCIMB 11950 / KT2440) OX=160488 GN=dnaN PE=3 SV=1	RSc3441	717.2	2.2e-206	COG0592	DNA polymerase sliding clamp subunit (PCNA homolog)	K02338//dnaN; DNA polymerase III subunit beta [EC:2.7.7.7]	3.1e-204	717.2	rso:RSc3441	ko03440//Homologous recombination//Replication and repair//Genetic Information Processing;ko03430//Mismatch repair//Replication and repair//Genetic Information Processing;ko03030//DNA replication//Replication and repair//Genetic Information Processing	GO:0006807//nitrogen compound metabolic process;GO:0034641//cellular nitrogen compound metabolic process;GO:1901360//organic cyclic compound metabolic process;GO:0009987//cellular process;GO:0008152//metabolic process;GO:0090304//nucleic acid metabolic process;GO:0006139//nucleobase-containing compound metabolic process;GO:0006259//DNA metabolic process;GO:0044260//cellular macromolecule metaboli…	GO:0016787//hydrolase activity;GO:0016788//hydrolase activity, acting on ester bonds;GO:0004518//nuclease activity;GO:0003824//catalytic activity;GO:0016772//transferase activity, transferring phosphorus-containing groups;GO:0034061//DNA polymerase activity;GO:0016779//nucleotidyltransferase activity;GO:0016740//transferase activity;GO:0004527//exonuclease activity	GO:1902494//catalytic complex;GO:0044464//cell part;GO:0032991//macromolecular complex;GO:0061695//transferase complex, transferring phosphorus-containing groups;GO:0044424//intracellular part;GO:0042575//DNA polymerase complex;GO:0043234//protein complex;GO:0005622//intracellular;GO:1990234//transferase complex;GO:0005623//cell
JNO62_00020	--	WP_111375174.1	1102	0	SAVED domain-containing protein [Ralstonia pseudosolanacearum]	--	--	--	--	--	--	--	--	--	--	--	--	--	--	-	-	-
JNO62_00025	--	AYB50022.1	922	0	nucleotidyltransferase [Ralstonia solanacearum]	--	--	--	--	--	--	--	--	--	--	--	--	--	--	-	-	-
JNO62_00030	UBA4	WP_111375176.1	507	0	ThiF family adenylyltransferase [Ralstonia pseudosolanacearum]	sp|Q6CBK1|UBA4_YARLI	80.9	2.5e-14	sp|Q6CBK1|UBA4_YARLI Adenylyltransferase and sulfurtransferase UBA4 OS=Yarrowia lipolytica (strain CLIB 122 / E 150) OX=284591 GN=UBA4 PE=3 SV=1	AF0553	67.8	5.2e-11	COG0476	Dinucleotide-utilizing enzymes involved in molybdopterin and thiamine biosynthesis family 2	K21147//moeZR; sulfur-carrier protein adenylyltransferase/sulfurtransferase [EC:2.7.7.80 2.7.7.- 2.8.1.11 2.8.1.-]	1.4e-140	505.4	rsn:RSPO_c00007	ko04122//Sulfur relay system//Folding, sorting and degradation//Genetic Information Processing	-	-	-
JNO62_00035	Bmul_4731	WP_127592035.1	509	0	ATP-binding protein [Ralstonia solanacearum]	sp|P55923|ISTB_BURM1	411	9.7e-114	sp|P55923|ISTB_BURM1 Insertion sequence IS408 putative ATP-binding protein OS=Burkholderia multivorans (strain ATCC 17616 / 249) OX=395019 GN=Bmul_4731 PE=3 SV=2	SMa0776	239.2	1.2e-62	COG1484	DNA replication protein	--	--	--	--	--	-	GO:0001883//purine nucleoside binding;GO:0097159//organic cyclic compound binding;GO:0032550//purine ribonucleoside binding;GO:0032549//ribonucleoside binding;GO:0097367//carbohydrate derivative binding;GO:0001882//nucleoside binding;GO:0036094//small molecule binding;GO:1901363//heterocyclic compound binding;GO:0005488//binding	-
JNO62_00040	Bmul_4730	WP_127592033.1	1069	0	IS21 family transposase [Ralstonia solanacearum]	sp|Q51649|T408_BURM1	769.2	2.9e-221	sp|Q51649|T408_BURM1 Putative transposase for insertion sequence IS408 OS=Burkholderia multivorans (strain ATCC 17616 / 249) OX=395019 GN=Bmul_4730 PE=3 SV=1	AGl6	426.8	8.2e-119	COG4584	Transposase and inactivated derivatives	--	--	--	--	--	GO:1901360//organic cyclic compound metabolic process;GO:0071704//organic substance metabolic process;GO:0046483//heterocycle metabolic process;GO:0044238//primary metabolic process;GO:0044237//cellular metabolic process;GO:0006725//cellular aromatic compound metabolic process;GO:0009987//cellular process;GO:0090304//nucleic acid metabolic process;GO:0044699//single-organism process;GO:0043170//m…	GO:1901363//heterocyclic compound binding;GO:0097159//organic cyclic compound binding;GO:0005488//binding;GO:0003676//nucleic acid binding	-
JNO62_00045	--	PWK29720.1	156	1e-45	JAB domain-containing protein similar to deubiquitination enzymes [Pseudomonas sp. OV226]	--	--	--	--	--	--	--	--	--	--	--	--	--	--	-	-	-
JNO62_00050	--	WP_111375416.1	383	7e-135	3'-5' exonuclease [Ralstonia pseudosolanacearum]	--	--	--	--	--	--	--	--	--	K03683//rnt; ribonuclease T [EC:3.1.13.-]	1.3e-59	235.7	rhv:BA939_19980	--	-	-	-
JNO62_00055	--	VCN38415.1	114	4e-31	Uncharacterised protein [Burkholderia pseudomallei]	--	--	--	--	--	--	--	--	--	--	--	--	--	--	-	-	-
JNO62_00060	--	WP_111375418.1	239	1e-79	helix-turn-helix transcriptional regulator [Ralstonia pseudosolanacearum]	--	--	--	--	--	--	--	--	--	--	--	--	--	--	-	-	-
JNO62_00065	--	WP_167814679.1	624	0	ImmA/IrrE family metallo-endopeptidase [Ralstonia solanacearum]	--	--	--	--	--	--	--	--	--	--	--	--	--	--	-	-	-
JNO62_00070	CTSK	WP_111374829.1	440	2e-156	C1 family peptidase [Ralstonia pseudosolanacearum]	sp|Q9GLE3|CATK_PIG	53.5	3.3e-06	sp|Q9GLE3|CATK_PIG Cathepsin K OS=Sus scrofa OX=9823 GN=CTSK PE=2 SV=1	--	--	--	--	--	--	--	--	--	--	-	-	-
JNO62_00075	--	VCN38399.1	352	2e-119	thymidylate synthase [Burkholderia pseudomallei]	--	--	--	--	--	--	--	--	--	--	--	--	--	--	-	-	-
JNO62_00080	--	WP_111374827.1	459	1e-163	uracil-DNA glycosylase [Ralstonia pseudosolanacearum]	--	--	--	--	--	--	--	--	--	--	--	--	--	--	-	-	-
JNO62_00085	--	WP_111374826.1	892	0	nucleoside triphosphate pyrophosphohydrolase family protein [Ralstonia pseudosolanacearum]	--	--	--	--	BB0760	57	1.4e-07	COG1694	Predicted pyrophosphatase	--	--	--	--	--	-	-	-
JNO62_00090	--	WP_111374825.1	199	9e-65	DUF4031 domain-containing protein [Ralstonia pseudosolanacearum]	--	--	--	--	--	--	--	--	--	--	--	--	--	--	-	-	-
JNO62_00095	--	WP_111374824.1	218	1e-71	helix-turn-helix transcriptional regulator [Ralstonia pseudosolanacearum]	--	--	--	--	--	--	--	--	--	--	--	--	--	--	-	-	-
JNO62_00100	--	WP_111374823.1	385	2e-135	hypothetical protein [Ralstonia pseudosolanacearum]	--	--	--	--	--	--	--	--	--	--	--	--	--	--	-	-	-
JNO62_00110	--	ARS57762.1	576	0	endonuclease [Ralstonia solanacearum FJAT-91] [Ralstonia solanacearum]	--	--	--	--	RSc3416_2	90.1	9.9e-18	COG0551	Zn-finger domain associated with topoisomerase type I	K07448//mrr; restriction system protein	2.7e-160	570.9	rpu:CDC45_17465	--	-	-	-
JNO62_00115	--	KHL06936.1	80.5	8e-18	O-acetylhomoserine aminocarboxypropyltransferase, partial [Mumia flava]	--	--	--	--	RSc3415	146.7	2.4e-35	COG2873	O-acetylhomoserine sulfhydrylase	K01740//metY; O-acetylhomoserine (thiol)-lyase [EC:2.5.1.49]	1e-13	82	rmn:TK49_20390	ko01100//Metabolic pathways//Global and overview maps//Metabolism;ko00270//Cysteine and methionine metabolism//Amino acid metabolism//Metabolism	GO:0019752//carboxylic acid metabolic process;GO:1901564//organonitrogen compound metabolic process;GO:0043436//oxoacid metabolic process;GO:0044711//single-organism biosynthetic process;GO:1901607//alpha-amino acid biosynthetic process;GO:0044763//single-organism cellular process;GO:1901605//alpha-amino acid metabolic process;GO:0044283//small molecule biosynthetic process;GO:0016053//organic ac…	GO:0003824//catalytic activity;GO:0016740//transferase activity;GO:0043167//ion binding;GO:0043168//anion binding;GO:0005488//binding;GO:0016765//transferase activity, transferring alkyl or aryl (other than methyl) groups	-
JNO62_00120	RSc3414	AOE91313.1	615	0	UPF0187 protein [Ralstonia solanacearum]	sp|Q8XTY1|Y3414_RALSO	589.7	1.8e-167	sp|Q8XTY1|Y3414_RALSO UPF0187 protein RSc3414 OS=Ralstonia solanacearum (strain GMI1000) OX=267608 GN=RSc3414 PE=3 SV=1	RSc3414	589.7	4.3e-168	COG3781	Predicted membrane protein	K08994//yneE; ion channel-forming bestrophin family protein	6.1e-166	589.7	rso:RSc3414	--	-	-	GO:0031224//intrinsic component of membrane;GO:0044425//membrane part;GO:0016020//membrane
JNO62_00125	--	AZU57597.1	747	0	cell filamentation protein Fic [Ralstonia solanacearum]	--	--	--	--	RSc3413	742.3	6.3e-214	COG3177	Uncharacterized conserved protein	--	--	--	--	--	-	-	-
JNO62_00130	tsr	AZU57598.1	1006	0	cellobiose phosphorylase [Ralstonia solanacearum]	sp|P02942|MCP1_ECOLI	120.9	4.1e-26	sp|P02942|MCP1_ECOLI Methyl-accepting chemotaxis protein I OS=Escherichia coli (strain K12) OX=83333 GN=tsr PE=1 SV=2	RSc1234	144.1	1.1e-33	COG0840	Methyl-accepting chemotaxis protein	K03406//mcp; methyl-accepting chemotaxis protein	1.1e-215	755.7	rse:F504_3462	ko02020//Two-component system//Signal transduction//Environmental Information Processing;ko02030//Bacterial chemotaxis//Cell motility//Cellular Processes	GO:0065007//biological regulation;GO:0050896//response to stimulus;GO:0050789//regulation of biological process;GO:0050794//regulation of cellular process;GO:0042221//response to chemical	-	-
JNO62_00135	--	AGH85971.1	538	0	Transcriptional regulator,IclR family [Ralstonia solanacearum FQY_4] [Ralstonia solanacearum]	--	--	--	--	RSc3411	513.8	2.6e-145	COG1414	Transcriptional regulator	K02624//pcaR; IclR family transcriptional regulator, pca regulon regulatory protein	3.7e-143	513.8	rse:F504_3461	--	-	-	-
JNO62_00140	patH	AGH85970.1	510	0	ABC transporter amino acid-binding protein [Ralstonia solanacearum FQY_4] [Ralstonia solanacearum]	sp|P52626|PATH_VIBHA	74.7	1.7e-12	sp|P52626|PATH_VIBHA Putative amino-acid ABC transporter-binding protein PatH OS=Vibrio harveyi OX=669 GN=patH PE=3 SV=1	VC0010	86.7	9.9e-17	COG0834	ABC-type amino acid transport/signal transduction systems, periplasmic component/domain	K02030//ABC.PA.S; polar amino acid transport system substrate-binding protein	1.6e-135	488.4	rse:F504_3460	--	-	-	-
JNO62_00145	tcyL	AGH85969.1	434	1e-153	ABC-type amino acid transport system, permease component [Ralstonia solanacearum FQY_4] [Ralstonia solanacearum]	sp|P0AFT3|TCYL_ECOL6	140.6	2.2e-32	sp|P0AFT3|TCYL_ECOL6 L-cystine transport system permease protein TcyL OS=Escherichia coli O6:H1 (strain CFT073 / ATCC 700928 / UPEC) OX=199310 GN=tcyL PE=3 SV=1	RSc3409	396.4	5.1e-110	COG0765	ABC-type amino acid transport system, permease component	K02029//ABC.PA.P; polar amino acid transport system permease protein	7.2e-108	396.4	rso:RSc3409	--	-	-	-
JNO62_00150	glnQ	AGH85968.1	510	0	Cell division transporter, ATP-binding protein FtsE [Ralstonia solanacearum FQY_4] [Ralstonia solanacearum]	sp|O34677|GLNQ_BACSU	276.2	3.7e-73	sp|O34677|GLNQ_BACSU Glutamine transport ATP-binding protein GlnQ OS=Bacillus subtilis (strain 168) OX=224308 GN=glnQ PE=2 SV=1	RSc3408	496.9	3.2e-140	COG1126	ABC-type polar amino acid transport system, ATPase component	K02028//ABC.PA.A; polar amino acid transport system ATP-binding protein [EC:7.4.2.1]	9e-139	499.2	rse:F504_3458	--	-	-	-
JNO62_00155	puuB	ESS51878.1	867	0	oxidoreductase [Ralstonia solanacearum SD54] [Ralstonia solanacearum]	sp|P37906|PUUB_ECOLI	196.4	6.5e-49	sp|P37906|PUUB_ECOLI Gamma-glutamylputrescine oxidoreductase OS=Escherichia coli (strain K12) OX=83333 GN=puuB PE=1 SV=2	BMEII0391	273.5	9.8e-73	COG0665	Glycine/D-amino acid oxidases (deaminating)	--	--	--	--	--	-	-	-
JNO62_00160	--	ASL73426.1	539	0	alpha/beta hydrolase [Ralstonia solanacearum]	--	--	--	--	DR1403	217.6	3.9e-56	COG0596	Predicted hydrolases or acyltransferases (alpha/beta hydrolase superfamily)	--	--	--	--	--	-	-	-
JNO62_00165	--	CAD16902.1	500	2e-178	probable transmembrane protein [Ralstonia solanacearum GMI1000] [Ralstonia solanacearum]	--	--	--	--	RSc3405	485	1.3e-136	COG4705	Uncharacterized membrane-anchored protein conserved in bacteria	--	--	--	--	--	-	-	-
JNO62_00170	pmrA	AUS40800.1	431	1e-152	DNA-binding response regulator [Ralstonia solanacearum]	sp|Q9HV32|PMRA_PSEAE	205.7	5.4e-52	sp|Q9HV32|PMRA_PSEAE Response regulator protein PmrA OS=Pseudomonas aeruginosa (strain ATCC 15692 / DSM 22644 / CIP 104116 / JCM 14847 / LMG 12228 / 1C / PRS 101 / PAO1) OX=208964 GN=pmrA PE=1 SV=1	PM0214	199.9	7e-51	COG0745	Response regulators consisting of a CheY-like receiver domain and a winged-helix DNA-binding domain	K02483//K02483; two-component system, OmpR family, response regulator	1.4e-119	435.3	rso:RSc3404	--	-	-	-
JNO62_00175	qseC	AZU57607.1	872	0	two-component sensor histidine kinase [Ralstonia solanacearum]	sp|P40719|QSEC_ECOLI	162.2	1.4e-38	sp|P40719|QSEC_ECOLI Sensor protein QseC OS=Escherichia coli (strain K12) OX=83333 GN=qseC PE=1 SV=2	NMA0670	245	3.8e-64	COG0642	Signal transduction histidine kinase	K02484//K02484; two-component system, OmpR family, sensor kinase [EC:2.7.13.3]	8e-199	699.5	rso:RSc3403	--	-	-	-
JNO62_00180	--	AZU57608.1	550	0	CPBP family intramembrane metalloprotease [Ralstonia solanacearum]	--	--	--	--	RSc3402	531.2	1.6e-150	COG1266	Predicted metal-dependent membrane protease	K07052//K07052; uncharacterized protein	2.3e-148	531.2	rso:RSc3402	--	-	-	-
JNO62_00185	--	WP_111374818.1	4768	0	Type III effector protein (Skwp5) [Ralstonia pseudosolanacearum]	--	--	--	--	--	--	--	--	--	--	--	--	--	--	-	-	-
JNO62_00190	--	AZU57609.1	829	0	MFS transporter [Ralstonia solanacearum]	--	--	--	--	RSc3400	805.4	6.9e-233	COG2814	Arabinose efflux permease	K19577//ydhP; MFS transporter, DHA1 family, inner membrane transport protein	2.5e-210	737.6	rsn:RSPO_c00038	--	-	-	-
JNO62_00195	--	ARU21390.1	756	0	rod shape-determining protein MreD [Ralstonia solanacearum]	--	--	--	--	RSc3399	763.5	2.9e-220	COG3213	Uncharacterized protein involved in response to NO	K07234//K07234; uncharacterized protein involved in response to NO	3.1e-218	763.8	rse:F504_3448	--	-	-	-
JNO62_00200	hmp	ESS51866.1	811	0	Flavohemoprotein, Nitric oxide dioxygenase [Ralstonia solanacearum SD54] [Ralstonia solanacearum]	sp|Q7WUM8|HMP_RHIME	328.6	1e-88	sp|Q7WUM8|HMP_RHIME Flavohemoprotein OS=Rhizobium meliloti (strain 1021) OX=266834 GN=hmp PE=3 SV=2	RSc3398_2	511.5	2e-144	COG1018	Flavodoxin reductases (ferredoxin-NADPH reductases) family 1	K05916//hmp; nitric oxide dioxygenase [EC:1.14.12.17]	1.5e-225	788.1	rso:RSc3398	--	-	-	-
JNO62_00205	nsrR	AGH85956.1	351	2e-122	Nitrite-sensitive transcriptional repressor NsrR [Ralstonia solanacearum FQY_4] [Ralstonia solanacearum]	sp|Q65M01|NSRR_BACLD	155.2	6.5e-37	sp|Q65M01|NSRR_BACLD HTH-type transcriptional regulator NsrR OS=Bacillus licheniformis (strain ATCC 14580 / DSM 13 / JCM 2505 / NBRC 12200 / NCIMB 9375 / NRRL NRS-1264 / Gibson 46) OX=279010 GN=nsrR PE=3 SV=1	RSc3397	340.5	2.6e-93	COG1959	Predicted transcriptional regulator	K13771//nsrR; Rrf2 family transcriptional regulator, nitric oxide-sensitive transcriptional repressor	3.6e-91	340.5	rse:F504_3446	--	GO:0009058//biosynthetic process;GO:0044260//cellular macromolecule metabolic process;GO:0043170//macromolecule metabolic process;GO:0010467//gene expression;GO:0071704//organic substance metabolic process;GO:0034645//cellular macromolecule biosynthetic process;GO:0009059//macromolecule biosynthetic process;GO:1901576//organic substance biosynthetic process;GO:0009987//cellular process;GO:0008152…	GO:0051540//metal cluster binding;GO:0051536//iron-sulfur cluster binding;GO:0005488//binding	-
JNO62_00210	hsdM	AZU57612.1	962	0	SAM-dependent DNA methyltransferase [Ralstonia solanacearum]	sp|Q47282|T1ME_ECOLX	145.6	1.4e-33	sp|Q47282|T1ME_ECOLX Type I restriction enzyme EcoEI M protein OS=Escherichia coli OX=562 GN=hsdM PE=3 SV=1	RSc3396	973	2.9e-283	COG0286	Type I restriction-modification system methyltransferase subunit	K03427//hsdM; type I restriction enzyme M protein [EC:2.1.1.72]	8.1e-282	975.3	rse:F504_3445	--	GO:0006807//nitrogen compound metabolic process;GO:0090304//nucleic acid metabolic process;GO:0006305//DNA alkylation;GO:0044260//cellular macromolecule metabolic process;GO:0046483//heterocycle metabolic process;GO:0044238//primary metabolic process;GO:0043412//macromolecule modification;GO:0006259//DNA metabolic process;GO:0034641//cellular nitrogen compound metabolic process;GO:1901360//organi…	GO:0008168//methyltransferase activity;GO:0016740//transferase activity;GO:0016741//transferase activity, transferring one-carbon groups;GO:0003824//catalytic activity	-
JNO62_00215	--	ESS51863.1	587	0	transmembrane protein [Ralstonia solanacearum SD54] [Ralstonia solanacearum]	--	--	--	--	--	--	--	--	--	--	--	--	--	--	-	-	-
JNO62_00220	--	AZU57614.1	1921	0	restriction endonuclease subunit R [Ralstonia solanacearum]	--	--	--	--	RSc3394	1897.1	0	COG4096	Type I site-specific restriction-modification system, R (restriction) subunit and related helicases	K01153//hsdR; type I restriction enzyme, R subunit [EC:3.1.21.3]	0	1900.6	rse:F504_3443	--	-	-	-
JNO62_00225	rssA	APF85316.1	968	0	histidine kinase [Ralstonia solanacearum FJAT-1458] [Ralstonia solanacearum]	sp|Q8GP19|RSSA_SERMA	147.9	3e-34	sp|Q8GP19|RSSA_SERMA Swarming motility regulation sensor protein RssA OS=Serratia marcescens OX=615 GN=rssA PE=1 SV=2	RSc0549	204.1	8.2e-52	COG0642	Signal transduction histidine kinase	K07649//tctE; two-component system, OmpR family, sensor histidine kinase TctE [EC:2.7.13.3]	6e-248	862.8	rpu:CDC45_17345	ko02020//Two-component system//Signal transduction//Environmental Information Processing	-	-	-
JNO62_00230	tctD	WP_003269802.1	448	3e-159	response regulator [Ralstonia solanacearum]	sp|E1WA34|TCTD_SALTS	193.7	2.2e-48	sp|E1WA34|TCTD_SALTS Transcriptional regulatory protein TctD OS=Salmonella typhimurium (strain SL1344) OX=216597 GN=tctD PE=3 SV=1	PA0756	204.5	2.9e-52	COG0745	Response regulators consisting of a CheY-like receiver domain and a winged-helix DNA-binding domain	K07774//tctD; two-component system, OmpR family, response regulator TctD	6.3e-120	436.4	rpu:CDC45_17340	ko02020//Two-component system//Signal transduction//Environmental Information Processing	GO:0009987//cellular process;GO:0044249//cellular biosynthetic process;GO:1901576//organic substance biosynthetic process;GO:0008152//metabolic process;GO:0071704//organic substance metabolic process;GO:0009058//biosynthetic process;GO:0043170//macromolecule metabolic process;GO:0044237//cellular metabolic process;GO:0044260//cellular macromolecule metabolic process;GO:0010467//gene expression;GO…	-	-
JNO62_00235	--	AGH85951.1	706	0	ABC-type nitrate/sulfonate/bicarbonate transport systems, periplasmic component [Ralstonia solanacearum FQY_4] [Ralstonia solanacearum]	--	--	--	--	RSc3391	646	5.8e-185	COG0715	ABC-type nitrate/sulfonate/bicarbonate transport systems, periplasmic components	K02051//ABC.SN.S; NitT/TauT family transport system substrate-binding protein	1.7e-196	691.4	rse:F504_3441	--	-	-	-
JNO62_00240	--	ESS51858.1	761	0	porin signal peptide protein [Ralstonia solanacearum SD54] [Ralstonia solanacearum]	--	--	--	--	RSc1082	101.3	5.8e-21	COG3203	Outer membrane protein (porin)	--	--	--	--	--	-	-	-
JNO62_00250	--	AGH85949.1	437	4e-155	Two component transcriptional regulator, LuxR family [Ralstonia solanacearum FQY_4] [Ralstonia solanacearum]	--	--	--	--	--	--	--	--	--	K07687//rcsB; two-component system, NarL family, captular synthesis response regulator RcsB	1.3e-114	418.7	rse:F504_3439	ko02020//Two-component system//Signal transduction//Environmental Information Processing;ko02026//Biofilm formation - Escherichia coli//Cellular community - prokaryotes//Cellular Processes	-	-	-
JNO62_00255	cph2	AZU57619.1	790	0	diguanylate cyclase [Ralstonia solanacearum]	sp|Q55434|PHY2_SYNY3	130.6	4e-29	sp|Q55434|PHY2_SYNY3 Phytochrome-like protein cph2 OS=Synechocystis sp. (strain PCC 6803 / Kazusa) OX=1111708 GN=cph2 PE=1 SV=1	RSc3387_2	496.5	6.6e-140	COG2200	FOG: EAL domain	--	--	--	--	--	-	-	-
JNO62_00260	metQ	AGH85946.1	538	0	Methionine ABC transporter substrate-binding protein [Ralstonia solanacearum FQY_4] [Ralstonia solanacearum]	sp|Q8ZRN1|METQ_SALTY	246.5	3.4e-64	sp|Q8ZRN1|METQ_SALTY D-methionine-binding lipoprotein MetQ OS=Salmonella typhimurium (strain LT2 / SGSC1412 / ATCC 700720) OX=99287 GN=metQ PE=3 SV=1	RSc3386	523.5	3.3e-148	COG1464	ABC-type metal ion transport system, periplasmic component/surface antigen	K02073//metQ; D-methionine transport system substrate-binding protein	4.7e-146	523.5	rse:F504_3436	ko02010//ABC transporters//Membrane transport//Environmental Information Processing	-	-	-
JNO62_00265	kdpD	AOE91285.1	1866	0	Histidine kinase [Ralstonia solanacearum]	sp|P21865|KDPD_ECOLI	709.5	4.9e-203	sp|P21865|KDPD_ECOLI Sensor protein KdpD OS=Escherichia coli (strain K12) OX=83333 GN=kdpD PE=1 SV=2	RSc3385	1790.4	0	COG2205	Osmosensitive K+ channel histidine kinase	K07646//kdpD; two-component system, OmpR family, sensor histidine kinase KdpD [EC:2.7.13.3]	0	1790.4	rso:RSc3385	ko02020//Two-component system//Signal transduction//Environmental Information Processing	-	-	-
JNO62_00270	kdpC	AGH85944.1	403	4e-142	Potassium-transporting ATPase C chain [Ralstonia solanacearum FQY_4] [Ralstonia solanacearum]	sp|Q8XU10|KDPC_RALSO	382.9	2.3e-105	sp|Q8XU10|KDPC_RALSO Potassium-transporting ATPase KdpC subunit OS=Ralstonia solanacearum (strain GMI1000) OX=267608 GN=kdpC PE=3 SV=1	RSc3384	382.9	5.4e-106	COG2156	K+-transporting ATPase, c chain	K01548//kdpC; potassium-transporting ATPase KdpC subunit	6.9e-105	386.3	rse:F504_3434	ko02020//Two-component system//Signal transduction//Environmental Information Processing	GO:0044699//single-organism process;GO:0044765//single-organism transport;GO:0030001//metal ion transport;GO:0051234//establishment of localization;GO:0034220//ion transmembrane transport;GO:0006811//ion transport;GO:0051179//localization;GO:0044763//single-organism cellular process;GO:0006810//transport;GO:0006812//cation transport;GO:0009987//cellular process;GO:1902578//single-organism localiz…	GO:0042626//ATPase activity, coupled to transmembrane movement of substances;GO:0016462//pyrophosphatase activity;GO:0016817//hydrolase activity, acting on acid anhydrides;GO:0005488//binding;GO:0008324//cation transmembrane transporter activity;GO:0022857//transmembrane transporter activity;GO:0016887//ATPase activity;GO:0015405//P-P-bond-hydrolysis-driven transmembrane transporter activity;GO:0…	GO:0016020//membrane;GO:0031224//intrinsic component of membrane;GO:0044425//membrane part
JNO62_00275	kdpB	AXW36870.1	1478	0	K(+)-transporting ATPase subunit B [Ralstonia solanacearum]	sp|Q8XU11|KDPB_RALSO	1342	0	sp|Q8XU11|KDPB_RALSO Potassium-transporting ATPase ATP-binding subunit OS=Ralstonia solanacearum (strain GMI1000) OX=267608 GN=kdpB PE=3 SV=1	RSc3383	1342	0	COG2216	High-affinity K+ transport system, ATPase chain B	K01547//kdpB; potassium-transporting ATPase ATP-binding subunit [EC:7.2.2.6]	0	1342	rso:RSc3383	ko02020//Two-component system//Signal transduction//Environmental Information Processing	GO:0006810//transport;GO:1902578//single-organism localization;GO:0044763//single-organism cellular process;GO:0044765//single-organism transport;GO:0051179//localization;GO:0034220//ion transmembrane transport;GO:0044699//single-organism process;GO:0006812//cation transport;GO:0051234//establishment of localization;GO:0030001//metal ion transport;GO:0055085//transmembrane transport;GO:0006811//i…	GO:0022804//active transmembrane transporter activity;GO:0043167//ion binding;GO:0016887//ATPase activity;GO:0015405//P-P-bond-hydrolysis-driven transmembrane transporter activity;GO:0001883//purine nucleoside binding;GO:0043169//cation binding;GO:0032550//purine ribonucleoside binding;GO:0042623//ATPase activity, coupled;GO:0032549//ribonucleoside binding;GO:0097367//carbohydrate derivative bind…	GO:0031224//intrinsic component of membrane;GO:0044425//membrane part;GO:0016020//membrane
JNO62_00280	kdpA	AZU57624.1	1183	0	potassium-transporting ATPase subunit KdpA [Ralstonia solanacearum]	sp|Q8XU12|KDPA_RALSO	1086.2	0	sp|Q8XU12|KDPA_RALSO Potassium-transporting ATPase potassium-binding subunit OS=Ralstonia solanacearum (strain GMI1000) OX=267608 GN=kdpA PE=3 SV=1	RSc3382	1086.2	0	COG2060	K+-transporting ATPase, A chain	K01546//kdpA; potassium-transporting ATPase potassium-binding subunit	0	1088.2	rse:F504_3432	ko02020//Two-component system//Signal transduction//Environmental Information Processing	GO:0006812//cation transport;GO:0006811//ion transport;GO:0051234//establishment of localization;GO:0044699//single-organism process;GO:0009987//cellular process;GO:0044763//single-organism cellular process;GO:0006810//transport;GO:0034220//ion transmembrane transport;GO:0051179//localization;GO:0030001//metal ion transport;GO:0044765//single-organism transport;GO:1902578//single-organism localiz…	GO:0005488//binding;GO:0016787//hydrolase activity;GO:0036094//small molecule binding;GO:0008324//cation transmembrane transporter activity;GO:1901363//heterocyclic compound binding;GO:0016462//pyrophosphatase activity;GO:0019829//cation-transporting ATPase activity;GO:0022857//transmembrane transporter activity;GO:0001883//purine nucleoside binding;GO:0032549//ribonucleoside binding;GO:0016887//…	GO:0016020//membrane;GO:0031224//intrinsic component of membrane;GO:0044425//membrane part
JNO62_00285	--	APC70084.1	58.2	1e-10	K(+)-transporting ATPase subunit F [Ralstonia solanacearum OE1-1] [Ralstonia solanacearum]	--	--	--	--	--	--	--	--	--	--	--	--	--	--	-	-	-
JNO62_00290	--	ESS51848.1	548	0	transmembrane protein [Ralstonia solanacearum SD54] [Ralstonia solanacearum]	--	--	--	--	--	--	--	--	--	--	--	--	--	--	-	-	-
JNO62_00295	--	AZU57627.1	1194	0	phosphatidylserine synthase [Ralstonia solanacearum]	--	--	--	--	RSc3378	1177.5	0	COG1502	Phosphatidylserine/phosphatidylglycerophosphate/cardiolipin synthases and related enzymes	--	--	--	--	--	-	-	-
JNO62_00300	--	CCA83239.1	219	4e-71	conserved hypothethical protein [blood disease bacterium R229] [blood disease]	--	--	--	--	--	--	--	--	--	--	--	--	--	--	-	-	-
JNO62_00305	insF1	WP_086005263.1	769	0	IS3-like element ISRso20 family transposase [Ralstonia solanacearum]	sp|P0CF79|INSF1_ECOLI	230.7	2.8e-59	sp|P0CF79|INSF1_ECOLI Transposase InsF for insertion sequence IS3A OS=Escherichia coli (strain K12) OX=83333 GN=insF1 PE=3 SV=1	RSc0578	331.3	3.6e-90	COG2801	Transposase and inactivated derivatives	--	--	--	--	--	-	-	-
JNO62_00315	--	AGH85936.1	207	1e-67	Panthothenate synthetase [Ralstonia solanacearum FQY_4] [Ralstonia solanacearum]	--	--	--	--	--	--	--	--	--	--	--	--	--	--	-	-	-
JNO62_00320	mtnN	AGH85935.1	513	0	5'-methylthioadenosine nucleosidase [Ralstonia solanacearum FQY_4] [Ralstonia solanacearum]	sp|B1YJD6|MTNN_EXIS2	138.3	1.3e-31	sp|B1YJD6|MTNN_EXIS2 5'-methylthioadenosine/S-adenosylhomocysteine nucleosidase OS=Exiguobacterium sibiricum (strain DSM 17290 / JCM 13490 / 255-15) OX=262543 GN=mtnN PE=3 SV=1	RSc3374	496.1	5.6e-140	COG0775	Nucleoside phosphorylase	K01243//mtnN; adenosylhomocysteine nucleosidase [EC:3.2.2.9]	7.9e-138	496.1	rso:RSc3374	ko01100//Metabolic pathways//Global and overview maps//Metabolism;ko01230//Biosynthesis of amino acids//Global and overview maps//Metabolism;ko00270//Cysteine and methionine metabolism//Amino acid metabolism//Metabolism	-	-	-
JNO62_00325	--	WP_165591072.1	689	0	helix-turn-helix transcriptional regulator [Ralstonia solanacearum]	--	--	--	--	RSc3373	693.7	2.3e-199	COG2771	DNA-binding HTH domain-containing proteins	--	--	--	--	--	-	-	-
JNO62_00330	MJ0412	APC70076.1	888	0	nitrate ABC transporter ATP-binding protein [Ralstonia solanacearum OE1-1] [Ralstonia solanacearum]	sp|Q57855|Y412_METJA	198.4	1.8e-49	sp|Q57855|Y412_METJA Uncharacterized ABC transporter ATP-binding protein MJ0412 OS=Methanocaldococcus jannaschii (strain ATCC 43067 / DSM 2661 / JAL-1 / JCM 10045 / NBRC 100440) OX=243232 GN=MJ0412 PE=3 SV=1	RSc3372_1	516.9	5.2e-146	COG1116	ABC-type nitrate/sulfonate/bicarbonate transport system, ATPase component	K02049//ABC.SN.A; NitT/TauT family transport system ATP-binding protein	6.7e-246	855.9	rso:RSc3372	--	-	-	-
JNO62_00335	--	AGH85932.1	1156	0	ABC-type anion transport system, duplicated permease component [Ralstonia solanacearum FQY_4] [Ralstonia solanacearum]	--	--	--	--	RSc3371	1134	0	COG4986	ABC-type anion transport system, duplicated permease component	K02050//ABC.SN.P; NitT/TauT family transport system permease protein	0	1134	rse:F504_3422	--	-	-	-
JNO62_00340	acyP2	Q8XU24.1	190	3e-61	RecName: Full=Acylphosphatase 2; AltName: Full=Acylphosphate phosphohydrolase 2 [Ralstonia solanacearum GMI1000] [Ralstonia solanacearum]	sp|Q8XU24|ACYP2_RALSO	193.7	9.2e-49	sp|Q8XU24|ACYP2_RALSO Acylphosphatase 2 OS=Ralstonia solanacearum (strain GMI1000) OX=267608 GN=acyP2 PE=3 SV=1	RSc3370	193.7	2.2e-49	COG1254	Acylphosphatases	K01512//acyP; acylphosphatase [EC:3.6.1.7]	3e-47	193.7	rse:F504_3421	ko01100//Metabolic pathways//Global and overview maps//Metabolism;ko01120//Microbial metabolism in diverse environments//Global and overview maps//Metabolism;ko00620//Pyruvate metabolism//Carbohydrate metabolism//Metabolism;ko00627//Aminobenzoate degradation//Xenobiotics biodegradation and metabolism//Metabolism	-	GO:0016818//hydrolase activity, acting on acid anhydrides, in phosphorus-containing anhydrides;GO:0016787//hydrolase activity;GO:0016817//hydrolase activity, acting on acid anhydrides;GO:0003824//catalytic activity	-
JNO62_00345	--	AZU57636.1	860	0	AVRPPHE avirulence protein [Ralstonia solanacearum]	--	--	--	--	--	--	--	--	--	--	--	--	--	--	-	-	-
JNO62_00350	rlmJ	AGH85928.1	580	0	Protein involved in catabolism of external DNA [Ralstonia solanacearum FQY_4] [Ralstonia solanacearum]	sp|P31777|RLMJ_HAEIN	240	3.3e-62	sp|P31777|RLMJ_HAEIN Ribosomal RNA large subunit methyltransferase J OS=Haemophilus influenzae (strain ATCC 51907 / DSM 11121 / KW20 / Rd) OX=71421 GN=rlmJ PE=1 SV=1	RSc3368	598.6	8.7e-171	COG2961	Protein involved in catabolism of external DNA	K07115//rlmJ; 23S rRNA (adenine2030-N6)-methyltransferase [EC:2.1.1.266]	1.2e-168	598.6	rse:F504_3418	--	-	-	-
JNO62_00355	nodX	AZU57637.1	940	0	carnitine dehydratase [Ralstonia solanacearum]	sp|A0A2I6PIZ1|NODX_HYPPI	117.5	4.2e-25	sp|A0A2I6PIZ1|NODX_HYPPI Acetyl-coenzyme A transferase nodX OS=Hypoxylon pulicicidum OX=1243767 GN=nodX PE=3 SV=1	RSc3367	961.1	1.1e-279	COG1804	Predicted acyl-CoA transferases/carnitine dehydratase	--	--	--	--	--	-	-	-
JNO62_00360	--	WP_016722708.1	222	6e-73	MULTISPECIES: hypothetical protein [Ralstonia]	--	--	--	--	--	--	--	--	--	--	--	--	--	--	-	-	-
JNO62_00365	--	STQ59075.1	228	8e-71	Uncharacterised protein [Pseudescherichia vulneris]	--	--	--	--	--	--	--	--	--	--	--	--	--	--	-	-	-
JNO62_00370	minE	AGH85926.1	167	1e-52	Cell division topological specificity factor MinE [Ralstonia solanacearum FQY_4] [Ralstonia solanacearum]	sp|Q8XU28|MINE_RALSO	156.8	1.1e-37	sp|Q8XU28|MINE_RALSO Cell division topological specificity factor OS=Ralstonia solanacearum (strain GMI1000) OX=267608 GN=minE PE=3 SV=1	RSc3366	156.8	2.6e-38	COG0851	Septum formation topological specificity factor	K03608//minE; cell division topological specificity factor	5.6e-37	159.5	rse:F504_3416	--	GO:0051302//regulation of cell division;GO:0032465//regulation of cytokinesis;GO:0065007//biological regulation;GO:1901891//regulation of cell septum assembly;GO:0050794//regulation of cellular process;GO:0050789//regulation of biological process;GO:0044087//regulation of cellular component biogenesis;GO:0051128//regulation of cellular component organization;GO:0051726//regulation of cell cycle;G…	-	-
JNO62_00375	minD	AGH85925.1	550	0	Septum site-determining protein MinD [Ralstonia solanacearum FQY_4] [Ralstonia solanacearum]	sp|P0AEZ5|MIND_ECO57	398.3	7e-110	sp|P0AEZ5|MIND_ECO57 Septum site-determining protein MinD OS=Escherichia coli O157:H7 OX=83334 GN=minD PE=3 SV=2	RSc3365	526.6	4e-149	COG2894	Septum formation inhibitor-activating ATPase	K03609//minD; septum site-determining protein MinD	5.6e-147	526.6	rso:RSc3365	--	GO:0044763//single-organism cellular process;GO:0007049//cell cycle;GO:0022402//cell cycle process;GO:0000910//cytokinesis;GO:0009987//cellular process;GO:0044699//single-organism process;GO:0051301//cell division;GO:0032506//cytokinetic process	GO:0036094//small molecule binding;GO:0032550//purine ribonucleoside binding;GO:0016818//hydrolase activity, acting on acid anhydrides, in phosphorus-containing anhydrides;GO:0032549//ribonucleoside binding;GO:0097159//organic cyclic compound binding;GO:0003824//catalytic activity;GO:0001882//nucleoside binding;GO:0005488//binding;GO:1901363//heterocyclic compound binding;GO:0016787//hydrolase ac…	-
JNO62_00380	minC	AKZ25104.1	506	0	septum formation inhibitor [Ralstonia solanacearum]	sp|Q8XU30|MINC_RALSO	448	7.2e-125	sp|Q8XU30|MINC_RALSO Probable septum site-determining protein MinC OS=Ralstonia solanacearum (strain GMI1000) OX=267608 GN=minC PE=3 SV=1	RSc3364	448	1.7e-125	COG0850	Septum formation inhibitor	K03610//minC; septum site-determining protein MinC	2.4e-123	448	rso:RSc3364	--	GO:0032502//developmental process;GO:0007049//cell cycle;GO:0044767//single-organism developmental process;GO:0090529//cell septum assembly;GO:0050789//regulation of biological process;GO:0071840//cellular component organization or biogenesis;GO:0009653//anatomical structure morphogenesis;GO:0044699//single-organism process;GO:0050794//regulation of cellular process;GO:0009987//cellular process;G…	-	-
JNO62_00385	cpdB	AZU57643.1	1382	0	2',3'-cyclic-nucleotide 2'-phosphodiesterase [Ralstonia solanacearum]	sp|P08331|CPDB_ECOLI	429.9	5.4e-119	sp|P08331|CPDB_ECOLI 2',3'-cyclic-nucleotide 2'-phosphodiesterase/3'-nucleotidase OS=Escherichia coli (strain K12) OX=83333 GN=cpdB PE=1 SV=2	RSc3363	1332	0	COG0737	5'-nucleotidase/2',3'-cyclic phosphodiesterase and related esterases	K01119//cpdB; 2',3'-cyclic-nucleotide 2'-phosphodiesterase / 3'-nucleotidase [EC:3.1.4.16 3.1.3.6]	0	1337.4	rse:F504_3412	ko01100//Metabolic pathways//Global and overview maps//Metabolism;ko00230//Purine metabolism//Nucleotide metabolism//Metabolism;ko00240//Pyrimidine metabolism//Nucleotide metabolism//Metabolism	-	-	-
JNO62_00390	--	AXV67906.1	532	0	sel1 repeat family protein [Ralstonia solanacearum]	--	--	--	--	RSc3362	353.2	6.2e-97	COG0790	FOG: TPR repeat, SEL1 subfamily	--	--	--	--	--	-	-	-
JNO62_00395	mll6982	AGH85920.1	647	0	2-dehydropantoate 2-reductase [Ralstonia solanacearum FQY_4] [Ralstonia solanacearum]	sp|Q987N5|PANE_RHILO	267.3	2.2e-70	sp|Q987N5|PANE_RHILO 2-dehydropantoate 2-reductase OS=Mesorhizobium japonicum (strain LMG 29417 / CECT 9101 / MAFF 303099) OX=266835 GN=mll6982 PE=3 SV=1	RSc3361	641.7	1e-183	COG1893	Ketopantoate reductase	K00077//panE; 2-dehydropantoate 2-reductase [EC:1.1.1.169]	2.6e-183	647.5	rse:F504_3410	ko01100//Metabolic pathways//Global and overview maps//Metabolism;ko01110//Biosynthesis of secondary metabolites//Global and overview maps//Metabolism;ko00770//Pantothenate and CoA biosynthesis//Metabolism of cofactors and vitamins//Metabolism	-	-	-
JNO62_00400	--	QIK17018.1	650	0	DUF2272 domain-containing protein [Ralstonia solanacearum]	--	--	--	--	RSc3360	649	6.2e-186	COG4322	Uncharacterized protein conserved in bacteria	--	--	--	--	--	-	-	-
JNO62_00405	hupA	AGH85917.1	183	2e-58	DNA-binding protein HU-beta [Ralstonia solanacearum FQY_4] [Ralstonia solanacearum]	sp|I1WEI8|DBHA_BURP2	96.3	1.9e-19	sp|I1WEI8|DBHA_BURP2 DNA-binding protein HU-alpha OS=Burkholderia pseudomallei (strain 1026b) OX=884204 GN=hupA PE=3 SV=1	RSc3359	173.3	2.9e-43	COG0776	Bacterial nucleoid DNA-binding protein	K03530//hupB; DNA-binding protein HU-beta	4.1e-41	173.3	rso:RSc3359	--	-	-	-
JNO62_00410	SET1	APF85351.1	370	9e-130	SET domain-containing protein-lysine N-methyltransferase [Ralstonia solanacearum FJAT-1458] [Ralstonia solanacearum]	sp|Q5ABG1|SET1_CANAL	92.8	4.1e-18	sp|Q5ABG1|SET1_CANAL Histone-lysine N-methyltransferase, H3 lysine-4 specific OS=Candida albicans (strain SC5314 / ATCC MYA-2876) OX=237561 GN=SET1 PE=3 SV=1	RSc3358	370.9	1.9e-102	COG2940	Proteins containing SET domain	K07117//K07117; uncharacterized protein	2.6e-100	370.9	rpu:CDC45_17170	--	-	-	-
JNO62_00415	--	APC70060.1	149	1e-45	DUF3717 domain-containing protein [Ralstonia solanacearum OE1-1] [Ralstonia solanacearum]	--	--	--	--	--	--	--	--	--	--	--	--	--	--	-	-	-
JNO62_00420	phhB	APF85353.1	209	1e-68	4a-hydroxytetrahydrobiopterin dehydratase [Ralstonia solanacearum FJAT-1458] [Ralstonia solanacearum]	sp|Q8XU38|PHS_RALSO	211.1	5.9e-54	sp|Q8XU38|PHS_RALSO Putative pterin-4-alpha-carbinolamine dehydratase OS=Ralstonia solanacearum (strain GMI1000) OX=267608 GN=phhB PE=3 SV=1	RSc3356	211.1	1.4e-54	COG2154	Pterin-4a-carbinolamine dehydratase	K01724//PCBD; 4a-hydroxytetrahydrobiopterin dehydratase [EC:4.2.1.96]	1.1e-52	211.8	rse:F504_3404	ko01100//Metabolic pathways//Global and overview maps//Metabolism;ko00790//Folate biosynthesis//Metabolism of cofactors and vitamins//Metabolism	GO:0009058//biosynthetic process;GO:0051186//cofactor metabolic process;GO:0009108//coenzyme biosynthetic process;GO:0008152//metabolic process;GO:0009987//cellular process;GO:0051188//cofactor biosynthetic process;GO:0044237//cellular metabolic process;GO:0044249//cellular biosynthetic process;GO:0006732//coenzyme metabolic process	GO:0003824//catalytic activity;GO:0016836//hydro-lyase activity;GO:0016829//lyase activity;GO:0016835//carbon-oxygen lyase activity	-
JNO62_00425	phhA	AGH85913.1	638	0	Phenylalanine-4-hydroxylase [Ralstonia solanacearum FQY_4] [Ralstonia solanacearum]	sp|Q8XU39|PH4H_RALSO	642.9	1.9e-183	sp|Q8XU39|PH4H_RALSO Phenylalanine-4-hydroxylase OS=Ralstonia solanacearum (strain GMI1000) OX=267608 GN=phhA PE=3 SV=1	RSc3355	642.9	4.4e-184	COG3186	Phenylalanine-4-hydroxylase	K00500//phhA; phenylalanine-4-hydroxylase [EC:1.14.16.1]	2.5e-183	647.5	rse:F504_3403	ko01100//Metabolic pathways//Global and overview maps//Metabolism;ko01230//Biosynthesis of amino acids//Global and overview maps//Metabolism;ko00790//Folate biosynthesis//Metabolism of cofactors and vitamins//Metabolism;ko00400//Phenylalanine, tyrosine and tryptophan biosynthesis//Amino acid metabolism//Metabolism;ko00360//Phenylalanine metabolism//Amino acid metabolism//Metabolism	GO:0006725//cellular aromatic compound metabolic process;GO:0044281//small molecule metabolic process;GO:0006558//L-phenylalanine metabolic process;GO:0071704//organic substance metabolic process;GO:0009072//aromatic amino acid family metabolic process;GO:1901564//organonitrogen compound metabolic process;GO:0019752//carboxylic acid metabolic process;GO:0043436//oxoacid metabolic process;GO:00065…	GO:0043167//ion binding;GO:0005488//binding;GO:0003824//catalytic activity;GO:0043169//cation binding;GO:0046872//metal ion binding;GO:0046914//transition metal ion binding;GO:0016714//oxidoreductase activity, acting on paired donors, with incorporation or reduction of molecular oxygen, reduced pteridine as one donor, and incorporation of one atom of oxygen;GO:0016705//oxidoreductase activity, ac…	-
JNO62_00430	lrp	AGH85912.1	313	7e-108	Transcriptional regulator, AsnC family [Ralstonia solanacearum FQY_4] [Ralstonia solanacearum]	sp|P37424|LRP_KLEPN	101.3	1e-20	sp|P37424|LRP_KLEPN Leucine-responsive regulatory protein OS=Klebsiella pneumoniae OX=573 GN=lrp PE=3 SV=3	mll4830	118.2	1.9e-26	COG1522	Transcriptional regulators	K03719//lrp; Lrp/AsnC family transcriptional regulator, leucine-responsive regulatory protein	3.5e-80	303.9	rse:F504_3402	--	GO:0071704//organic substance metabolic process;GO:0009058//biosynthetic process;GO:0009987//cellular process;GO:0044237//cellular metabolic process;GO:0010468//regulation of gene expression;GO:1901576//organic substance biosynthetic process;GO:0060255//regulation of macromolecule metabolic process;GO:0044249//cellular biosynthetic process;GO:0008152//metabolic process;GO:0043170//macromolecule m…	GO:0003677//DNA binding;GO:0005488//binding;GO:1901363//heterocyclic compound binding;GO:0001071//nucleic acid binding transcription factor activity;GO:0003676//nucleic acid binding;GO:0097159//organic cyclic compound binding	GO:0044464//cell part;GO:0005623//cell
JNO62_00435	MT1445	APC70056.1	482	9e-172	lysoplasmalogenase [Ralstonia solanacearum OE1-1] [Ralstonia solanacearum]	sp|P9WG50|Y1401_MYCTO	183	4.3e-45	sp|P9WG50|Y1401_MYCTO Uncharacterized membrane protein MT1445 OS=Mycobacterium tuberculosis (strain CDC 1551 / Oshkosh) OX=83331 GN=MT1445 PE=3 SV=2	RSc3353	474.9	1.3e-133	COG3714	Predicted membrane protein	--	--	--	--	--	-	-	-
JNO62_00440	ocd	AZU57654.1	645	0	ornithine cyclodeaminase [Ralstonia solanacearum]	sp|A9AKH1|PYCR1_BURM1	150.6	3.1e-35	sp|A9AKH1|PYCR1_BURM1 Delta(1)-pyrroline-2-carboxylate reductase 1 OS=Burkholderia multivorans (strain ATCC 17616 / 249) OX=395019 GN=ocd PE=1 SV=1	RSc3352	622.1	8.6e-178	COG2423	Predicted ornithine cyclodeaminase, mu-crystallin homolog	K19743//lhpI; 1-piperideine-2-carboxylate/1-pyrroline-2-carboxylate reductase [NAD(P)H] [EC:1.5.1.1]	1.2e-175	622.1	rse:F504_3400	ko01100//Metabolic pathways//Global and overview maps//Metabolism;ko00310//Lysine degradation//Amino acid metabolism//Metabolism;ko00330//Arginine and proline metabolism//Amino acid metabolism//Metabolism	-	-	-
JNO62_00445	ompW	AGH85909.1	489	6e-175	Outer membrane protein W precursor [Ralstonia solanacearum FQY_4] [Ralstonia solanacearum]	sp|P0A915|OMPW_ECOLI	109.4	5.8e-23	sp|P0A915|OMPW_ECOLI Outer membrane protein W OS=Escherichia coli (strain K12) OX=83333 GN=ompW PE=1 SV=1	RSc3350	479.2	6.5e-135	COG3047	Outer membrane protein W	K07275//ompW; outer membrane protein	9.2e-133	479.2	rse:F504_3399	--	-	-	-
JNO62_00450	--	AGH85908.1	130	2e-38	Copper chaperone [Ralstonia solanacearum FQY_4] [Ralstonia solanacearum]	--	--	--	--	RSc3349	124	1.5e-28	COG2608	Copper chaperone	--	--	--	--	--	-	-	-
JNO62_00455	copA	AZU57657.1	1442	0	copper-translocating P-type ATPase [Ralstonia solanacearum]	sp|Q4L970|COPA_STAHJ	537.3	2.7e-151	sp|Q4L970|COPA_STAHJ Copper-exporting P-type ATPase OS=Staphylococcus haemolyticus (strain JCSC1435) OX=279808 GN=copA PE=3 SV=1	RSc3348	1396.7	0	COG2217	Cation transport ATPase	--	--	--	--	--	GO:1902578//single-organism localization;GO:0006811//ion transport;GO:0006810//transport;GO:0044699//single-organism process;GO:0044765//single-organism transport;GO:0051179//localization;GO:0051234//establishment of localization;GO:0006812//cation transport	GO:0046872//metal ion binding;GO:0043169//cation binding;GO:0003824//catalytic activity;GO:0043167//ion binding;GO:0005488//binding	-
JNO62_00460	hmrR2	AGH85905.1	321	6e-111	Cu(I)-responsive transcriptional regulator [Ralstonia solanacearum FQY_4] [Ralstonia solanacearum]	sp|P58379|HMRR2_RHIME	165.6	4.5e-40	sp|P58379|HMRR2_RHIME Heavy metal-dependent transcription regulator 2 OS=Rhizobium meliloti (strain 1021) OX=266834 GN=hmrR2 PE=3 SV=1	RSc3347	325.1	1e-88	COG0789	Predicted transcriptional regulators	K19591//cueR; MerR family transcriptional regulator, copper efflux regulator	1.5e-86	325.1	rso:RSc3347	--	-	-	-
JNO62_00465	DDB_G0269086	ESS51586.1	577	0	Lysophospholipase L2 [Ralstonia solanacearum SD54] [Ralstonia solanacearum]	sp|Q55EQ3|Y9086_DICDI	131	2.2e-29	sp|Q55EQ3|Y9086_DICDI Uncharacterized abhydrolase domain-containing protein DDB_G0269086 OS=Dictyostelium discoideum OX=44689 GN=DDB_G0269086 PE=1 SV=2	RSc3346	570.9	2e-162	COG2267	Lysophospholipase	--	--	--	--	--	-	-	-
JNO62_00470	Chdh	AZU57660.1	1113	0	choline dehydrogenase [Ralstonia solanacearum]	sp|Q6UPE0|CHDH_RAT	397.1	3.1e-109	sp|Q6UPE0|CHDH_RAT Choline dehydrogenase, mitochondrial OS=Rattus norvegicus OX=10116 GN=Chdh PE=1 SV=1	RSc3345	1075.5	0	COG2303	Choline dehydrogenase and related flavoproteins	K00108//betA; choline dehydrogenase [EC:1.1.99.1]	0	1075.5	rse:F504_3393	ko01100//Metabolic pathways//Global and overview maps//Metabolism;ko00260//Glycine, serine and threonine metabolism//Amino acid metabolism//Metabolism	-	-	-
JNO62_00475	livG	APF85365.1	526	0	ABC transporter ATP-binding protein [Ralstonia solanacearum FJAT-1458] [Ralstonia solanacearum]	sp|P0A194|LIVG_SALTI	170.2	2.9e-41	sp|P0A194|LIVG_SALTI High-affinity branched-chain amino acid transport ATP-binding protein LivG OS=Salmonella typhi OX=90370 GN=livG PE=3 SV=1	RSc3344	503.8	2.6e-142	COG0411	ABC-type branched-chain amino acid transport systems, ATPase component	K01995//livG; branched-chain amino acid transport system ATP-binding protein	3.7e-140	503.8	rso:RSc3344	ko02010//ABC transporters//Membrane transport//Environmental Information Processing;ko02024//Quorum sensing//Cellular community - prokaryotes//Cellular Processes	-	-	-
JNO62_00480	braG	AGH85901.1	501	3e-179	Branched-chain amino acid transport ATP-binding protein LivF [Ralstonia solanacearum FQY_4] [Ralstonia solanacearum]	sp|P21630|BRAG_PSEAE	164.5	1.5e-39	sp|P21630|BRAG_PSEAE High-affinity branched-chain amino acid transport ATP-binding protein BraG OS=Pseudomonas aeruginosa (strain ATCC 15692 / DSM 22644 / CIP 104116 / JCM 14847 / LMG 12228 / 1C / PRS 101 / PAO1) OX=208964 GN=braG PE=3 SV=1	RSc3343	488.4	1.1e-137	COG0410	ABC-type branched-chain amino acid transport systems, ATPase component	K01996//livF; branched-chain amino acid transport system ATP-binding protein	1.5e-135	488.4	rso:RSc3343	ko02010//ABC transporters//Membrane transport//Environmental Information Processing;ko02024//Quorum sensing//Cellular community - prokaryotes//Cellular Processes	-	-	-
JNO62_00485	--	AXV72740.1	818	0	ABC transporter permease [Ralstonia solanacearum]	--	--	--	--	AGl1462	422.9	9.2e-118	COG0683	ABC-type branched-chain amino acid transport systems, periplasmic component	K01999//livK; branched-chain amino acid transport system substrate-binding protein	8.5e-224	782.3	rse:F504_3390	ko02010//ABC transporters//Membrane transport//Environmental Information Processing;ko02024//Quorum sensing//Cellular community - prokaryotes//Cellular Processes	-	-	GO:0042597//periplasmic space;GO:0044464//cell part;GO:0005623//cell
JNO62_00490	livH	AGH85899.1	567	0	High-affinity branched-chain amino acid transport system permease protein LivH [Ralstonia solanacearum FQY_4] [Ralstonia solanacearum]	sp|P0AEX8|LIVH_ECO57	101.3	1.9e-20	sp|P0AEX8|LIVH_ECO57 High-affinity branched-chain amino acid transport system permease protein LivH OS=Escherichia coli O157:H7 OX=83334 GN=livH PE=3 SV=1	RSc3341	545.4	9e-155	COG0559	Branched-chain amino acid ABC-type transport system, permease components	K01997//livH; branched-chain amino acid transport system permease protein	1.3e-152	545.4	rso:RSc3341	ko02010//ABC transporters//Membrane transport//Environmental Information Processing;ko02024//Quorum sensing//Cellular community - prokaryotes//Cellular Processes	GO:0051234//establishment of localization;GO:0051179//localization	-	GO:0044425//membrane part;GO:0016020//membrane;GO:0031224//intrinsic component of membrane
JNO62_00495	--	AGH85898.1	636	0	Branched-chain amino acid transport system permease protein LivM [Ralstonia solanacearum FQY_4] [Ralstonia solanacearum]	--	--	--	--	RSc3340	591.7	1.2e-168	COG4177	ABC-type branched-chain amino acid transport system, permease component	K01998//livM; branched-chain amino acid transport system permease protein	1.7e-166	591.7	rso:RSc3340	ko02010//ABC transporters//Membrane transport//Environmental Information Processing;ko02024//Quorum sensing//Cellular community - prokaryotes//Cellular Processes	-	-	-
JNO62_00500	--	SUD89366.1	135	6e-40	Uncharacterised protein [Ralstonia mannitolilytica]	--	--	--	--	--	--	--	--	--	--	--	--	--	--	-	-	-
JNO62_00505	--	CAD17126.1	272	7e-92	hypothetical transmembrane protein [Ralstonia solanacearum GMI1000] [Ralstonia solanacearum]	--	--	--	--	--	--	--	--	--	--	--	--	--	--	-	-	-
JNO62_00510	yfcA	WP_064048153.1	484	1e-172	TSUP family transporter [Ralstonia solanacearum]	sp|P29942|YCB9_SINSX	142.5	6.4e-33	sp|P29942|YCB9_SINSX Probable membrane transporter protein ORF9 OS=Sinorhizobium sp. OX=42445 PE=3 SV=1	RSc3337	476.9	3.4e-134	COG0730	Predicted permeases	K07090//K07090; uncharacterized protein	4.8e-132	476.9	rse:F504_3384	--	-	-	-
JNO62_00520	--	ANH31306.1	635	0	membrane protein [Ralstonia solanacearum]	--	--	--	--	RSc3335	651.7	9.7e-187	COG0451	Nucleoside-diphosphate-sugar epimerases	--	--	--	--	--	-	-	-
JNO62_00525	ampR	AZU57669.1	590	0	LysR family transcriptional regulator [Ralstonia solanacearum]	sp|P14145|AMPR_RHOCA	55.1	1.6e-06	sp|P14145|AMPR_RHOCA HTH-type transcriptional activator AmpR OS=Rhodobacter capsulatus OX=1061 GN=ampR PE=3 SV=1	CC2352	168.3	3e-41	COG0583	Transcriptional regulator	--	--	--	--	--	-	-	-
JNO62_00530	ypeB	WP_043944472.1	140	3e-42	DUF3820 family protein [Ralstonia solanacearum]	sp|P0AD41|YPEB_ECO57	67.4	7.4e-11	sp|P0AD41|YPEB_ECO57 Uncharacterized protein YpeB OS=Escherichia coli O157:H7 OX=83334 GN=ypeB PE=4 SV=1	RSc3333	156.4	2.8e-38	COG3530	Uncharacterized protein conserved in bacteria	--	--	--	--	--	-	-	-
JNO62_00535	aaeR	AGH85891.1	607	0	Transcriptional regulator, LysR family [Ralstonia solanacearum FQY_4] [Ralstonia solanacearum]	sp|P67664|AAER_ECO57	159.1	7.8e-38	sp|P67664|AAER_ECO57 HTH-type transcriptional activator AaeR OS=Escherichia coli O157:H7 OX=83334 GN=aaeR PE=3 SV=1	PA0056	187.6	4.8e-47	COG0583	Transcriptional regulator	--	--	--	--	--	-	-	-
JNO62_00540	--	AGH85890.1	400	4e-141	short chain dehydrogenase [Ralstonia solanacearum FQY_4] [Ralstonia solanacearum]	--	--	--	--	PA1066	230.3	4.4e-60	COG1028	Dehydrogenases with different specificities (related to short-chain alcohol dehydrogenases)	--	--	--	--	--	-	-	-
JNO62_00545	--	OAI81804.1	347	1e-120	signal peptide protein [Ralstonia solanacearum]	--	--	--	--	--	--	--	--	--	--	--	--	--	--	-	-	-
JNO62_00550	--	AGH85888.1	781	0	Extracellular ligand-binding receptor [Ralstonia solanacearum FQY_4] [Ralstonia solanacearum]	--	--	--	--	DRA0263	476.1	8.7e-134	COG0683	ABC-type branched-chain amino acid transport systems, periplasmic component	K01999//livK; branched-chain amino acid transport system substrate-binding protein	6.6e-210	736.1	rse:F504_3377	ko02010//ABC transporters//Membrane transport//Environmental Information Processing;ko02024//Quorum sensing//Cellular community - prokaryotes//Cellular Processes	-	-	-
JNO62_00555	mnmG	APC70038.1	1320	0	tRNA uridine-5-carboxymethylaminomethyl(34) synthesis enzyme MnmG [Ralstonia solanacearum OE1-1] [Ralstonia solanacearum]	sp|Q8XU65|MNMG_RALSO	1293.5	0	sp|Q8XU65|MNMG_RALSO tRNA uridine 5-carboxymethylaminomethyl modification enzyme MnmG OS=Ralstonia solanacearum (strain GMI1000) OX=267608 GN=mnmG PE=3 SV=1	RSc3328	1293.5	0	COG0445	NAD/FAD-utilizing enzyme apparently involved in cell division	K03495//gidA; tRNA uridine 5-carboxymethylaminomethyl modification enzyme	0	1293.5	rso:RSc3328	--	GO:0046483//heterocycle metabolic process;GO:1901360//organic cyclic compound metabolic process;GO:0044260//cellular macromolecule metabolic process;GO:0071704//organic substance metabolic process;GO:0043412//macromolecule modification;GO:0043170//macromolecule metabolic process;GO:0034660//ncRNA metabolic process;GO:0009987//cellular process;GO:0010467//gene expression;GO:0008152//metabolic proc…	GO:0000166//nucleotide binding;GO:0036094//small molecule binding;GO:1901265//nucleoside phosphate binding;GO:1901363//heterocyclic compound binding;GO:0005488//binding;GO:0097159//organic cyclic compound binding	GO:0005622//intracellular;GO:0044464//cell part;GO:0044424//intracellular part;GO:0005623//cell
JNO62_00560	rsmG	AOE91225.1	446	3e-158	16S rRNA (guanine(527)-N(7))-methyltransferase [Ralstonia solanacearum]	sp|Q8XU66|RSMG_RALSO	437.2	1.1e-121	sp|Q8XU66|RSMG_RALSO Ribosomal RNA small subunit methyltransferase G OS=Ralstonia solanacearum (strain GMI1000) OX=267608 GN=rsmG PE=3 SV=1	RSc3327	437.2	2.6e-122	COG0357	Predicted S-adenosylmethionine-dependent methyltransferase involved in bacterial cell division	K03501//gidB; 16S rRNA (guanine527-N7)-methyltransferase [EC:2.1.1.170]	3.7e-120	437.2	rso:RSc3327	--	GO:0022613//ribonucleoprotein complex biogenesis;GO:0044085//cellular component biogenesis;GO:0016072//rRNA metabolic process;GO:0010467//gene expression;GO:0044260//cellular macromolecule metabolic process;GO:0036260//RNA capping;GO:0046483//heterocycle metabolic process;GO:1901360//organic cyclic compound metabolic process;GO:0036265//RNA (guanine-N7)-methylation;GO:0009452//7-methylguanosine R…	GO:0016740//transferase activity;GO:0008173//RNA methyltransferase activity;GO:0016741//transferase activity, transferring one-carbon groups;GO:0008168//methyltransferase activity;GO:0008170//N-methyltransferase activity;GO:0003824//catalytic activity	GO:0005622//intracellular;GO:0044424//intracellular part;GO:0044464//cell part;GO:0005623//cell
JNO62_00565	PP_0002	AGH85885.1	533	0	Chromosome (plasmid) partitioning protein ParA / Sporulation initiation inhibitor protein Soj [Ralstonia solanacearum FQY_4] [Ralstonia solanacearum]	sp|P0A149|Y002_PSEPK	325.9	4.2e-88	sp|P0A149|Y002_PSEPK Uncharacterized protein PP_0002 OS=Pseudomonas putida (strain ATCC 47054 / DSM 6125 / NCIMB 11950 / KT2440) OX=160488 GN=PP_0002 PE=4 SV=1	RSc3326	510	3.7e-144	COG1192	ATPases involved in chromosome partitioning	K03496//parA; chromosome partitioning protein	5.3e-142	510	rse:F504_3374	--	-	-	-
JNO62_00570	parB	AGH85884.1	597	0	Chromosome (plasmid) partitioning protein ParB / Stage 0 sporulation protein J [Ralstonia solanacearum FQY_4] [Ralstonia solanacearum]	sp|P0A151|PARB_PSEPK	255.4	8.2e-67	sp|P0A151|PARB_PSEPK Probable chromosome-partitioning protein ParB OS=Pseudomonas putida (strain ATCC 47054 / DSM 6125 / NCIMB 11950 / KT2440) OX=160488 GN=parB PE=3 SV=1	RSc3325	567.4	2.3e-161	COG1475	Predicted transcriptional regulators	K03497//parB; ParB family transcriptional regulator, chromosome partitioning protein	3.2e-159	567.4	rse:F504_3373	--	-	-	-
JNO62_00575	--	AZU57678.1	376	6e-132	F0F1 ATP synthase subunit I [Ralstonia solanacearum]	--	--	--	--	--	--	--	--	--	K02116//atpI; ATP synthase protein I	4.7e-92	343.6	rso:RSc3324	--	-	-	-
JNO62_00580	atpB	AGH85882.1	582	0	ATP synthase A chain [Ralstonia solanacearum FQY_4] [Ralstonia solanacearum]	sp|A6T476|ATP6_JANMA	336.7	2.7e-91	sp|A6T476|ATP6_JANMA ATP synthase subunit a OS=Janthinobacterium sp. (strain Marseille) OX=375286 GN=atpB PE=3 SV=1	RSc3323	574.3	1.8e-163	COG0356	F0F1-type ATP synthase, subunit a	K02108//ATPF0A; F-type H+-transporting ATPase subunit a	2.5e-161	574.3	rso:RSc3323	ko01100//Metabolic pathways//Global and overview maps//Metabolism;ko00190//Oxidative phosphorylation//Energy metabolism//Metabolism;ko00195//Photosynthesis//Energy metabolism//Metabolism	GO:0072522//purine-containing compound biosynthetic process;GO:0044237//cellular metabolic process;GO:0055086//nucleobase-containing small molecule metabolic process;GO:0006754//ATP biosynthetic process;GO:0044699//single-organism process;GO:1901659//glycosyl compound biosynthetic process;GO:0042455//ribonucleoside biosynthetic process;GO:0009168//purine ribonucleoside monophosphate biosynthetic …	GO:0003824//catalytic activity;GO:0022892//substrate-specific transporter activity;GO:0022891//substrate-specific transmembrane transporter activity;GO:0022890//inorganic cation transmembrane transporter activity;GO:0015077//monovalent inorganic cation transmembrane transporter activity;GO:0016787//hydrolase activity;GO:0015075//ion transmembrane transporter activity;GO:0008324//cation transmembr…	GO:0016020//membrane;GO:0044425//membrane part
JNO62_00585	atpE	ACD28637.1	167	3e-52	ATP synthase F0, C subunit [Ralstonia pickettii 12J] [Ralstonia pickettii]	sp|B1Y3T2|ATPL_LEPCP	125.2	3.7e-28	sp|B1Y3T2|ATPL_LEPCP ATP synthase subunit c OS=Leptothrix cholodnii (strain ATCC 51168 / LMG 8142 / SP-6) OX=395495 GN=atpE PE=3 SV=1	RSc3322	163.7	2.2e-40	COG0636	F0F1-type ATP synthase, subunit c/Archaeal/vacuolar-type H+-ATPase, subunit K	K02110//ATPF0C; F-type H+-transporting ATPase subunit c	3.1e-38	163.7	rso:RSc3322	ko01100//Metabolic pathways//Global and overview maps//Metabolism;ko00190//Oxidative phosphorylation//Energy metabolism//Metabolism;ko00195//Photosynthesis//Energy metabolism//Metabolism	GO:1901293//nucleoside phosphate biosynthetic process;GO:0006812//cation transport;GO:0019438//aromatic compound biosynthetic process;GO:0009116//nucleoside metabolic process;GO:0046390//ribose phosphate biosynthetic process;GO:0098662//inorganic cation transmembrane transport;GO:1902578//single-organism localization;GO:0006810//transport;GO:0044281//small molecule metabolic process;GO:1901135//c…	GO:0008324//cation transmembrane transporter activity;GO:0015077//monovalent inorganic cation transmembrane transporter activity;GO:0022891//substrate-specific transmembrane transporter activity;GO:0003824//catalytic activity;GO:0022890//inorganic cation transmembrane transporter activity;GO:0005488//binding;GO:0022857//transmembrane transporter activity;GO:0015075//ion transmembrane transporter …	GO:0031224//intrinsic component of membrane;GO:0016020//membrane;GO:0044425//membrane part;GO:0033177//proton-transporting two-sector ATPase complex, proton-transporting domain;GO:0098796//membrane protein complex;GO:0032991//macromolecular complex;GO:0016469//proton-transporting two-sector ATPase complex;GO:0043234//protein complex
JNO62_00590	atpF	Q8XU72.1	298	4e-102	RecName: Full=ATP synthase subunit b 1; AltName: Full=ATP synthase F(0) sector subunit b; AltName: Full=ATPase subunit I; AltName: Full=F-type ATPase subunit b; Short=F-ATPase subunit b [Ralstonia solanacearum GMI1000] [Ralstonia solanacearum]	sp|Q8XU72|ATPF_RALSO	195.3	5.2e-49	sp|Q8XU72|ATPF_RALSO ATP synthase subunit b 1 OS=Ralstonia solanacearum (strain GMI1000) OX=267608 GN=atpF PE=3 SV=1	RSc3321	195.3	1.2e-49	COG0711	F0F1-type ATP synthase, subunit b	K02109//ATPF0B; F-type H+-transporting ATPase subunit b	1.7e-47	195.3	rso:RSc3321	ko01100//Metabolic pathways//Global and overview maps//Metabolism;ko00190//Oxidative phosphorylation//Energy metabolism//Metabolism;ko00195//Photosynthesis//Energy metabolism//Metabolism	GO:0051179//localization;GO:0072522//purine-containing compound biosynthetic process;GO:0046390//ribose phosphate biosynthetic process;GO:0006725//cellular aromatic compound metabolic process;GO:0044281//small molecule metabolic process;GO:0008152//metabolic process;GO:1901360//organic cyclic compound metabolic process;GO:0046128//purine ribonucleoside metabolic process;GO:0051234//establishment …	GO:0022892//substrate-specific transporter activity;GO:0022891//substrate-specific transmembrane transporter activity;GO:0016787//hydrolase activity;GO:0019829//cation-transporting ATPase activity;GO:0042625//ATPase coupled ion transmembrane transporter activity;GO:0005215//transporter activity;GO:0042623//ATPase activity, coupled;GO:0015075//ion transmembrane transporter activity;GO:0016818//hyd…	GO:0016020//membrane;GO:0032991//macromolecular complex;GO:0031224//intrinsic component of membrane;GO:0016469//proton-transporting two-sector ATPase complex;GO:0098796//membrane protein complex;GO:0044425//membrane part;GO:0043234//protein complex;GO:0033177//proton-transporting two-sector ATPase complex, proton-transporting domain
JNO62_00595	atpH	Q8XU73.1	352	1e-122	RecName: Full=ATP synthase subunit delta; AltName: Full=ATP synthase F(1) sector subunit delta; AltName: Full=F-type ATPase subunit delta; Short=F-ATPase subunit delta [Ralstonia solanacearum GMI1000] [Ralstonia solanacearum]	sp|Q8XU73|ATPD_RALSO	332	4e-90	sp|Q8XU73|ATPD_RALSO ATP synthase subunit delta OS=Ralstonia solanacearum (strain GMI1000) OX=267608 GN=atpH PE=3 SV=1	RSc3320	332	9.5e-91	COG0712	F0F1-type ATP synthase, delta subunit (mitochondrial oligomycin sensitivity protein)	K02113//ATPF1D; F-type H+-transporting ATPase subunit delta	1.3e-88	332	rso:RSc3320	ko01100//Metabolic pathways//Global and overview maps//Metabolism;ko00190//Oxidative phosphorylation//Energy metabolism//Metabolism;ko00195//Photosynthesis//Energy metabolism//Metabolism	GO:0009119//ribonucleoside metabolic process;GO:0042455//ribonucleoside biosynthetic process;GO:1902600//hydrogen ion transmembrane transport;GO:0034641//cellular nitrogen compound metabolic process;GO:0009199//ribonucleoside triphosphate metabolic process;GO:0055085//transmembrane transport;GO:0051179//localization;GO:0009117//nucleotide metabolic process;GO:0009163//nucleoside biosynthetic proc…	GO:0016462//pyrophosphatase activity;GO:0016818//hydrolase activity, acting on acid anhydrides, in phosphorus-containing anhydrides;GO:0042625//ATPase coupled ion transmembrane transporter activity;GO:0003824//catalytic activity;GO:0016817//hydrolase activity, acting on acid anhydrides;GO:0005215//transporter activity;GO:0043492//ATPase activity, coupled to movement of substances;GO:0008324//cati…	GO:0043234//protein complex;GO:0016020//membrane;GO:0032991//macromolecular complex;GO:0098796//membrane protein complex;GO:0016469//proton-transporting two-sector ATPase complex;GO:0033178//proton-transporting two-sector ATPase complex, catalytic domain;GO:0044425//membrane part
JNO62_00600	atpA	Q8XU74.1	1043	0	RecName: Full=ATP synthase subunit alpha; AltName: Full=ATP synthase F1 sector subunit alpha; AltName: Full=F-ATPase subunit alpha [Ralstonia solanacearum GMI1000] [Ralstonia solanacearum]	sp|Q8XU74|ATPA_RALSO	991.5	3.5e-288	sp|Q8XU74|ATPA_RALSO ATP synthase subunit alpha OS=Ralstonia solanacearum (strain GMI1000) OX=267608 GN=atpA PE=3 SV=1	RSc3319	991.5	8.3e-289	COG0056	F0F1-type ATP synthase, alpha subunit	K02111//ATPF1A; F-type H+/Na+-transporting ATPase subunit alpha [EC:7.1.2.2 7.2.2.1]	1.2e-286	991.5	rso:RSc3319	ko01100//Metabolic pathways//Global and overview maps//Metabolism;ko00190//Oxidative phosphorylation//Energy metabolism//Metabolism;ko00195//Photosynthesis//Energy metabolism//Metabolism	GO:1901360//organic cyclic compound metabolic process;GO:0009199//ribonucleoside triphosphate metabolic process;GO:0009168//purine ribonucleoside monophosphate biosynthetic process;GO:0090407//organophosphate biosynthetic process;GO:0098655//cation transmembrane transport;GO:0009201//ribonucleoside triphosphate biosynthetic process;GO:0019438//aromatic compound biosynthetic process;GO:0009142//nu…	GO:0042623//ATPase activity, coupled;GO:0015078//hydrogen ion transmembrane transporter activity;GO:0016818//hydrolase activity, acting on acid anhydrides, in phosphorus-containing anhydrides;GO:0005488//binding;GO:0042625//ATPase coupled ion transmembrane transporter activity;GO:1901363//heterocyclic compound binding;GO:0016817//hydrolase activity, acting on acid anhydrides;GO:0016787//hydrolase…	GO:0016020//membrane;GO:0098796//membrane protein complex;GO:0032991//macromolecular complex;GO:0043234//protein complex;GO:0044425//membrane part;GO:0016469//proton-transporting two-sector ATPase complex;GO:0033178//proton-transporting two-sector ATPase complex, catalytic domain
JNO62_00605	atpG	Q8XU75.1	596	0	RecName: Full=ATP synthase gamma chain; AltName: Full=ATP synthase F1 sector gamma subunit; AltName: Full=F-ATPase gamma subunit [Ralstonia solanacearum GMI1000] [Ralstonia solanacearum]	sp|Q8XU75|ATPG_RALSO	545	5e-154	sp|Q8XU75|ATPG_RALSO ATP synthase gamma chain OS=Ralstonia solanacearum (strain GMI1000) OX=267608 GN=atpG PE=3 SV=1	RSc3318	545	1.2e-154	COG0224	F0F1-type ATP synthase, gamma subunit	K02115//ATPF1G; F-type H+-transporting ATPase subunit gamma	1.6e-152	545	rso:RSc3318	ko01100//Metabolic pathways//Global and overview maps//Metabolism;ko00190//Oxidative phosphorylation//Energy metabolism//Metabolism;ko00195//Photosynthesis//Energy metabolism//Metabolism	GO:0009124//nucleoside monophosphate biosynthetic process;GO:0046483//heterocycle metabolic process;GO:1901135//carbohydrate derivative metabolic process;GO:0009117//nucleotide metabolic process;GO:0055086//nucleobase-containing small molecule metabolic process;GO:1901576//organic substance biosynthetic process;GO:0009206//purine ribonucleoside triphosphate biosynthetic process;GO:0044238//primar…	GO:0022857//transmembrane transporter activity;GO:0022892//substrate-specific transporter activity;GO:0097159//organic cyclic compound binding;GO:0017111//nucleoside-triphosphatase activity;GO:0016887//ATPase activity;GO:0015077//monovalent inorganic cation transmembrane transporter activity;GO:0097367//carbohydrate derivative binding;GO:1901363//heterocyclic compound binding;GO:0042623//ATPase a…	GO:0016469//proton-transporting two-sector ATPase complex;GO:0044425//membrane part;GO:0032991//macromolecular complex;GO:0033178//proton-transporting two-sector ATPase complex, catalytic domain;GO:0043234//protein complex;GO:0016020//membrane;GO:0098796//membrane protein complex
JNO62_00610	atpD	Q8XU76.1	950	0	RecName: Full=ATP synthase subunit beta; AltName: Full=ATP synthase F1 sector subunit beta; AltName: Full=F-ATPase subunit beta [Ralstonia solanacearum GMI1000] [Ralstonia solanacearum]	sp|Q8XU76|ATPB_RALSO	922.5	1.8e-267	sp|Q8XU76|ATPB_RALSO ATP synthase subunit beta OS=Ralstonia solanacearum (strain GMI1000) OX=267608 GN=atpD PE=3 SV=1	RSc3317	922.5	4.3e-268	COG0055	F0F1-type ATP synthase, beta subunit	K02112//ATPF1B; F-type H+/Na+-transporting ATPase subunit beta [EC:7.1.2.2 7.2.2.1]	6.1e-266	922.5	rso:RSc3317	ko01100//Metabolic pathways//Global and overview maps//Metabolism;ko00190//Oxidative phosphorylation//Energy metabolism//Metabolism;ko00195//Photosynthesis//Energy metabolism//Metabolism	GO:0006796//phosphate-containing compound metabolic process;GO:0006725//cellular aromatic compound metabolic process;GO:0046129//purine ribonucleoside biosynthetic process;GO:0006807//nitrogen compound metabolic process;GO:0098662//inorganic cation transmembrane transport;GO:0034641//cellular nitrogen compound metabolic process;GO:0015672//monovalent inorganic cation transport;GO:1901293//nucleos…	GO:0019829//cation-transporting ATPase activity;GO:0005488//binding;GO:0016817//hydrolase activity, acting on acid anhydrides;GO:0042626//ATPase activity, coupled to transmembrane movement of substances;GO:1901363//heterocyclic compound binding;GO:0001882//nucleoside binding;GO:0005215//transporter activity;GO:0043492//ATPase activity, coupled to movement of substances;GO:0016820//hydrolase activ…	GO:0033178//proton-transporting two-sector ATPase complex, catalytic domain;GO:0044425//membrane part;GO:0016020//membrane;GO:0016469//proton-transporting two-sector ATPase complex;GO:0043234//protein complex;GO:0032991//macromolecular complex;GO:0098796//membrane protein complex
JNO62_00615	atpC1	Q8XU77.1	269	5e-91	RecName: Full=ATP synthase epsilon chain 1; AltName: Full=ATP synthase F1 sector epsilon subunit 1; AltName: Full=F-ATPase epsilon subunit 1 [Ralstonia solanacearum GMI1000] [Ralstonia solanacearum]	sp|Q8XU77|ATPE1_RALSO	255.4	3.7e-67	sp|Q8XU77|ATPE1_RALSO ATP synthase epsilon chain 1 OS=Ralstonia solanacearum (strain GMI1000) OX=267608 GN=atpC1 PE=3 SV=1	RSc3316	255.4	8.7e-68	COG0355	F0F1-type ATP synthase, epsilon subunit (mitochondrial delta subunit)	K02114//ATPF1E; F-type H+-transporting ATPase subunit epsilon	1.2e-65	255.4	rso:RSc3316	ko01100//Metabolic pathways//Global and overview maps//Metabolism;ko00190//Oxidative phosphorylation//Energy metabolism//Metabolism;ko00195//Photosynthesis//Energy metabolism//Metabolism	GO:0090407//organophosphate biosynthetic process;GO:0009167//purine ribonucleoside monophosphate metabolic process;GO:0006754//ATP biosynthetic process;GO:0015985//energy coupled proton transport, down electrochemical gradient;GO:0006811//ion transport;GO:0006163//purine nucleotide metabolic process;GO:0009152//purine ribonucleotide biosynthetic process;GO:0044271//cellular nitrogen compound bios…	GO:0015078//hydrogen ion transmembrane transporter activity;GO:0097159//organic cyclic compound binding;GO:0032550//purine ribonucleoside binding;GO:0036094//small molecule binding;GO:0005488//binding;GO:0016887//ATPase activity;GO:0015405//P-P-bond-hydrolysis-driven transmembrane transporter activity;GO:0015075//ion transmembrane transporter activity;GO:0022891//substrate-specific transmembrane …	GO:0016020//membrane;GO:0044425//membrane part;GO:0033178//proton-transporting two-sector ATPase complex, catalytic domain;GO:0098796//membrane protein complex;GO:0032991//macromolecular complex;GO:0016469//proton-transporting two-sector ATPase complex;GO:0043234//protein complex
JNO62_00620	--	WP_043897869.1	1538	0	membrane protein [Ralstonia solanacearum]	--	--	--	--	--	--	--	--	--	--	--	--	--	--	-	-	-
JNO62_00625	--	AZU57687.1	763	0	DUF3298 domain-containing protein [Ralstonia solanacearum]	--	--	--	--	--	--	--	--	--	--	--	--	--	--	-	-	-
JNO62_00630	yccU	APC70023.1	309	2e-106	CoA-binding protein [Ralstonia solanacearum OE1-1] [Ralstonia solanacearum]	sp|P75874|YCCU_ECOLI	119	4.6e-26	sp|P75874|YCCU_ECOLI Uncharacterized protein YccU OS=Escherichia coli (strain K12) OX=83333 GN=yccU PE=1 SV=2	RSc3313	306.6	3.7e-83	COG1832	Predicted CoA-binding protein	K06929//K06929; uncharacterized protein	5.2e-81	306.6	rpu:CDC45_16945	--	-	-	-
JNO62_00635	lipN	AKZ25151.1	635	0	alpha/beta hydrolase [Ralstonia solanacearum]	sp|P95125|LIPN_MYCTU	137.1	3.4e-31	sp|P95125|LIPN_MYCTU Carboxylic ester hydrolase LipN OS=Mycobacterium tuberculosis (strain ATCC 25618 / H37Rv) OX=83332 GN=lipN PE=1 SV=1	RSc3312	646	5.4e-185	COG0657	Esterase/lipase	K01066//aes; acetyl esterase [EC:3.1.1.-]	7.6e-183	646	rso:RSc3312	--	-	-	-
JNO62_00640	--	APC70021.1	134	5e-40	DUF3562 domain-containing protein [Ralstonia solanacearum OE1-1] [Ralstonia solanacearum]	--	--	--	--	--	--	--	--	--	--	--	--	--	--	-	-	-
JNO62_00645	pstS	AZU57691.1	708	0	phosphate ABC transporter substrate-binding protein PstS [Ralstonia solanacearum]	sp|Q87C91|PSTS_XYLFT	243	4.9e-63	sp|Q87C91|PSTS_XYLFT Phosphate-binding protein PstS OS=Xylella fastidiosa (strain Temecula1 / ATCC 700964) OX=183190 GN=pstS PE=3 SV=1	RSc3310	698.7	7.7e-201	COG0226	ABC-type phosphate transport system, periplasmic component	K02040//pstS; phosphate transport system substrate-binding protein	1.1e-198	698.7	rso:RSc3310	ko02010//ABC transporters//Membrane transport//Environmental Information Processing;ko02020//Two-component system//Signal transduction//Environmental Information Processing	-	-	-
JNO62_00650	gstB	AGH85867.1	406	2e-143	Glutathione S-transferase [Ralstonia solanacearum FQY_4] [Ralstonia solanacearum]	sp|P15214|GST_PROMI	173.7	2.1e-42	sp|P15214|GST_PROMI Glutathione S-transferase GST-6.0 OS=Proteus mirabilis OX=584 GN=gstB PE=1 SV=2	RSc0817	186.4	7.3e-47	COG0625	Glutathione S-transferase	K00799//GST; glutathione S-transferase [EC:2.5.1.18]	1.3e-111	408.7	rse:F504_3356	ko01100//Metabolic pathways//Global and overview maps//Metabolism;ko00480//Glutathione metabolism//Metabolism of other amino acids//Metabolism;ko00983//Drug metabolism - other enzymes//Xenobiotics biodegradation and metabolism//Metabolism	-	-	-
JNO62_00655	--	AGH85866.1	582	0	Transcriptional regulator, LysR family [Ralstonia solanacearum FQY_4] [Ralstonia solanacearum]	--	--	--	--	BMEI0513	69.7	1.5e-11	COG0583	Transcriptional regulator	--	--	--	--	--	-	-	-
JNO62_00660	pctA	AUS40886.1	1187	0	methyl-accepting chemotaxis protein [Ralstonia solanacearum]	sp|G3XD24|PCTA_PSEAE	152.1	1.9e-35	sp|G3XD24|PCTA_PSEAE Methyl-accepting chemotaxis protein PctA OS=Pseudomonas aeruginosa (strain ATCC 15692 / DSM 22644 / CIP 104116 / JCM 14847 / LMG 12228 / 1C / PRS 101 / PAO1) OX=208964 GN=pctA PE=1 SV=1	RSc0606	359.4	1.9e-98	COG0840	Methyl-accepting chemotaxis protein	K03406//mcp; methyl-accepting chemotaxis protein	7.3e-240	836.3	rpu:CDC45_16915	ko02020//Two-component system//Signal transduction//Environmental Information Processing;ko02030//Bacterial chemotaxis//Cell motility//Cellular Processes	-	-	-
JNO62_00665	--	STR01002.1	72	5e-13	Uncharacterised protein [Kingella potus]	--	--	--	--	--	--	--	--	--	--	--	--	--	--	-	-	-
JNO62_00670	--	AGH85863.1	243	2e-81	Gfa-like protein [Ralstonia solanacearum FQY_4] [Ralstonia solanacearum]	--	--	--	--	RSc3305	257.3	1.9e-68	COG3791	Uncharacterized conserved protein	--	--	--	--	--	-	-	-
JNO62_00675	--	AKZ25159.1	311	3e-107	cupin [Ralstonia solanacearum]	--	--	--	--	RSc3304	302	9.2e-82	COG1917	Uncharacterized conserved protein, contains double-stranded beta-helix domain	--	--	--	--	--	-	-	-
JNO62_00680	hemE	Q8XU90.1	731	0	RecName: Full=Uroporphyrinogen decarboxylase; Short=UPD; Short=URO-D [Ralstonia solanacearum GMI1000] [Ralstonia solanacearum]	sp|Q8XU90|DCUP_RALSO	726.5	1.5e-208	sp|Q8XU90|DCUP_RALSO Uroporphyrinogen decarboxylase OS=Ralstonia solanacearum (strain GMI1000) OX=267608 GN=hemE PE=3 SV=1	RSc3303	726.5	3.5e-209	COG0407	Uroporphyrinogen-III decarboxylase	K01599//hemE; uroporphyrinogen decarboxylase [EC:4.1.1.37]	5e-207	726.5	rso:RSc3303	ko01100//Metabolic pathways//Global and overview maps//Metabolism;ko01110//Biosynthesis of secondary metabolites//Global and overview maps//Metabolism;ko00860//Porphyrin and chlorophyll metabolism//Metabolism of cofactors and vitamins//Metabolism	GO:0033014//tetrapyrrole biosynthetic process;GO:0009058//biosynthetic process;GO:1901564//organonitrogen compound metabolic process;GO:0044249//cellular biosynthetic process;GO:0044237//cellular metabolic process;GO:0006778//porphyrin-containing compound metabolic process;GO:0044271//cellular nitrogen compound biosynthetic process;GO:1901360//organic cyclic compound metabolic process;GO:1901576/…	GO:0003824//catalytic activity;GO:0016830//carbon-carbon lyase activity;GO:0016829//lyase activity;GO:0016831//carboxy-lyase activity	GO:0044424//intracellular part;GO:0044464//cell part;GO:0005623//cell;GO:0005622//intracellular
JNO62_00685	priA	AZU57699.1	1514	0	primosomal protein N' [Ralstonia solanacearum]	sp|P44647|PRIA_HAEIN	441.8	1.6e-122	sp|P44647|PRIA_HAEIN Primosomal protein N' OS=Haemophilus influenzae (strain ATCC 51907 / DSM 11121 / KW20 / Rd) OX=71421 GN=priA PE=3 SV=1	RSc3302	1489.2	0	COG1198	Primosomal protein N' (replication factor Y) - superfamily II helicase	K04066//priA; primosomal protein N' (replication factor Y) (superfamily II helicase) [EC:3.6.4.-]	0	1492.6	rse:F504_3349	ko03440//Homologous recombination//Replication and repair//Genetic Information Processing	-	-	-
JNO62_00690	putA	AXW36944.1	2673	0	trifunctional transcriptional regulator/proline dehydrogenase/L-glutamate gamma-semialdehyde dehydrogenase [Ralstonia solanacearum]	sp|P09546|PUTA_ECOLI	1785	0	sp|P09546|PUTA_ECOLI Bifunctional protein PutA OS=Escherichia coli (strain K12) OX=83333 GN=putA PE=1 SV=3	RSc3301_2	1514.2	0	COG4230	Delta 1-pyrroline-5-carboxylate dehydrogenase	K13821//putA; RHH-type transcriptional regulator, proline utilization regulon repressor / proline dehydrogenase / delta 1-pyrroline-5-carboxylate dehydrogenase [EC:1.5.5.2 1.2.1.88]	0	2561.9	rso:RSc3301	ko01100//Metabolic pathways//Global and overview maps//Metabolism;ko01110//Biosynthesis of secondary metabolites//Global and overview maps//Metabolism;ko00250//Alanine, aspartate and glutamate metabolism//Amino acid metabolism//Metabolism;ko00330//Arginine and proline metabolism//Amino acid metabolism//Metabolism	GO:0071704//organic substance metabolic process;GO:0044699//single-organism process;GO:0044238//primary metabolic process;GO:1901360//organic cyclic compound metabolic process;GO:0009987//cellular process;GO:0008152//metabolic process;GO:0010468//regulation of gene expression;GO:0043436//oxoacid metabolic process;GO:0046483//heterocycle metabolic process;GO:1901564//organonitrogen compound metabo…	GO:0003824//catalytic activity;GO:0001071//nucleic acid binding transcription factor activity;GO:0016646//oxidoreductase activity, acting on the CH-NH group of donors, NAD or NADP as acceptor;GO:0016645//oxidoreductase activity, acting on the CH-NH group of donors;GO:0016491//oxidoreductase activity;GO:0016903//oxidoreductase activity, acting on the aldehyde or oxo group of donors	-
JNO62_00695	BMEI0263	AGH85858.1	764	0	Leucine-, isoleucine-, valine-, threonine-, and alanine-binding protein [Ralstonia solanacearum FQY_4] [Ralstonia solanacearum]	sp|Q8YJ23|LIVB1_BRUME	192.2	1.1e-47	sp|Q8YJ23|LIVB1_BRUME Leu/Ile/Val-binding protein homolog 1 OS=Brucella melitensis biotype 1 (strain 16M / ATCC 23456 / NCTC 10094) OX=224914 GN=BMEI0263 PE=3 SV=2	RSc2441	334	5.3e-91	COG0683	ABC-type branched-chain amino acid transport systems, periplasmic component	K01999//livK; branched-chain amino acid transport system substrate-binding protein	1.5e-209	734.9	rse:F504_3347	ko02010//ABC transporters//Membrane transport//Environmental Information Processing;ko02024//Quorum sensing//Cellular community - prokaryotes//Cellular Processes	-	-	GO:0044464//cell part;GO:0005623//cell;GO:0042597//periplasmic space
JNO62_00700	--	AGH85857.1	783	0	Kef-type K transport systems, membrane component [Ralstonia solanacearum FQY_4] [Ralstonia solanacearum]	--	--	--	--	--	--	--	--	--	--	--	--	--	--	-	-	-
JNO62_00705	RSc3298	APC70010.1	779	0	glutamate--cysteine ligase [Ralstonia solanacearum OE1-1] [Ralstonia solanacearum]	sp|Q8XU95|GCS2_RALSO	768.1	4.7e-221	sp|Q8XU95|GCS2_RALSO Putative glutamate--cysteine ligase 2 OS=Ralstonia solanacearum (strain GMI1000) OX=267608 GN=RSc3298 PE=3 SV=1	RSc3298	768.1	1.1e-221	COG2170	Uncharacterized conserved protein	K06048//gshA; glutamate---cysteine ligase / carboxylate-amine ligase [EC:6.3.2.2 6.3.-.-]	1.5e-219	768.1	rpu:CDC45_16870	ko01100//Metabolic pathways//Global and overview maps//Metabolism;ko00480//Glutathione metabolism//Metabolism of other amino acids//Metabolism	GO:0008152//metabolic process;GO:0006807//nitrogen compound metabolic process;GO:1901564//organonitrogen compound metabolic process;GO:0044237//cellular metabolic process;GO:0071704//organic substance metabolic process;GO:0006575//cellular modified amino acid metabolic process;GO:0009987//cellular process	GO:1901363//heterocyclic compound binding;GO:0016874//ligase activity;GO:0016879//ligase activity, forming carbon-nitrogen bonds;GO:0036094//small molecule binding;GO:0097159//organic cyclic compound binding;GO:0001882//nucleoside binding;GO:0005488//binding;GO:0016881//acid-amino acid ligase activity;GO:0097367//carbohydrate derivative binding;GO:0032550//purine ribonucleoside binding;GO:0001883…	-
JNO62_00710	HI_0561	AZU57704.1	1309	0	oligopeptide transporter, OPT family [Ralstonia solanacearum]	sp|P44016|Y561_HAEIN	598.6	8.9e-170	sp|P44016|Y561_HAEIN Putative oligopeptide transporter HI_0561 OS=Haemophilus influenzae (strain ATCC 51907 / DSM 11121 / KW20 / Rd) OX=71421 GN=HI_0561 PE=3 SV=2	RSc3297	1248.8	0	COG1297	Predicted membrane protein	--	--	--	--	--	-	-	-
JNO62_00715	sdaA	AZU57705.1	935	0	L-serine ammonia-lyase [Ralstonia solanacearum]	sp|O86564|SDHL_STRCO	577.4	1.4e-163	sp|O86564|SDHL_STRCO L-serine dehydratase OS=Streptomyces coelicolor (strain ATCC BAA-471 / A3(2) / M145) OX=100226 GN=sdaA PE=3 SV=1	RSc3296	900.2	2.2e-261	COG1760	L-serine deaminase	K01752//E4.3.1.17; L-serine dehydratase [EC:4.3.1.17]	2.9e-260	903.7	rse:F504_3343	ko01100//Metabolic pathways//Global and overview maps//Metabolism;ko01110//Biosynthesis of secondary metabolites//Global and overview maps//Metabolism;ko01230//Biosynthesis of amino acids//Global and overview maps//Metabolism;ko01200//Carbon metabolism//Global and overview maps//Metabolism;ko00260//Glycine, serine and threonine metabolism//Amino acid metabolism//Metabolism;ko00270//Cysteine and m…	GO:0044710//single-organism metabolic process;GO:0008152//metabolic process;GO:0071704//organic substance metabolic process;GO:0019318//hexose metabolic process;GO:0005996//monosaccharide metabolic process;GO:0044699//single-organism process;GO:0005975//carbohydrate metabolic process;GO:0044238//primary metabolic process;GO:0006006//glucose metabolic process;GO:0044281//small molecule metabolic p…	GO:0005488//binding;GO:0003824//catalytic activity;GO:0051536//iron-sulfur cluster binding;GO:0051540//metal cluster binding	-
JNO62_00720	gcvP	AZU57706.1	2012	0	glycine dehydrogenase (aminomethyl-transferring) [Ralstonia solanacearum]	sp|Q8XU98|GCSP_RALSO	1944.9	0	sp|Q8XU98|GCSP_RALSO Glycine dehydrogenase (decarboxylating) OS=Ralstonia solanacearum (strain GMI1000) OX=267608 GN=gcvP PE=3 SV=1	RSc3295_2	1031.6	1.4e-300	COG1003	Glycine cleavage system protein P (pyridoxal-binding), C-terminal domain	K00281//GLDC; glycine dehydrogenase [EC:1.4.4.2]	0	1944.9	rso:RSc3295	ko01100//Metabolic pathways//Global and overview maps//Metabolism;ko01110//Biosynthesis of secondary metabolites//Global and overview maps//Metabolism;ko01200//Carbon metabolism//Global and overview maps//Metabolism;ko00630//Glyoxylate and dicarboxylate metabolism//Carbohydrate metabolism//Metabolism;ko00260//Glycine, serine and threonine metabolism//Amino acid metabolism//Metabolism	GO:0006546//glycine catabolic process;GO:1901605//alpha-amino acid metabolic process;GO:0044237//cellular metabolic process;GO:0009987//cellular process;GO:0009056//catabolic process;GO:0006807//nitrogen compound metabolic process;GO:1901565//organonitrogen compound catabolic process;GO:0043436//oxoacid metabolic process;GO:0044763//single-organism cellular process;GO:1901606//alpha-amino acid ca…	GO:0043167//ion binding;GO:0016638//oxidoreductase activity, acting on the CH-NH2 group of donors;GO:0043168//anion binding;GO:0016491//oxidoreductase activity;GO:0016642//oxidoreductase activity, acting on the CH-NH2 group of donors, disulfide as acceptor;GO:0003824//catalytic activity;GO:0005488//binding	-
JNO62_00725	gcvH	Q8XU99.1	256	3e-86	RecName: Full=Glycine cleavage system H protein [Ralstonia solanacearum GMI1000] [Ralstonia solanacearum]	sp|Q8XU99|GCSH_RALSO	246.1	2.1e-64	sp|Q8XU99|GCSH_RALSO Glycine cleavage system H protein OS=Ralstonia solanacearum (strain GMI1000) OX=267608 GN=gcvH PE=3 SV=1	RSc3294	246.1	4.9e-65	COG0509	Glycine cleavage system H protein (lipoate-binding)	K02437//gcvH; glycine cleavage system H protein	6.9e-63	246.1	rso:RSc3294	ko01100//Metabolic pathways//Global and overview maps//Metabolism;ko01110//Biosynthesis of secondary metabolites//Global and overview maps//Metabolism;ko01200//Carbon metabolism//Global and overview maps//Metabolism;ko00630//Glyoxylate and dicarboxylate metabolism//Carbohydrate metabolism//Metabolism;ko00260//Glycine, serine and threonine metabolism//Amino acid metabolism//Metabolism	GO:0009063//cellular amino acid catabolic process;GO:1901564//organonitrogen compound metabolic process;GO:0009069//serine family amino acid metabolic process;GO:0008152//metabolic process;GO:0044710//single-organism metabolic process;GO:1901575//organic substance catabolic process;GO:0044763//single-organism cellular process;GO:0046395//carboxylic acid catabolic process;GO:0006546//glycine catab…	-	GO:0005622//intracellular;GO:0005737//cytoplasm;GO:0005623//cell;GO:0044444//cytoplasmic part;GO:0044424//intracellular part;GO:0044464//cell part
JNO62_00730	gcvT	Q8XUA0.1	761	0	RecName: Full=Aminomethyltransferase; AltName: Full=Glycine cleavage system T protein [Ralstonia solanacearum GMI1000] [Ralstonia solanacearum]	sp|Q8XUA0|GCST_RALSO	751.9	3.4e-216	sp|Q8XUA0|GCST_RALSO Aminomethyltransferase OS=Ralstonia solanacearum (strain GMI1000) OX=267608 GN=gcvT PE=3 SV=1	RSc3293	751.9	8.1e-217	COG0404	Glycine cleavage system T protein (aminomethyltransferase)	K00605//gcvT; aminomethyltransferase [EC:2.1.2.10]	1.1e-214	751.9	rso:RSc3293	ko01100//Metabolic pathways//Global and overview maps//Metabolism;ko01110//Biosynthesis of secondary metabolites//Global and overview maps//Metabolism;ko01200//Carbon metabolism//Global and overview maps//Metabolism;ko00630//Glyoxylate and dicarboxylate metabolism//Carbohydrate metabolism//Metabolism;ko00260//Glycine, serine and threonine metabolism//Amino acid metabolism//Metabolism;ko00670//One…	GO:1901565//organonitrogen compound catabolic process;GO:0044712//single-organism catabolic process;GO:0046395//carboxylic acid catabolic process;GO:0016054//organic acid catabolic process;GO:0044237//cellular metabolic process;GO:0044248//cellular catabolic process;GO:0009069//serine family amino acid metabolic process;GO:0006807//nitrogen compound metabolic process;GO:0009063//cellular amino ac…	GO:0016741//transferase activity, transferring one-carbon groups;GO:0008168//methyltransferase activity;GO:0016769//transferase activity, transferring nitrogenous groups;GO:0003824//catalytic activity;GO:0016740//transferase activity	-
JNO62_00735	--	ANH31353.1	668	0	membrane protein [Ralstonia solanacearum]	--	--	--	--	RSc3292	659.4	4.9e-189	COG3274	Uncharacterized protein conserved in bacteria	--	--	--	--	--	-	-	-
JNO62_00740	--	ARU21500.1	289	3e-98	virulence factor [Ralstonia solanacearum]	--	--	--	--	--	--	--	--	--	--	--	--	--	--	-	-	-
JNO62_00745	--	ARU21501.1	139	1e-41	membrane protein [Ralstonia solanacearum]	--	--	--	--	--	--	--	--	--	--	--	--	--	--	-	-	-
JNO62_00750	rep	AZU57711.1	1458	0	ATP-dependent DNA helicase Rep [Ralstonia solanacearum]	sp|P44804|REP_HAEIN	578.6	9.8e-164	sp|P44804|REP_HAEIN ATP-dependent DNA helicase Rep OS=Haemophilus influenzae (strain ATCC 51907 / DSM 11121 / KW20 / Rd) OX=71421 GN=rep PE=3 SV=1	RSc3289	1402.5	0	COG0210	Superfamily I DNA and RNA helicases	K03656//rep; ATP-dependent DNA helicase Rep [EC:3.6.4.12]	0	1402.5	rso:RSc3289	--	GO:0071103//DNA conformation change;GO:0051276//chromosome organization;GO:0006996//organelle organization;GO:0016043//cellular component organization;GO:0032392//DNA geometric change;GO:0009987//cellular process;GO:0071840//cellular component organization or biogenesis	GO:1901363//heterocyclic compound binding;GO:0016787//hydrolase activity;GO:0003824//catalytic activity;GO:0036094//small molecule binding;GO:0003676//nucleic acid binding;GO:0001882//nucleoside binding;GO:0017111//nucleoside-triphosphatase activity;GO:0005488//binding;GO:0097367//carbohydrate derivative binding;GO:0032549//ribonucleoside binding;GO:0016817//hydrolase activity, acting on acid anh…	-
JNO62_00755	--	EAP73004.1	223	1e-73	fucose/mannose-binding lectin [Ralstonia solanacearum UW551] [Ralstonia solanacearum]	--	--	--	--	--	--	--	--	--	K20277//bcl; mannose-binding lectin	1.6e-55	221.5	rso:RSc3288	ko02024//Quorum sensing//Cellular community - prokaryotes//Cellular Processes	GO:0009987//cellular process;GO:0051704//multi-organism process;GO:0044764//multi-organism cellular process	GO:0043169//cation binding;GO:0005488//binding;GO:0043167//ion binding	-
JNO62_00760	--	AGH85845.1	348	2e-121	AidA [Ralstonia solanacearum FQY_4] [Ralstonia solanacearum]	--	--	--	--	--	--	--	--	--	K20275//aidA; nematocidal protein AidA	2e-94	351.3	rse:F504_3334	ko02024//Quorum sensing//Cellular community - prokaryotes//Cellular Processes	-	-	-
JNO62_00765	--	OAI65749.1	356	3e-124	aida [Ralstonia solanacearum]	--	--	--	--	--	--	--	--	--	K20275//aidA; nematocidal protein AidA	1.2e-73	282.3	rsy:RSUY_02080	ko02024//Quorum sensing//Cellular community - prokaryotes//Cellular Processes	-	-	-
JNO62_00770	solR	P58590.1	488	2e-174	RecName: Full=Transcriptional activator protein SolR [Ralstonia solanacearum GMI1000] [Ralstonia solanacearum]	sp|P58590|SOLR_RALSO	473.8	1.1e-132	sp|P58590|SOLR_RALSO Transcriptional activator protein SolR OS=Ralstonia solanacearum (strain GMI1000) OX=267608 GN=solR PE=3 SV=1	RSc3287	473.8	2.7e-133	COG2771	DNA-binding HTH domain-containing proteins	K19666//solR; LuxR family transcriptional regulator, quorum-sensing system regulator SolR	3.8e-131	473.8	rso:RSc3287	ko02020//Two-component system//Signal transduction//Environmental Information Processing;ko02024//Quorum sensing//Cellular community - prokaryotes//Cellular Processes	GO:0065008//regulation of biological quality;GO:1901576//organic substance biosynthetic process;GO:0071704//organic substance metabolic process;GO:0060255//regulation of macromolecule metabolic process;GO:0010468//regulation of gene expression;GO:0048872//homeostasis of number of cells;GO:0044237//cellular metabolic process;GO:0034645//cellular macromolecule biosynthetic process;GO:0042592//homeo…	GO:0097159//organic cyclic compound binding;GO:0005488//binding;GO:1901363//heterocyclic compound binding;GO:0001071//nucleic acid binding transcription factor activity;GO:0003676//nucleic acid binding	-
JNO62_00775	solI	AGH85842.1	405	5e-143	N-acyl-L-homoserine lactone synthetase RhlL [Ralstonia solanacearum FQY_4] [Ralstonia solanacearum]	sp|P58584|SOLI_RALSO	418.3	4.9e-116	sp|P58584|SOLI_RALSO Acyl-homoserine-lactone synthase OS=Ralstonia solanacearum (strain GMI1000) OX=267608 GN=solI PE=3 SV=1	RSc3286	418.3	1.2e-116	COG3916	N-acyl-L-homoserine lactone synthetase	K13061//rhlI; acyl homoserine lactone synthase [EC:2.3.1.184]	5.6e-115	419.9	rse:F504_3331	ko01100//Metabolic pathways//Global and overview maps//Metabolism;ko02020//Two-component system//Signal transduction//Environmental Information Processing;ko02024//Quorum sensing//Cellular community - prokaryotes//Cellular Processes;ko00270//Cysteine and methionine metabolism//Amino acid metabolism//Metabolism;ko02025//Biofilm formation - Pseudomonas aeruginosa//Cellular community - prokaryotes//…	GO:0048872//homeostasis of number of cells;GO:0009987//cellular process;GO:0050794//regulation of cellular process;GO:0050789//regulation of biological process;GO:0065008//regulation of biological quality;GO:0044764//multi-organism cellular process;GO:0051704//multi-organism process;GO:0065007//biological regulation;GO:0048874//homeostasis of number of cells in a free-living population;GO:0042592…	GO:0016747//transferase activity, transferring acyl groups other than amino-acyl groups;GO:0016746//transferase activity, transferring acyl groups;GO:0003824//catalytic activity;GO:0016410//N-acyltransferase activity;GO:0016740//transferase activity	-
JNO62_00780	--	APC69997.1	730	0	ABC transporter permease [Ralstonia solanacearum OE1-1] [Ralstonia solanacearum]	--	--	--	--	--	--	--	--	--	--	--	--	--	--	-	-	-
JNO62_00785	hemN	ARS57636.1	994	0	oxygen-independent coproporphyrinogen III oxidase [Ralstonia solanacearum FJAT-91] [Ralstonia solanacearum]	sp|O34162|HEMN_CUPNH	562.4	5e-159	sp|O34162|HEMN_CUPNH Oxygen-independent coproporphyrinogen III oxidase OS=Cupriavidus necator (strain ATCC 17699 / H16 / DSM 428 / Stanier 337) OX=381666 GN=hemN PE=2 SV=2	RSc3284	981.9	6.3e-286	COG0635	Coproporphyrinogen III oxidase and related Fe-S oxidoreductases	K02495//hemN; oxygen-independent coproporphyrinogen III oxidase [EC:1.3.98.3]	8.8e-284	981.9	rso:RSc3284	ko01100//Metabolic pathways//Global and overview maps//Metabolism;ko01110//Biosynthesis of secondary metabolites//Global and overview maps//Metabolism;ko00860//Porphyrin and chlorophyll metabolism//Metabolism of cofactors and vitamins//Metabolism	GO:0008152//metabolic process	GO:0005488//binding;GO:0003824//catalytic activity;GO:0016491//oxidoreductase activity	-
JNO62_00790	glxR	AZU57719.1	606	0	2-hydroxy-3-oxopropionate reductase [Ralstonia solanacearum]	sp|P77161|GLXR_ECOLI	386.7	2.4e-106	sp|P77161|GLXR_ECOLI 2-hydroxy-3-oxopropionate reductase OS=Escherichia coli (strain K12) OX=83333 GN=glxR PE=2 SV=1	RSc3283	576.6	3.8e-164	COG2084	3-hydroxyisobutyrate dehydrogenase and related beta-hydroxyacid dehydrogenases	K00042//garR; 2-hydroxy-3-oxopropionate reductase [EC:1.1.1.60]	4.1e-162	577	rse:F504_3328	ko01100//Metabolic pathways//Global and overview maps//Metabolism;ko00630//Glyoxylate and dicarboxylate metabolism//Carbohydrate metabolism//Metabolism	-	-	-
JNO62_00795	hyi	AZU57720.1	535	0	hydroxypyruvate isomerase [Ralstonia solanacearum]	sp|P30147|HYI_ECOLI	300.1	2.5e-80	sp|P30147|HYI_ECOLI Hydroxypyruvate isomerase OS=Escherichia coli (strain K12) OX=83333 GN=hyi PE=1 SV=1	RSc3282	539.3	5.7e-153	COG3622	Hydroxypyruvate isomerase	K01816//hyi; hydroxypyruvate isomerase [EC:5.3.1.22]	8.1e-151	539.3	rso:RSc3282	ko01100//Metabolic pathways//Global and overview maps//Metabolism;ko00630//Glyoxylate and dicarboxylate metabolism//Carbohydrate metabolism//Metabolism	-	-	-
JNO62_00800	gcl	AGH85837.1	1209	0	Glyoxylate carboligase [Ralstonia solanacearum FQY_4] [Ralstonia solanacearum]	sp|P0AEP8|GCL_ECO57	908.3	4.5e-263	sp|P0AEP8|GCL_ECO57 Glyoxylate carboligase OS=Escherichia coli O157:H7 OX=83334 GN=gcl PE=3 SV=2	RSc3281	1183.3	0	COG3960	Glyoxylate carboligase	K01608//gcl; tartronate-semialdehyde synthase [EC:4.1.1.47]	0	1183.3	rso:RSc3281	ko01100//Metabolic pathways//Global and overview maps//Metabolism;ko00630//Glyoxylate and dicarboxylate metabolism//Carbohydrate metabolism//Metabolism	-	-	-
JNO62_00805	dmlR	AGH85836.1	625	0	Transcriptional regulator, LysR family [Ralstonia solanacearum FQY_4] [Ralstonia solanacearum]	sp|P76250|DMLR_ECOLI	196.4	4.5e-49	sp|P76250|DMLR_ECOLI HTH-type transcriptional regulator DmlR OS=Escherichia coli (strain K12) OX=83333 GN=dmlR PE=1 SV=2	PA0056	187.6	4.9e-47	COG0583	Transcriptional regulator	--	--	--	--	--	-	-	-
JNO62_00810	--	APF85428.1	174	5e-55	cytotoxic translational repressor of toxin-antitoxin stability system [Ralstonia solanacearum FJAT-1458] [Ralstonia solanacearum]	--	--	--	--	RSc3279	180.6	1.7e-45	COG2026	Cytotoxic translational repressor of toxin-antitoxin stability system	K06218//relE; mRNA interferase RelE/StbE	2.4e-43	180.6	rpu:CDC45_16770	--	-	-	-
JNO62_00815	--	APC69990.1	223	9e-74	XRE family transcriptional regulator [Ralstonia solanacearum OE1-1] [Ralstonia solanacearum]	--	--	--	--	--	--	--	--	--	--	--	--	--	--	-	-	-
JNO62_00820	HI_0722	AGH85832.1	379	5e-133	protein co-occurring with transport systems [Ralstonia solanacearum FQY_4] [Ralstonia solanacearum]	sp|P44842|Y722_HAEIN	109.4	4.7e-23	sp|P44842|Y722_HAEIN IMPACT family member HI_0722 OS=Haemophilus influenzae (strain ATCC 51907 / DSM 11121 / KW20 / Rd) OX=71421 GN=HI_0722 PE=3 SV=1	RSc3277	378.6	9.7e-105	COG1739	Uncharacterized conserved protein	--	--	--	--	--	-	-	-
JNO62_00825	--	AGH85831.1	452	8e-161	Transcriptional regulator, GntR family [Ralstonia solanacearum FQY_4] [Ralstonia solanacearum]	--	--	--	--	RSc3276	426	6.2e-119	COG1802	Transcriptional regulators	--	--	--	--	--	-	-	-
JNO62_00830	dctA2	AGH85830.1	868	0	sodium:dicarboxylate symporter [Ralstonia solanacearum FQY_4] [Ralstonia solanacearum]	sp|Q8XUB6|DCTA2_RALSO	778.5	4.1e-224	sp|Q8XUB6|DCTA2_RALSO C4-dicarboxylate transport protein 2 OS=Ralstonia solanacearum (strain GMI1000) OX=267608 GN=dctA2 PE=3 SV=1	RSc3275	778.5	9.6e-225	COG1301	Na+/H+-dicarboxylate symporters	K11103//dctA; aerobic C4-dicarboxylate transport protein	3.6e-223	780.4	rse:F504_3319	ko02020//Two-component system//Signal transduction//Environmental Information Processing	GO:0044763//single-organism cellular process;GO:0006810//transport;GO:0006811//ion transport;GO:0044765//single-organism transport;GO:0046942//carboxylic acid transport;GO:0015711//organic anion transport;GO:0051234//establishment of localization;GO:0009987//cellular process;GO:0071702//organic substance transport;GO:1902578//single-organism localization;GO:0015849//organic acid transport;GO:0051…	GO:0005310//dicarboxylic acid transmembrane transporter activity;GO:0046943//carboxylic acid transmembrane transporter activity;GO:0022857//transmembrane transporter activity;GO:0022804//active transmembrane transporter activity;GO:0022892//substrate-specific transporter activity;GO:0005342//organic acid transmembrane transporter activity;GO:0015075//ion transmembrane transporter activity;GO:0008…	GO:0044425//membrane part;GO:0031224//intrinsic component of membrane;GO:0016020//membrane
JNO62_00835	alc	Q8XUB7.1	697	0	RecName: Full=Probable allantoicase; AltName: Full=Allantoate amidinohydrolase [Ralstonia solanacearum GMI1000] [Ralstonia solanacearum]	sp|Q8XUB7|ALLC_RALSO	719.2	2.2e-206	sp|Q8XUB7|ALLC_RALSO Probable allantoicase OS=Ralstonia solanacearum (strain GMI1000) OX=267608 GN=alc PE=3 SV=1	RSc3274	719.2	5.2e-207	COG4266	Allantoicase	K01477//alc; allantoicase [EC:3.5.3.4]	7.3e-205	719.2	rso:RSc3274	ko01100//Metabolic pathways//Global and overview maps//Metabolism;ko01120//Microbial metabolism in diverse environments//Global and overview maps//Metabolism;ko00230//Purine metabolism//Nucleotide metabolism//Metabolism	GO:1901360//organic cyclic compound metabolic process;GO:0044237//cellular metabolic process;GO:0043603//cellular amide metabolic process;GO:1901564//organonitrogen compound metabolic process;GO:0000255//allantoin metabolic process;GO:0006139//nucleobase-containing compound metabolic process;GO:0071704//organic substance metabolic process;GO:0046483//heterocycle metabolic process;GO:0044238//prim…	GO:0016810//hydrolase activity, acting on carbon-nitrogen (but not peptide) bonds;GO:0003824//catalytic activity;GO:0016787//hydrolase activity;GO:0016813//hydrolase activity, acting on carbon-nitrogen (but not peptide) bonds, in linear amidines	-
JNO62_00840	allA	AGH85827.1	363	6e-127	Ureidoglycolate hydrolase [Ralstonia solanacearum FQY_4] [Ralstonia solanacearum]	sp|A3MKP1|ALLA_BURM7	268.5	5.5e-71	sp|A3MKP1|ALLA_BURM7 Ureidoglycolate lyase OS=Burkholderia mallei (strain NCTC 10247) OX=320389 GN=allA PE=3 SV=1	BMEI1430	193.7	4.1e-49	COG3194	Ureidoglycolate hydrolase	K01483//allA; ureidoglycolate lyase [EC:4.3.2.3]	6.9e-101	372.9	rse:F504_3316	ko01100//Metabolic pathways//Global and overview maps//Metabolism;ko00230//Purine metabolism//Nucleotide metabolism//Metabolism	GO:0044699//single-organism process;GO:0072521//purine-containing compound metabolic process;GO:0009112//nucleobase metabolic process;GO:1901360//organic cyclic compound metabolic process;GO:1901564//organonitrogen compound metabolic process;GO:0055086//nucleobase-containing small molecule metabolic process;GO:0000255//allantoin metabolic process;GO:0044237//cellular metabolic process;GO:0044281/…	GO:0016829//lyase activity;GO:0003824//catalytic activity;GO:0016840//carbon-nitrogen lyase activity;GO:0016810//hydrolase activity, acting on carbon-nitrogen (but not peptide) bonds;GO:0016842//amidine-lyase activity;GO:0016787//hydrolase activity;GO:0016813//hydrolase activity, acting on carbon-nitrogen (but not peptide) bonds, in linear amidines	-
JNO62_00845	dapE	AZU57730.1	845	0	peptidase M20 [Ralstonia solanacearum]	sp|A5VCF0|DAPE_SPHWW	85.1	2e-15	sp|A5VCF0|DAPE_SPHWW Succinyl-diaminopimelate desuccinylase OS=Sphingomonas wittichii (strain RW1 / DSM 6014 / JCM 10273) OX=392499 GN=dapE PE=3 SV=1	RSc3273	836.3	3.7e-242	COG0624	Acetylornithine deacetylase/Succinyl-diaminopimelate desuccinylase and related deacylases	--	--	--	--	--	-	-	-
JNO62_00850	--	ARS57623.1	305	9e-105	type III effector protein [Ralstonia solanacearum FJAT-91] [Ralstonia solanacearum]	--	--	--	--	--	--	--	--	--	--	--	--	--	--	-	-	-
JNO62_00855	arsC	APF85437.1	234	4e-78	arsenate reductase (glutaredoxin) [Ralstonia solanacearum FJAT-1458] [Ralstonia solanacearum]	sp|P63621|ARSC_NEIMA	100.9	1e-20	sp|P63621|ARSC_NEIMA Putative arsenate reductase OS=Neisseria meningitidis serogroup A / serotype 4A (strain Z2491) OX=122587 GN=arsC PE=3 SV=1	RSc3271	231.1	1.5e-60	COG1393	Arsenate reductase and related proteins, glutaredoxin family	K00537//arsC; arsenate reductase (glutaredoxin) [EC:1.20.4.1]	2.1e-58	231.1	rpu:CDC45_16725	--	-	-	-
JNO62_00860	--	SUD89299.1	113	8e-31	Uncharacterised protein [Ralstonia mannitolilytica]	--	--	--	--	--	--	--	--	--	--	--	--	--	--	-	-	-
JNO62_00865	--	AGH85822.1	463	3e-165	Glycerol-3-phosphate ABC transporter, permease protein UgpE [Ralstonia solanacearum FQY_4] [Ralstonia solanacearum]	--	--	--	--	--	--	--	--	--	--	--	--	--	--	-	-	-
JNO62_00870	gloC	APC69982.2	437	3e-155	MBL fold metallo-hydrolase [Ralstonia solanacearum OE1-1] [Ralstonia solanacearum]	sp|P75849|GLO22_ECOLI	246.5	2.7e-64	sp|P75849|GLO22_ECOLI Hydroxyacylglutathione hydrolase GloC OS=Escherichia coli (strain K12) OX=83333 GN=gloC PE=1 SV=1	RSc3268	464.9	1.1e-130	COG0491	Zn-dependent hydrolases, including glyoxylases	K01069//gloB; hydroxyacylglutathione hydrolase [EC:3.1.2.6]	1.6e-128	464.9	rpu:CDC45_16710	ko01100//Metabolic pathways//Global and overview maps//Metabolism;ko00620//Pyruvate metabolism//Carbohydrate metabolism//Metabolism	-	-	-
JNO62_00875	rlpA	AGH85819.1	470	1e-167	Rare lipoprotein A [Ralstonia solanacearum FQY_4] [Ralstonia solanacearum]	sp|Q9JSM7|RLPA_NEIMA	117.9	1.6e-25	sp|Q9JSM7|RLPA_NEIMA Endolytic peptidoglycan transglycosylase RlpA OS=Neisseria meningitidis serogroup A / serotype 4A (strain Z2491) OX=122587 GN=rlpA PE=3 SV=1	RSc3267	463	4.7e-130	COG0797	Lipoproteins	K03642//rlpA; rare lipoprotein A	6.6e-128	463	rso:RSc3267	--	-	-	-
JNO62_00880	rsmI	AGH85818.1	584	0	rRNA small subunit methyltransferase I [Ralstonia solanacearum FQY_4] [Ralstonia solanacearum]	sp|Q9JXE3|RSMI_NEIMB	223.4	3.4e-57	sp|Q9JXE3|RSMI_NEIMB Ribosomal RNA small subunit methyltransferase I OS=Neisseria meningitidis serogroup B (strain MC58) OX=122586 GN=rsmI PE=3 SV=1	RSc3266	573.2	4.1e-163	COG0313	Predicted methyltransferases	K07056//rsmI; 16S rRNA (cytidine1402-2'-O)-methyltransferase [EC:2.1.1.198]	1.2e-161	575.5	rse:F504_3307	--	-	-	-
JNO62_00885	RSc3265	Q8XUC6.1	259	2e-87	RecName: Full=UPF0102 protein RSc3265 [Ralstonia solanacearum GMI1000] [Ralstonia solanacearum]	sp|Q8XUC6|Y3265_RALSO	255	4.6e-67	sp|Q8XUC6|Y3265_RALSO UPF0102 protein RSc3265 OS=Ralstonia solanacearum (strain GMI1000) OX=267608 GN=RSc3265 PE=3 SV=1	RSc3265	255	1.1e-67	COG0792	Predicted endonuclease distantly related to archaeal Holliday junction resolvase	--	--	--	--	--	GO:0006807//nitrogen compound metabolic process;GO:0009987//cellular process;GO:0034641//cellular nitrogen compound metabolic process;GO:0046483//heterocycle metabolic process;GO:0043170//macromolecule metabolic process;GO:0006725//cellular aromatic compound metabolic process;GO:0044237//cellular metabolic process;GO:0071704//organic substance metabolic process;GO:0008152//metabolic process;GO:00…	GO:0005488//binding;GO:0003824//catalytic activity;GO:0016788//hydrolase activity, acting on ester bonds;GO:0016787//hydrolase activity;GO:0097159//organic cyclic compound binding	-
JNO62_00890	--	AXV72790.1	545	0	BON domain-containing protein [Ralstonia solanacearum]	--	--	--	--	RSc3264_1	372.9	7.4e-103	COG2823	Predicted periplasmic or secreted lipoprotein	--	--	--	--	--	-	-	-
JNO62_00895	--	WP_118871941.1	223	2e-73	cytochrome c [Ralstonia solanacearum]	--	--	--	--	RSc3263	219.5	4.5e-57	COG2863	Cytochrome c553	K17230//fccA; cytochrome subunit of sulfide dehydrogenase	3.7e-47	193.7	rsy:RSUY_02360	ko01100//Metabolic pathways//Global and overview maps//Metabolism;ko01120//Microbial metabolism in diverse environments//Global and overview maps//Metabolism;ko00920//Sulfur metabolism//Energy metabolism//Metabolism	-	-	-
JNO62_00900	fccB	AZU57741.1	860	0	flavocytochrome C [Ralstonia solanacearum]	sp|Q06530|DHSU_ALLVD	309.3	6.8e-83	sp|Q06530|DHSU_ALLVD Sulfide dehydrogenase [flavocytochrome c] flavoprotein chain OS=Allochromatium vinosum (strain ATCC 17899 / DSM 180 / NBRC 103801 / NCIMB 10441 / D) OX=572477 GN=fccB PE=1 SV=3	RSc3262	845.5	6.2e-245	COG0446	Uncharacterized NAD(FAD)-dependent dehydrogenases	K17229//fccB; sulfide dehydrogenase [flavocytochrome c] flavoprotein chain [EC:1.8.2.3]	4.2e-245	853.2	rse:F504_3303	ko01100//Metabolic pathways//Global and overview maps//Metabolism;ko01120//Microbial metabolism in diverse environments//Global and overview maps//Metabolism;ko00920//Sulfur metabolism//Energy metabolism//Metabolism	-	-	-
JNO62_00905	eamA	AZU57742.1	566	0	O-acetylserine/cysteine exporter [Ralstonia solanacearum]	sp|Q56072|EAMA_SALTY	270.4	2.4e-71	sp|Q56072|EAMA_SALTY Probable amino-acid metabolite efflux pump OS=Salmonella typhimurium (strain LT2 / SGSC1412 / ATCC 700720) OX=99287 GN=eamA PE=3 SV=2	ECs2140	271.6	2.5e-72	COG0697	Permeases of the drug/metabolite transporter (DMT) superfamily	K15268//eamA; O-acetylserine/cysteine efflux transporter	5.8e-153	546.6	rse:F504_3302	--	-	-	-
JNO62_00910	Alvin_1694	AGH85812.1	222	2e-73	Sulfite dehydrogenase cytochrome subunit SoxD [Ralstonia solanacearum FQY_4] [Ralstonia solanacearum]	sp|P80549|CY551_ALLVD	90.9	1e-17	sp|P80549|CY551_ALLVD Cytochrome c-551 OS=Allochromatium vinosum (strain ATCC 17899 / DSM 180 / NBRC 103801 / NCIMB 10441 / D) OX=572477 GN=Alvin_1694 PE=1 SV=2	RSc3260	173.3	3.6e-43	COG4654	Cytochrome c551/c552	K08738//CYC; cytochrome c	1.1e-54	218.8	rse:F504_3301	ko02020//Two-component system//Signal transduction//Environmental Information Processing	-	-	-
JNO62_00915	--	AZU57744.1	326	9e-113	thiosulfate oxidation carrier protein SoxY [Ralstonia solanacearum]	--	--	--	--	RSc3259	305.8	6.7e-83	COG5501	Predicted secreted protein	K17226//soxY; sulfur-oxidizing protein SoxY	9.4e-81	305.8	rso:RSc3259	ko01100//Metabolic pathways//Global and overview maps//Metabolism;ko01120//Microbial metabolism in diverse environments//Global and overview maps//Metabolism;ko00920//Sulfur metabolism//Energy metabolism//Metabolism	-	-	-
JNO62_00920	--	AGH85810.1	211	3e-69	Sulfur oxidation protein SoxZ [Ralstonia solanacearum FQY_4] [Ralstonia solanacearum]	--	--	--	--	--	--	--	--	--	K17227//soxZ; sulfur-oxidizing protein SoxZ	8.1e-54	215.7	rse:F504_3299	ko01100//Metabolic pathways//Global and overview maps//Metabolism;ko01120//Microbial metabolism in diverse environments//Global and overview maps//Metabolism;ko00920//Sulfur metabolism//Energy metabolism//Metabolism	-	-	-
JNO62_00925	--	ESS47859.1	301	3e-103	signal peptide protein [Ralstonia solanacearum SD54] [Ralstonia solanacearum]	--	--	--	--	RSc3257	268.5	1.1e-71	COG1416	Uncharacterized conserved protein	K09004//K09004; uncharacterized protein	1.6e-69	268.5	rso:RSc3257	--	-	-	-
JNO62_00930	soxA	AKZ27879.1	531	0	SoxA protein [Ralstonia solanacearum]	sp|Q08IS0|SOXA_HYDTE	275	8.5e-73	sp|Q08IS0|SOXA_HYDTE L-cysteine S-thiosulfotransferase subunit SoxA OS=Hydrogenophilus thermoluteolus OX=297 GN=soxA PE=1 SV=1	--	--	--	--	--	K17222//soxA; L-cysteine S-thiosulfotransferase [EC:2.8.5.2]	2e-146	524.6	rpu:CDC45_16650	ko01100//Metabolic pathways//Global and overview maps//Metabolism;ko01120//Microbial metabolism in diverse environments//Global and overview maps//Metabolism;ko00920//Sulfur metabolism//Energy metabolism//Metabolism	-	-	-
JNO62_00935	aq_1806	APC69971.2	449	1e-159	sulfur oxidation c-type cytochrome SoxX [Ralstonia solanacearum OE1-1] [Ralstonia solanacearum]	sp|O67672|Y1806_AQUAE	101.7	1.1e-20	sp|O67672|Y1806_AQUAE Uncharacterized lipoprotein aq_1806 OS=Aquifex aeolicus (strain VF5) OX=224324 GN=aq_1806 PE=3 SV=1	--	--	--	--	--	K17223//soxX; L-cysteine S-thiosulfotransferase [EC:2.8.5.2]	1.4e-119	435.3	rpu:CDC45_16645	ko01100//Metabolic pathways//Global and overview maps//Metabolism;ko01120//Microbial metabolism in diverse environments//Global and overview maps//Metabolism;ko00920//Sulfur metabolism//Energy metabolism//Metabolism	-	-	-
JNO62_00940	--	APF85454.1	347	9e-121	alkyl hydroperoxide reductase [Ralstonia solanacearum FJAT-1458] [Ralstonia solanacearum]	--	--	--	--	DR0189	61.6	2.3e-09	COG0526	Thiol-disulfide isomerase and thioredoxins	--	--	--	--	--	-	-	-
JNO62_00945	yfkN	AZU57749.1	1146	0	thiosulfohydrolase SoxB [Ralstonia solanacearum]	sp|O34313|NTPES_BACSU	70.1	9.2e-11	sp|O34313|NTPES_BACSU Trifunctional nucleotide phosphoesterase protein YfkN OS=Bacillus subtilis (strain 168) OX=224308 GN=yfkN PE=1 SV=1	RSc3253	1156.4	0	COG0737	5'-nucleotidase/2',3'-cyclic phosphodiesterase and related esterases	K17224//soxB; S-sulfosulfanyl-L-cysteine sulfohydrolase [EC:3.1.6.20]	0	1161.4	rse:F504_3294	ko01100//Metabolic pathways//Global and overview maps//Metabolism;ko01120//Microbial metabolism in diverse environments//Global and overview maps//Metabolism;ko00920//Sulfur metabolism//Energy metabolism//Metabolism	-	-	-
JNO62_00955	--	CBM09955.1	325	3e-112	conserved hypothethical protein [Ralstonia solanacearum PSI07] [Ralstonia solanacearum]	--	--	--	--	--	--	--	--	--	--	--	--	--	--	-	-	-
JNO62_00960	--	WP_164775006.1	116	3e-33	MULTISPECIES: hypothetical protein [Ralstonia]	--	--	--	--	--	--	--	--	--	--	--	--	--	--	-	-	-
JNO62_00965	--	CEJ18559.1	365	1e-125	phage protein [Ralstonia solanacearum IPO1609] [Ralstonia solanacearum]	--	--	--	--	--	--	--	--	--	--	--	--	--	--	-	-	-
JNO62_00970	--	WP_071015252.1	788	0	MULTISPECIES: ImmA/IrrE family metallo-endopeptidase [Ralstonia]	--	--	--	--	RSc3252	225.3	2.7e-58	COG2856	Predicted Zn peptidase	--	--	--	--	--	-	-	-
JNO62_00975	--	AZU57751.1	345	3e-120	DUF4411 domain-containing protein [Ralstonia solanacearum]	--	--	--	--	--	--	--	--	--	--	--	--	--	--	-	-	-
JNO62_00980	--	WP_127592099.1	127	4e-37	MULTISPECIES: hypothetical protein [Ralstonia]	--	--	--	--	--	--	--	--	--	--	--	--	--	--	-	-	-
JNO62_00985	insF1	WP_086005263.1	769	0	IS3-like element ISRso20 family transposase [Ralstonia solanacearum]	sp|P0CF79|INSF1_ECOLI	230.7	2.8e-59	sp|P0CF79|INSF1_ECOLI Transposase InsF for insertion sequence IS3A OS=Escherichia coli (strain K12) OX=83333 GN=insF1 PE=3 SV=1	RSc0578	331.3	3.6e-90	COG2801	Transposase and inactivated derivatives	--	--	--	--	--	-	-	-
JNO62_00990	--	CBJ51863.1	253	8e-76	hypothethical protein [Ralstonia solanacearum PSI07] [Ralstonia solanacearum]	--	--	--	--	--	--	--	--	--	--	--	--	--	--	-	-	-
JNO62_00995	--	WP_164775007.1	150	2e-46	hypothetical protein [Ralstonia solanacearum]	--	--	--	--	--	--	--	--	--	--	--	--	--	--	-	-	-
JNO62_01000	--	CUV58309.1	214	4e-69	Bacteriophage-like protein [Ralstonia solanacearum]	--	--	--	--	--	--	--	--	--	--	--	--	--	--	-	-	-
JNO62_01010	gin	AZU57756.1	947	0	recombinase [Ralstonia solanacearum]	sp|Q38199|GIN_BPD10	78.6	2.1e-13	sp|Q38199|GIN_BPD10 Serine recombinase gin OS=Escherichia phage D108 OX=665033 GN=gin PE=2 SV=2	RSc3171	882.9	3.7e-256	COG1961	Site-specific recombinases, DNA invertase Pin homologs	--	--	--	--	--	GO:0090304//nucleic acid metabolic process;GO:0006725//cellular aromatic compound metabolic process;GO:0006139//nucleobase-containing compound metabolic process;GO:0008152//metabolic process;GO:0071704//organic substance metabolic process;GO:0046483//heterocycle metabolic process;GO:0006259//DNA metabolic process;GO:0009987//cellular process;GO:0044260//cellular macromolecule metabolic process;GO…	GO:1901363//heterocyclic compound binding;GO:0005488//binding;GO:0003676//nucleic acid binding;GO:0097159//organic cyclic compound binding	-
JNO62_01015	--	AZU57757.1	303	2e-104	DUF2924 domain-containing protein [Ralstonia solanacearum]	--	--	--	--	--	--	--	--	--	--	--	--	--	--	-	-	-
JNO62_01020	gltP	AVV68202.1	880	0	glutamate/aspartate:proton symporter GltP [Ralstonia solanacearum OE1-1] [Ralstonia solanacearum]	sp|P21345|GLTP_ECOLI	497.7	1.4e-139	sp|P21345|GLTP_ECOLI Proton/glutamate-aspartate symporter OS=Escherichia coli (strain K12) OX=83333 GN=gltP PE=1 SV=2	PA5479	520	6.1e-147	COG1301	Na+/H+-dicarboxylate symporters	K11102//gltP; proton glutamate symport protein	2.7e-183	647.9	pter:C2L65_18790	--	GO:0046942//carboxylic acid transport;GO:0009987//cellular process;GO:0006810//transport;GO:0044763//single-organism cellular process;GO:0044699//single-organism process;GO:0071702//organic substance transport;GO:0015711//organic anion transport;GO:0051234//establishment of localization;GO:0006820//anion transport;GO:0006811//ion transport;GO:0044765//single-organism transport;GO:0015849//organic…	GO:0046943//carboxylic acid transmembrane transporter activity;GO:0015075//ion transmembrane transporter activity;GO:0005342//organic acid transmembrane transporter activity;GO:0005310//dicarboxylic acid transmembrane transporter activity;GO:0022892//substrate-specific transporter activity;GO:0008514//organic anion transmembrane transporter activity;GO:0008509//anion transmembrane transporter act…	GO:0016020//membrane;GO:0044425//membrane part;GO:0031224//intrinsic component of membrane
JNO62_01025	pcaQ	AZU57760.1	593	0	LysR family transcriptional regulator [Ralstonia solanacearum]	sp|P0A4T6|PCAQ_AGRFC	67.8	2.4e-10	sp|P0A4T6|PCAQ_AGRFC HTH-type transcriptional regulator PcaQ OS=Agrobacterium fabrum (strain C58 / ATCC 33970) OX=176299 GN=pcaQ PE=3 SV=1	SA2123	58.5	3.4e-08	COG0583	Transcriptional regulator	--	--	--	--	--	-	-	-
JNO62_01030	dcyD	WP_081350396.1	760	0	pyridoxal-phosphate dependent enzyme [Ralstonia solanacearum]	sp|Q8ZF73|DCYD_YERPE	126.3	7e-28	sp|Q8ZF73|DCYD_YERPE D-cysteine desulfhydrase OS=Yersinia pestis OX=632 GN=dcyD PE=3 SV=1	CC2032	135.6	2.7e-31	COG2515	1-aminocyclopropane-1-carboxylate deaminase	K17950//cuyA; L-cysteate sulfo-lyase [EC:4.4.1.25]	5.5e-161	573.5	zpl:ZBT109_0393	ko01100//Metabolic pathways//Global and overview maps//Metabolism;ko00270//Cysteine and methionine metabolism//Amino acid metabolism//Metabolism	-	-	-
JNO62_01035	ygaY	AZU57762.1	774	0	MFS transporter [Ralstonia solanacearum]	sp|P76628|YGAY_ECOLI	223.8	3.4e-57	sp|P76628|YGAY_ECOLI Putative uncharacterized transporter YgaY OS=Escherichia coli (strain K12) OX=83333 GN=ygaY PE=5 SV=2	CAC0560	247.7	5.2e-65	COG0477	Permeases of the major facilitator superfamily	--	--	--	--	--	-	-	-
JNO62_01040	yrhP	AZU57763.1	408	7e-144	LysE family translocator [Ralstonia solanacearum]	sp|O05406|YRHP_BACSU	96.3	4.4e-19	sp|O05406|YRHP_BACSU Uncharacterized membrane protein YrhP OS=Bacillus subtilis (strain 168) OX=224308 GN=yrhP PE=3 SV=2	CC0456	162.9	9e-40	COG1280	Putative threonine efflux protein	--	--	--	--	--	-	-	-
JNO62_01045	--	WP_127592104.1	553	0	IS5 family transposase [Ralstonia solanacearum]	--	--	--	--	RSc0208	560.5	2.5e-159	COG3293	Transposase and inactivated derivatives	--	--	--	--	--	-	-	-
JNO62_01050	--	WP_016725373.1	228	1e-75	MULTISPECIES: DUF861 domain-containing protein [Ralstonia]	--	--	--	--	--	--	--	--	--	K04030//eutQ; ethanolamine utilization protein EutQ	5.5e-08	63.5	mshg:MSG_02014	--	-	-	-
JNO62_01055	--	APC69901.1	418	6e-148	AraC family transcriptional regulator [Ralstonia solanacearum OE1-1] [Ralstonia solanacearum]	--	--	--	--	VNG2554H	58.9	1.8e-08	COG0693	Putative intracellular protease/amidase	--	--	--	--	--	-	-	-
JNO62_01060	cynS	APC69900.2	305	4e-105	cyanase [Ralstonia solanacearum OE1-1] [Ralstonia solanacearum]	sp|A2SLJ8|CYNS_METPP	241.5	5.9e-63	sp|A2SLJ8|CYNS_METPP Cyanate hydratase OS=Methylibium petroleiphilum (strain ATCC BAA-1232 / LMG 22953 / PM1) OX=420662 GN=cynS PE=3 SV=1	slr0899	138.7	1.3e-32	COG1513	Cyanate lyase	K01725//cynS; cyanate lyase [EC:4.2.1.104]	1.1e-75	288.9	rsl:RPSI07_1245	ko01100//Metabolic pathways//Global and overview maps//Metabolism;ko00910//Nitrogen metabolism//Energy metabolism//Metabolism	GO:0009987//cellular process;GO:0008152//metabolic process;GO:0044710//single-organism metabolic process;GO:0044281//small molecule metabolic process;GO:0006082//organic acid metabolic process;GO:0044763//single-organism cellular process;GO:0044237//cellular metabolic process;GO:0044699//single-organism process;GO:0071704//organic substance metabolic process	GO:0016829//lyase activity;GO:0097159//organic cyclic compound binding;GO:0003824//catalytic activity;GO:0003676//nucleic acid binding;GO:1901363//heterocyclic compound binding;GO:0016840//carbon-nitrogen lyase activity;GO:0005488//binding	-
JNO62_01065	RHOS4_30730	AZU57768.1	888	0	GntR family transcriptional regulator [Ralstonia solanacearum]	sp|Q01856|Y3073_RHOS4	243.8	3.6e-63	sp|Q01856|Y3073_RHOS4 Uncharacterized HTH-type transcriptional regulator RHOS4_30730 OS=Rhodobacter sphaeroides (strain ATCC 17023 / 2.4.1 / NCIB 8253 / DSM 158) OX=272943 GN=RHOS4_30730 PE=3 SV=1	SMc01406	243.4	1.1e-63	COG1167	Transcriptional regulators containing a DNA-binding HTH domain and an aminotransferase domain (MocR family) and their eukaryotic orthologs	--	--	--	--	--	-	-	-
JNO62_01070	mtaD	WP_111374681.1	922	0	MULTISPECIES: amidohydrolase family protein [Ralstonia]	sp|B1I2P4|MTAD_DESAP	135.2	1.8e-30	sp|B1I2P4|MTAD_DESAP 5-methylthioadenosine/S-adenosylhomocysteine deaminase OS=Desulforudis audaxviator (strain MP104C) OX=477974 GN=mtaD PE=3 SV=1	RSp0551	846.7	2.9e-245	COG0402	Cytosine deaminase and related metal-dependent hydrolases	K12960//mtaD; 5-methylthioadenosine/S-adenosylhomocysteine deaminase [EC:3.5.4.31 3.5.4.28]	1e-233	815.5	rsy:RSUY_37400	ko01100//Metabolic pathways//Global and overview maps//Metabolism;ko00270//Cysteine and methionine metabolism//Amino acid metabolism//Metabolism	-	-	-
JNO62_01075	--	ARU21307.1	337	5e-117	multidrug ABC transporter ATP-binding protein [Ralstonia solanacearum]	--	--	--	--	--	--	--	--	--	--	--	--	--	--	-	-	-
JNO62_01080	cya3	AYA45235.1	1233	0	transcriptional regulator HilA [Ralstonia solanacearum]	sp|Q9Z3Q0|CYA3_RHIME	129.4	1.3e-28	sp|Q9Z3Q0|CYA3_RHIME Putative adenylate cyclase 3 OS=Rhizobium meliloti (strain 1021) OX=266834 GN=cya3 PE=3 SV=2	RSc3167	433.7	7.8e-121	COG0457	FOG: TPR repeat	--	--	--	--	--	-	-	-
JNO62_01085	cysC	AGH85704.1	389	1e-136	Adenylylsulfate kinase [Ralstonia solanacearum FQY_4] [Ralstonia solanacearum]	sp|A1U3X8|CYSC_MARHV	168.3	8.3e-41	sp|A1U3X8|CYSC_MARHV Adenylyl-sulfate kinase OS=Marinobacter hydrocarbonoclasticus (strain ATCC 700491 / DSM 11845 / VT8) OX=351348 GN=cysC PE=3 SV=1	RSc3166	370.5	2.6e-102	COG0529	Adenylylsulfate kinase and related kinases	K00860//cysC; adenylylsulfate kinase [EC:2.7.1.25]	3.7e-100	370.5	rso:RSc3166	ko01100//Metabolic pathways//Global and overview maps//Metabolism;ko01120//Microbial metabolism in diverse environments//Global and overview maps//Metabolism;ko00230//Purine metabolism//Nucleotide metabolism//Metabolism;ko00920//Sulfur metabolism//Energy metabolism//Metabolism	GO:0008152//metabolic process;GO:0009987//cellular process;GO:0044237//cellular metabolic process	GO:0003824//catalytic activity;GO:0016740//transferase activity	-
JNO62_01090	--	ARS57514.1	608	0	esterase [Ralstonia solanacearum FJAT-91] [Ralstonia solanacearum]	--	--	--	--	--	--	--	--	--	--	--	--	--	--	-	-	-
JNO62_01095	--	AXW56191.1	766	0	glycosyl transferase family 8 [Ralstonia solanacearum]	--	--	--	--	RSc3164	771.5	1e-222	COG0457	FOG: TPR repeat	--	--	--	--	--	-	-	-
JNO62_01100	aq_1088	AOE91038.1	1395	0	Protein O-GlcNAc transferase [Ralstonia solanacearum]	sp|O67178|Y1088_AQUAE	209.5	1.2e-52	sp|O67178|Y1088_AQUAE Uncharacterized protein aq_1088 OS=Aquifex aeolicus (strain VF5) OX=224324 GN=aq_1088 PE=3 SV=1	RSc3163	908.7	9.7e-264	COG0457	FOG: TPR repeat	--	--	--	--	--	-	-	-
JNO62_01105	--	APF85538.1	1921	0	autotransporter outer membrane beta-barrel domain-containing protein [Ralstonia solanacearum FJAT-1458] [Ralstonia solanacearum]	--	--	--	--	RSc3162_2	839.7	7.9e-243	COG4625	Uncharacterized protein with a C-terminal OMP (outer membrane protein) domain	--	--	--	--	--	-	-	-
JNO62_01110	narL	APF85539.1	457	2e-162	DNA-binding response regulator [Ralstonia solanacearum FJAT-1458] [Ralstonia solanacearum]	sp|P9WGM4|NARL_MYCTO	94	2.4e-18	sp|P9WGM4|NARL_MYCTO Probable transcriptional regulatory protein NarL OS=Mycobacterium tuberculosis (strain CDC 1551 / Oshkosh) OX=83331 GN=narL PE=3 SV=1	RSc3161	434.5	1.8e-121	COG2197	Response regulator containing a CheY-like receiver domain and an HTH DNA-binding domain	--	--	--	--	--	-	-	-
JNO62_01115	--	APF85540.1	1293	0	histidine kinase [Ralstonia solanacearum FJAT-1458] [Ralstonia solanacearum]	--	--	--	--	RSc3160	1221.1	0	COG4585	Signal transduction histidine kinase	--	--	--	--	--	-	-	-
JNO62_01125	--	ARS57509.1	845	0	NAD(FAD)-utilizing dehydrogenase [Ralstonia solanacearum FJAT-91] [Ralstonia solanacearum]	--	--	--	--	RSc3158	844.7	1e-244	COG2081	Predicted flavoproteins	--	--	--	--	--	-	-	-
JNO62_01130	--	AGH85694.1	577	0	SAM-dependent methyltransferase [Ralstonia solanacearum FQY_4] [Ralstonia solanacearum]	--	--	--	--	--	--	--	--	--	--	--	--	--	--	-	-	-
JNO62_01135	cspA	AGH85692.1	137	6e-41	Cold shock protein CspE [Ralstonia solanacearum FQY_4] [Ralstonia solanacearum]	sp|P0A353|CSPA_BORBR	101.7	3.3e-21	sp|P0A353|CSPA_BORBR Cold shock-like protein CspA OS=Bordetella bronchiseptica (strain ATCC BAA-588 / NCTC 13252 / RB50) OX=257310 GN=cspA PE=3 SV=1	RSc3156	141	1.2e-33	COG1278	Cold shock proteins	K03704//cspA; cold shock protein	1.6e-31	141	rso:RSc3156	--	GO:0044249//cellular biosynthetic process;GO:0044260//cellular macromolecule metabolic process;GO:0065007//biological regulation;GO:1901576//organic substance biosynthetic process;GO:0050789//regulation of biological process;GO:0044237//cellular metabolic process;GO:0010468//regulation of gene expression;GO:0060255//regulation of macromolecule metabolic process;GO:0019222//regulation of metabolic…	GO:1901363//heterocyclic compound binding;GO:0005488//binding;GO:0097159//organic cyclic compound binding;GO:0003676//nucleic acid binding	GO:0005622//intracellular;GO:0044464//cell part;GO:0005623//cell;GO:0044424//intracellular part
JNO62_01140	--	SUE25266.1	101	8e-27	Uncharacterised protein [Ralstonia mannitolilytica]	--	--	--	--	--	--	--	--	--	--	--	--	--	--	-	-	-
JNO62_01145	--	AZU57783.1	793	0	antibiotic hydrolase [Ralstonia solanacearum]	--	--	--	--	RSc3155	730.3	2.6e-210	COG4257	Streptogramin lyase	K18235//vgb; virginiamycin B lyase [EC:4.2.99.-]	3.7e-208	730.3	rpu:CDC45_16125	--	-	-	-
JNO62_01150	--	ARU21280.1	566	0	serine recombinase [Ralstonia solanacearum]	--	--	--	--	RSc3154	565.8	6.1e-161	COG2010	Cytochrome c, mono- and diheme variants	--	--	--	--	--	-	-	-
JNO62_01155	--	WP_108061140.1	557	0	4Fe-4S cluster-binding domain-containing protein [Arcobacter lekithochrous]	--	--	--	--	--	--	--	--	--	--	--	--	--	--	-	-	-
JNO62_01160	--	AZU57786.1	578	0	NAD(P)-dependent oxidoreductase [Ralstonia solanacearum]	--	--	--	--	RSc3152	538.1	1.4e-152	COG1091	dTDP-4-dehydrorhamnose reductase	K00067//rfbD; dTDP-4-dehydrorhamnose reductase [EC:1.1.1.133]	1.9e-150	538.1	rpu:CDC45_16110	ko01100//Metabolic pathways//Global and overview maps//Metabolism;ko01110//Biosynthesis of secondary metabolites//Global and overview maps//Metabolism;ko00521//Streptomycin biosynthesis//Biosynthesis of other secondary metabolites//Metabolism;ko00523//Polyketide sugar unit biosynthesis//Metabolism of terpenoids and polyketides//Metabolism	-	-	-
JNO62_01165	--	AZU57787.1	1437	0	tryptophan 2-monooxygenase oxidoreductase [Ralstonia solanacearum]	sp|Q5W9R9|PAO_PSESP	844.7	7.4e-244	sp|Q5W9R9|PAO_PSESP Phenylalanine 2-monooxygenase precursor OS=Pseudomonas sp. OX=306 PE=1 SV=1	--	--	--	--	--	K21795//pao; phenylalanine 2-monooxygenase [EC:1.13.12.9]	0	1122.8	rsn:RSPO_c00326	ko01100//Metabolic pathways//Global and overview maps//Metabolism;ko00360//Phenylalanine metabolism//Amino acid metabolism//Metabolism	-	GO:0016703//oxidoreductase activity, acting on single donors with incorporation of molecular oxygen, incorporation of one atom of oxygen (internal monooxygenases or internal mixed function oxidases);GO:0016491//oxidoreductase activity;GO:0016701//oxidoreductase activity, acting on single donors with incorporation of molecular oxygen;GO:0004497//monooxygenase activity;GO:0003824//catalytic activity	-
JNO62_01170	--	AGH85683.1	256	8e-86	Glycine-rich cell wall structural protein precursor [Ralstonia solanacearum FQY_4] [Ralstonia solanacearum]	--	--	--	--	--	--	--	--	--	--	--	--	--	--	-	-	-
JNO62_01175	--	APF85553.1	228	1e-75	transcriptional regulator [Ralstonia solanacearum FJAT-1458] [Ralstonia solanacearum]	--	--	--	--	RSc1097	175.6	7.2e-44	COG1396	Predicted transcriptional regulators	--	--	--	--	--	-	GO:0003676//nucleic acid binding;GO:0003677//DNA binding;GO:0005488//binding;GO:0097159//organic cyclic compound binding;GO:1901363//heterocyclic compound binding	-
JNO62_01180	--	CAD16857.1	281	2e-95	probable transmembrane protein [Ralstonia solanacearum GMI1000] [Ralstonia solanacearum]	--	--	--	--	--	--	--	--	--	--	--	--	--	--	-	-	-
JNO62_01185	--	AZU58180.1	733	0	amino acid-binding protein [Ralstonia solanacearum]	--	--	--	--	RSc1879	86.3	1.9e-16	COG0683	ABC-type branched-chain amino acid transport systems, periplasmic component	--	--	--	--	--	-	-	-
JNO62_01190	--	CBM09969.1	247	1e-82	conserved hypothethical protein [Ralstonia solanacearum PSI07] [Ralstonia solanacearum]	--	--	--	--	--	--	--	--	--	--	--	--	--	--	-	-	-
JNO62_01195	--	AUS41043.1	589	0	DUF4123 domain-containing protein [Ralstonia solanacearum]	--	--	--	--	--	--	--	--	--	--	--	--	--	--	-	-	-
JNO62_01200	cph2	WP_028853787.1	910	0	GGDEF domain-containing protein [Ralstonia solanacearum]	sp|Q55434|PHY2_SYNY3	125.9	1.1e-27	sp|Q55434|PHY2_SYNY3 Phytochrome-like protein cph2 OS=Synechocystis sp. (strain PCC 6803 / Kazusa) OX=1111708 GN=cph2 PE=1 SV=1	RSc3143	882.5	4.9e-256	COG2199	FOG: GGDEF domain	--	--	--	--	--	-	-	-
JNO62_01205	--	AXV72860.1	380	4e-133	undecaprenyl-diphosphatase [Ralstonia solanacearum]	--	--	--	--	RSc3142	401.4	1.4e-111	COG0671	Membrane-associated phospholipid phosphatase	K19302//bcrC; undecaprenyl-diphosphatase [EC:3.6.1.27]	1.5e-109	401.7	rse:F504_3165	ko00550//Peptidoglycan biosynthesis//Glycan biosynthesis and metabolism//Metabolism	-	-	-
JNO62_01210	--	AKZ25289.1	369	4e-129	membrane protein [Ralstonia solanacearum]	--	--	--	--	--	--	--	--	--	--	--	--	--	--	-	-	-
JNO62_01215	hhoB	AZU57795.1	665	0	serine protease [Ralstonia solanacearum]	sp|P73940|HHOB_SYNY3	87.4	3.2e-16	sp|P73940|HHOB_SYNY3 Putative serine protease HhoB OS=Synechocystis sp. (strain PCC 6803 / Kazusa) OX=1111708 GN=hhoB PE=1 SV=1	RSc3140	545.4	1e-154	COG0265	Trypsin-like serine proteases, typically periplasmic, contain C-terminal PDZ domain	--	--	--	--	--	-	-	-
JNO62_01220	--	ARU21265.1	100	9e-27	membrane protein [Ralstonia solanacearum]	--	--	--	--	--	--	--	--	--	--	--	--	--	--	-	-	-
JNO62_01225	--	AGH85673.1	319	2e-110	Transcriptional regulator, MarR family [Ralstonia solanacearum FQY_4] [Ralstonia solanacearum]	--	--	--	--	CC0396	50.8	3.8e-06	COG1846	Transcriptional regulators	--	--	--	--	--	-	-	-
JNO62_01230	yvaG	APF85563.1	526	0	oxidoreductase [Ralstonia solanacearum FJAT-1458] [Ralstonia solanacearum]	sp|O32229|YVAG_BACSU	225.7	6e-58	sp|O32229|YVAG_BACSU Uncharacterized oxidoreductase YvaG OS=Bacillus subtilis (strain 168) OX=224308 GN=yvaG PE=3 SV=1	PA1344	272.7	1e-72	COG1028	Dehydrogenases with different specificities (related to short-chain alcohol dehydrogenases)	--	--	--	--	--	-	-	-
JNO62_01235	--	CUV55992.1	1970	0	Extracellular Matrix protein PelA [Ralstonia solanacearum]	--	--	--	--	RSc3137	1849.7	0	COG3868	Uncharacterized conserved protein	--	--	--	--	--	-	-	-
JNO62_01240	tas	APF85565.1	1315	0	chemotaxis protein [Ralstonia solanacearum FJAT-1458] [Ralstonia solanacearum]	sp|P21823|MCPD_KLEAK	164.9	3.2e-39	sp|P21823|MCPD_KLEAK Methyl-accepting chemotaxis aspartate transducer OS=Klebsiella aerogenes (strain ATCC 13048 / DSM 30053 / JCM 1235 / KCTC 2190 / NBRC 13534 / NCIMB 10102 / NCTC 10006) OX=1028307 GN=tas PE=3 SV=2	ECs5315	162.2	4.8e-39	COG0840	Methyl-accepting chemotaxis protein	K05875//tar; methyl-accepting chemotaxis protein II, aspartate sensor receptor	1e-298	1031.9	rse:F504_3159	ko02020//Two-component system//Signal transduction//Environmental Information Processing;ko02030//Bacterial chemotaxis//Cell motility//Cellular Processes	-	-	-
JNO62_01245	--	APF85566.1	544	0	ferritin [Ralstonia solanacearum FJAT-1458] [Ralstonia solanacearum]	--	--	--	--	--	--	--	--	--	--	--	--	--	--	-	-	-
JNO62_01250	--	AZU57800.1	796	0	MFS transporter [Ralstonia solanacearum]	--	--	--	--	--	--	--	--	--	--	--	--	--	--	-	-	-
JNO62_01255	PSPA7_5587	ARS57485.1	377	3e-132	acetyltransferase [Ralstonia solanacearum FJAT-91] [Ralstonia solanacearum]	sp|A6VCX3|MDDA_PSEA7	146.4	3.2e-34	sp|A6VCX3|MDDA_PSEA7 L-methionine sulfoximine/L-methionine sulfone acetyltransferase OS=Pseudomonas aeruginosa (strain PA7) OX=381754 GN=PSPA7_5587 PE=1 SV=1	RSc3133	369.4	5.5e-102	COG1247	Sortase and related acyltransferases	K03823//pat; phosphinothricin acetyltransferase [EC:2.3.1.183]	7.7e-100	369.4	rpu:CDC45_16015	ko01110//Biosynthesis of secondary metabolites//Global and overview maps//Metabolism;ko00440//Phosphonate and phosphinate metabolism//Metabolism of other amino acids//Metabolism	-	-	-
JNO62_01260	--	AZU57802.1	424	3e-150	XRE family transcriptional regulator [Ralstonia solanacearum]	--	--	--	--	RSc3132	418.3	1.2e-116	COG1396	Predicted transcriptional regulators	--	--	--	--	--	-	-	-
JNO62_01265	ldhA	AGH85665.1	658	0	D-lactate dehydrogenase [Ralstonia solanacearum FQY_4] [Ralstonia solanacearum]	sp|P52643|LDHD_ECOLI	333.2	3.4e-90	sp|P52643|LDHD_ECOLI D-lactate dehydrogenase OS=Escherichia coli (strain K12) OX=83333 GN=ldhA PE=1 SV=1	RSc3131	644	2.1e-184	COG1052	Lactate dehydrogenase and related dehydrogenases	K03778//ldhA; D-lactate dehydrogenase [EC:1.1.1.28]	3e-182	644	rse:F504_3154	ko01100//Metabolic pathways//Global and overview maps//Metabolism;ko01120//Microbial metabolism in diverse environments//Global and overview maps//Metabolism;ko00620//Pyruvate metabolism//Carbohydrate metabolism//Metabolism	GO:0044710//single-organism metabolic process;GO:0044699//single-organism process;GO:0008152//metabolic process	GO:1901363//heterocyclic compound binding;GO:0004457//lactate dehydrogenase activity;GO:0097159//organic cyclic compound binding;GO:1901265//nucleoside phosphate binding;GO:0016614//oxidoreductase activity, acting on CH-OH group of donors;GO:0016491//oxidoreductase activity;GO:0005488//binding;GO:0003824//catalytic activity;GO:0036094//small molecule binding;GO:0000166//nucleotide binding	-
JNO62_01270	adhA	AGH85664.1	688	0	Alcohol dehydrogenase [Ralstonia solanacearum FQY_4] [Ralstonia solanacearum]	sp|O31186|ADHA_RHIME	449.9	2.5e-125	sp|O31186|ADHA_RHIME Alcohol dehydrogenase OS=Rhizobium meliloti (strain 1021) OX=266834 GN=adhA PE=3 SV=1	RSc3130	693.3	3.1e-199	COG1064	Zn-dependent alcohol dehydrogenases	K13953//adhP; alcohol dehydrogenase, propanol-preferring [EC:1.1.1.1]	4.4e-197	693.3	rse:F504_3153	ko01100//Metabolic pathways//Global and overview maps//Metabolism;ko01110//Biosynthesis of secondary metabolites//Global and overview maps//Metabolism;ko01120//Microbial metabolism in diverse environments//Global and overview maps//Metabolism;ko00010//Glycolysis / Gluconeogenesis//Carbohydrate metabolism//Metabolism;ko00071//Fatty acid degradation//Lipid metabolism//Metabolism;ko00350//Tyrosine m…	GO:0044699//single-organism process;GO:0044710//single-organism metabolic process;GO:0008152//metabolic process	GO:0043167//ion binding;GO:0046914//transition metal ion binding;GO:0005488//binding;GO:0046872//metal ion binding;GO:0003824//catalytic activity;GO:0043169//cation binding	-
JNO62_01275	acoR	AZU57805.1	1273	0	sigma-54-dependent Fis family transcriptional regulator [Ralstonia solanacearum]	sp|P28614|ACOR_CUPNH	460.7	2.7e-128	sp|P28614|ACOR_CUPNH Acetoin catabolism regulatory protein OS=Cupriavidus necator (strain ATCC 17699 / H16 / DSM 428 / Stanier 337) OX=381666 GN=acoR PE=1 SV=2	RSc3129	1255.4	0	COG3284	Transcriptional activator of acetoin/glycerol metabolism	K21405//acoR; sigma-54 dependent transcriptional regulator, acetoin dehydrogenase operon transcriptional activator AcoR	0	1260.7	rse:F504_3152	--	-	-	-
JNO62_01280	exaC	AGH85662.1	1048	0	Aldehyde dehydrogenase [Ralstonia solanacearum FQY_4] [Ralstonia solanacearum]	sp|Q9ZAA1|ACLDH_PSEAI	914.8	4.1e-265	sp|Q9ZAA1|ACLDH_PSEAI Acetaldehyde dehydrogenase OS=Pseudomonas aeruginosa OX=287 GN=exaC PE=1 SV=1	RSc3128	1022.3	4.3e-298	COG1012	NAD-dependent aldehyde dehydrogenases	K00138//aldB; aldehyde dehydrogenase [EC:1.2.1.-]	7.2e-297	1025.4	rse:F504_3151	ko01100//Metabolic pathways//Global and overview maps//Metabolism;ko01110//Biosynthesis of secondary metabolites//Global and overview maps//Metabolism;ko01120//Microbial metabolism in diverse environments//Global and overview maps//Metabolism;ko00620//Pyruvate metabolism//Carbohydrate metabolism//Metabolism;ko00010//Glycolysis / Gluconeogenesis//Carbohydrate metabolism//Metabolism	GO:0044699//single-organism process;GO:0008152//metabolic process;GO:0044710//single-organism metabolic process	GO:0003824//catalytic activity;GO:0016491//oxidoreductase activity;GO:0016903//oxidoreductase activity, acting on the aldehyde or oxo group of donors	-
JNO62_01285	eutB	AGH85660.1	937	0	Ethanolamine ammonia-lyase heavy chain [Ralstonia solanacearum FQY_4] [Ralstonia solanacearum]	sp|P0AEJ7|EUTB_ECO57	411.8	1e-113	sp|P0AEJ7|EUTB_ECO57 Ethanolamine ammonia-lyase heavy chain OS=Escherichia coli O157:H7 OX=83334 GN=eutB PE=4 SV=1	RSc3127	870.2	2.5e-252	COG4303	Ethanolamine ammonia-lyase, large subunit	K03735//eutB; ethanolamine ammonia-lyase large subunit [EC:4.3.1.7]	1.1e-251	875.2	rse:F504_3149	ko01100//Metabolic pathways//Global and overview maps//Metabolism;ko00564//Glycerophospholipid metabolism//Lipid metabolism//Metabolism	GO:0044710//single-organism metabolic process;GO:0019752//carboxylic acid metabolic process;GO:0044237//cellular metabolic process;GO:0009987//cellular process;GO:0043436//oxoacid metabolic process;GO:0044699//single-organism process;GO:0071704//organic substance metabolic process;GO:0044281//small molecule metabolic process;GO:0008152//metabolic process;GO:0044763//single-organism cellular proce…	GO:0016840//carbon-nitrogen lyase activity;GO:0016841//ammonia-lyase activity;GO:0003824//catalytic activity;GO:0016829//lyase activity	-
JNO62_01290	eutC	ARU21251.1	530	0	signal peptide protein [Ralstonia solanacearum]	sp|Q8XUR0|EUTC_RALSO	521.9	4.2e-147	sp|Q8XUR0|EUTC_RALSO Ethanolamine ammonia-lyase light chain OS=Ralstonia solanacearum (strain GMI1000) OX=267608 GN=eutC PE=3 SV=1	RSc3126	521.9	9.8e-148	COG4302	Ethanolamine ammonia-lyase, small subunit	K03736//eutC; ethanolamine ammonia-lyase small subunit [EC:4.3.1.7]	2.1e-146	524.6	rse:F504_3148	ko01100//Metabolic pathways//Global and overview maps//Metabolism;ko00564//Glycerophospholipid metabolism//Lipid metabolism//Metabolism	GO:0071704//organic substance metabolic process;GO:0019752//carboxylic acid metabolic process;GO:1901564//organonitrogen compound metabolic process;GO:0044281//small molecule metabolic process;GO:0044699//single-organism process;GO:0044106//cellular amine metabolic process;GO:0006576//cellular biogenic amine metabolic process;GO:0006066//alcohol metabolic process;GO:0006807//nitrogen compound met…	GO:0016841//ammonia-lyase activity;GO:0016840//carbon-nitrogen lyase activity;GO:0019842//vitamin binding;GO:0036094//small molecule binding;GO:0003824//catalytic activity;GO:0005488//binding;GO:0016829//lyase activity	-
JNO62_01295	sbcB	APF85576.1	1000	0	exodeoxyribonuclease I [Ralstonia solanacearum FJAT-1458] [Ralstonia solanacearum]	sp|P04995|EX1_ECOLI	419.9	4e-116	sp|P04995|EX1_ECOLI Exodeoxyribonuclease I OS=Escherichia coli (strain K12) OX=83333 GN=sbcB PE=1 SV=2	RSc3125	993	2.7e-289	COG2925	Exonuclease I	K01141//sbcB; exodeoxyribonuclease I [EC:3.1.11.1]	5.9e-296	1022.3	rse:F504_3147	ko03430//Mismatch repair//Replication and repair//Genetic Information Processing	-	-	-
JNO62_01300	--	AZU57809.1	343	2e-119	cytoplasmic protein [Ralstonia solanacearum]	--	--	--	--	--	--	--	--	--	--	--	--	--	--	-	GO:0003824//catalytic activity;GO:0016787//hydrolase activity	-
JNO62_01305	--	ARU21248.1	287	3e-98	bacteriophage-like protein [Ralstonia solanacearum]	--	--	--	--	--	--	--	--	--	--	--	--	--	--	-	-	-
JNO62_01310	iorA	AZU57811.1	2431	0	indolepyruvate ferredoxin oxidoreductase [Ralstonia solanacearum]	sp|O28783|IORA_ARCFU	92.4	3.6e-17	sp|O28783|IORA_ARCFU Indolepyruvate oxidoreductase subunit IorA OS=Archaeoglobus fulgidus (strain ATCC 49558 / VC-16 / DSM 4304 / JCM 9628 / NBRC 100126) OX=224325 GN=iorA PE=3 SV=1	RSc3122_1	1536.9	0	COG4231	Indolepyruvate ferredoxin oxidoreductase, alpha and beta subunits	K04090//E1.2.7.8; indolepyruvate ferredoxin oxidoreductase [EC:1.2.7.8]	0	2366.3	rse:F504_3144	--	-	-	-
JNO62_01315	--	ARU21246.1	154	2e-47	putative bacteriophage-related protein [Ralstonia solanacearum]	--	--	--	--	--	--	--	--	--	--	--	--	--	--	-	-	-
JNO62_01320	--	RAA10610.1	462	8e-165	pyridoxamine 5'-phosphate oxidase family protein [Ralstonia pseudosolanacearum]	--	--	--	--	RSc3120	451.1	1.8e-126	COG3467	Predicted flavin-nucleotide-binding protein	K07005//K07005; uncharacterized protein	2.5e-124	451.1	rse:F504_3142	--	-	-	-
JNO62_01325	mocR	AZU57813.1	969	0	PLP-dependent aminotransferase family protein [Ralstonia solanacearum]	sp|P49309|MOCR_RHIML	325.1	1.4e-87	sp|P49309|MOCR_RHIML Probable rhizopine catabolism regulatory protein MocR OS=Rhizobium meliloti OX=382 GN=mocR PE=3 SV=1	RSc3119	955.3	6.3e-278	COG1167	Transcriptional regulators containing a DNA-binding HTH domain and an aminotransferase domain (MocR family) and their eukaryotic orthologs	K00375//K00375; GntR family transcriptional regulator / MocR family aminotransferase	8.8e-276	955.3	rso:RSc3119	--	GO:0043170//macromolecule metabolic process;GO:0044237//cellular metabolic process;GO:0008152//metabolic process;GO:1901576//organic substance biosynthetic process;GO:0044260//cellular macromolecule metabolic process;GO:0065007//biological regulation;GO:0009059//macromolecule biosynthetic process;GO:0050789//regulation of biological process;GO:0010468//regulation of gene expression;GO:0009058//bi…	GO:0001071//nucleic acid binding transcription factor activity;GO:0043167//ion binding;GO:0005488//binding;GO:0043168//anion binding	-
JNO62_01335	--	OAI65998.1	854	0	membrane protein [Ralstonia solanacearum]	--	--	--	--	--	--	--	--	--	--	--	--	--	--	-	-	-
JNO62_01340	--	OAI65997.1	750	0	membrane protein [Ralstonia solanacearum]	--	--	--	--	--	--	--	--	--	--	--	--	--	--	-	-	-
JNO62_01345	xcpS	AZU57816.1	791	0	type II secretion system protein GspF [Ralstonia solanacearum]	sp|Q00513|GSPF_PSEAE	307	3.1e-82	sp|Q00513|GSPF_PSEAE Type II secretion system protein F OS=Pseudomonas aeruginosa (strain ATCC 15692 / DSM 22644 / CIP 104116 / JCM 14847 / LMG 12228 / 1C / PRS 101 / PAO1) OX=208964 GN=xcpS PE=1 SV=1	RSc3116	732.6	5.5e-211	COG1459	Type II secretory pathway, component PulF	K02455//gspF; general secretion pathway protein F	7.7e-209	732.6	rso:RSc3116	ko03070//Bacterial secretion system//Membrane transport//Environmental Information Processing;ko05111//Biofilm formation - Vibrio cholerae//Cellular community - prokaryotes//Cellular Processes	GO:1902578//single-organism localization;GO:0006810//transport;GO:0051179//localization;GO:0051234//establishment of localization;GO:0044765//single-organism transport;GO:0046903//secretion;GO:0044699//single-organism process	-	GO:0043234//protein complex;GO:0032991//macromolecular complex
JNO62_01350	hxcR	CAD16824.1	1038	0	probable general secretion pathway protein e [Ralstonia solanacearum GMI1000] [Ralstonia solanacearum]	sp|Q9I5N9|HXCR_PSEAE	580.9	1.5e-164	sp|Q9I5N9|HXCR_PSEAE Probable type II secretion system protein HxcR OS=Pseudomonas aeruginosa (strain ATCC 15692 / DSM 22644 / CIP 104116 / JCM 14847 / LMG 12228 / 1C / PRS 101 / PAO1) OX=208964 GN=hxcR PE=2 SV=1	RSc3115	986.9	2.1e-287	COG2804	Type II secretory pathway, ATPase PulE/Tfp pilus assembly pathway, ATPase PilB	K02454//gspE; general secretion pathway protein E [EC:7.4.2.8]	2.9e-285	986.9	rso:RSc3115	ko03070//Bacterial secretion system//Membrane transport//Environmental Information Processing;ko05111//Biofilm formation - Vibrio cholerae//Cellular community - prokaryotes//Cellular Processes	GO:0006810//transport;GO:0044699//single-organism process;GO:0051179//localization;GO:0044765//single-organism transport;GO:1902578//single-organism localization;GO:0046903//secretion;GO:0051234//establishment of localization	GO:0005215//transporter activity;GO:0022892//substrate-specific transporter activity	GO:0032991//macromolecular complex;GO:0043234//protein complex
JNO62_01355	xcpQ	APC69844.1	1605	0	type II secretion system protein GspD [Ralstonia solanacearum OE1-1] [Ralstonia solanacearum]	sp|P35818|GSPD_PSEAE	307.4	4.8e-82	sp|P35818|GSPD_PSEAE Secretin XcpQ OS=Pseudomonas aeruginosa (strain ATCC 15692 / DSM 22644 / CIP 104116 / JCM 14847 / LMG 12228 / 1C / PRS 101 / PAO1) OX=208964 GN=xcpQ PE=1 SV=1	RSc3114	1372.5	0	COG1450	Type II secretory pathway, component PulD	K02453//gspD; general secretion pathway protein D	0	1372.5	rso:RSc3114	ko03070//Bacterial secretion system//Membrane transport//Environmental Information Processing;ko05111//Biofilm formation - Vibrio cholerae//Cellular community - prokaryotes//Cellular Processes	-	-	-
JNO62_01360	--	AVV68187.1	542	0	type II secretion system protein N [Ralstonia solanacearum OE1-1] [Ralstonia solanacearum]	--	--	--	--	--	--	--	--	--	K02463//gspN; general secretion pathway protein N	1.8e-148	531.6	rso:RSc3113	ko05111//Biofilm formation - Vibrio cholerae//Cellular community - prokaryotes//Cellular Processes	-	-	-
JNO62_01365	--	AGH85645.1	384	5e-135	General secretion pathway protein M [Ralstonia solanacearum FQY_4] [Ralstonia solanacearum]	--	--	--	--	RSc3112	328.9	8.7e-90	COG3149	Type II secretory pathway, component PulM	K02462//gspM; general secretion pathway protein M	1.2e-87	328.9	rso:RSc3112	ko03070//Bacterial secretion system//Membrane transport//Environmental Information Processing;ko05111//Biofilm formation - Vibrio cholerae//Cellular community - prokaryotes//Cellular Processes	-	-	-
JNO62_01370	--	AZU57820.1	924	0	general secretion pathway protein GspL [Ralstonia solanacearum]	--	--	--	--	--	--	--	--	--	K02461//gspL; general secretion pathway protein L	4.9e-255	886.3	rse:F504_3133	ko03070//Bacterial secretion system//Membrane transport//Environmental Information Processing;ko05111//Biofilm formation - Vibrio cholerae//Cellular community - prokaryotes//Cellular Processes	-	-	-
JNO62_01375	--	AZU57821.1	695	0	general secretion pathway protein GspK [Ralstonia solanacearum]	--	--	--	--	RSc3110	629	7.4e-180	COG3156	Type II secretory pathway, component PulK	K02460//gspK; general secretion pathway protein K	1e-177	629	rso:RSc3110	ko03070//Bacterial secretion system//Membrane transport//Environmental Information Processing;ko05111//Biofilm formation - Vibrio cholerae//Cellular community - prokaryotes//Cellular Processes	-	-	-
JNO62_01380	--	APF85589.1	473	1e-168	general secretion pathway protein GspJ [Ralstonia solanacearum FJAT-1458] [Ralstonia solanacearum]	--	--	--	--	RSc3109	408.3	1.4e-113	COG4795	Type II secretory pathway, component PulJ	K02459//gspJ; general secretion pathway protein J	2e-111	408.3	rso:RSc3109	ko03070//Bacterial secretion system//Membrane transport//Environmental Information Processing;ko05111//Biofilm formation - Vibrio cholerae//Cellular community - prokaryotes//Cellular Processes	-	-	-
JNO62_01385	--	APF85590.1	271	4e-92	type II secretion system protein GspI [Ralstonia solanacearum FJAT-1458] [Ralstonia solanacearum]	--	--	--	--	RSc3108	261.2	1.6e-69	COG2165	Type II secretory pathway, pseudopilin PulG	K02458//gspI; general secretion pathway protein I	2.2e-67	261.2	rso:RSc3108	ko03070//Bacterial secretion system//Membrane transport//Environmental Information Processing;ko05111//Biofilm formation - Vibrio cholerae//Cellular community - prokaryotes//Cellular Processes	-	-	-
JNO62_01390	--	APF85591.1	322	5e-111	type II secretion system protein GspH [Ralstonia solanacearum FJAT-1458] [Ralstonia solanacearum]	--	--	--	--	RSc3107	327.4	2.2e-89	COG2165	Type II secretory pathway, pseudopilin PulG	K02457//gspH; general secretion pathway protein H	3.1e-87	327.4	rso:RSc3107	ko03070//Bacterial secretion system//Membrane transport//Environmental Information Processing;ko05111//Biofilm formation - Vibrio cholerae//Cellular community - prokaryotes//Cellular Processes	-	-	-
JNO62_01395	xcpT	AGH85638.1	315	6e-109	General secretion pathway protein G [Ralstonia solanacearum FQY_4] [Ralstonia solanacearum]	sp|Q00514|GSPG_PSEAE	191.8	5.7e-48	sp|Q00514|GSPG_PSEAE Type II secretion system core protein G OS=Pseudomonas aeruginosa (strain ATCC 15692 / DSM 22644 / CIP 104116 / JCM 14847 / LMG 12228 / 1C / PRS 101 / PAO1) OX=208964 GN=xcpT PE=1 SV=1	RSc3106	308.9	7.5e-84	COG2165	Type II secretory pathway, pseudopilin PulG	K02456//gspG; general secretion pathway protein G	1.1e-81	308.9	rse:F504_3127	ko03070//Bacterial secretion system//Membrane transport//Environmental Information Processing;ko05111//Biofilm formation - Vibrio cholerae//Cellular community - prokaryotes//Cellular Processes	-	-	-
JNO62_01400	--	AGH85637.1	436	2e-154	General secretion pathway protein C [Ralstonia solanacearum FQY_4] [Ralstonia solanacearum]	--	--	--	--	--	--	--	--	--	K02452//gspC; general secretion pathway protein C	3.2e-95	354.4	rse:F504_3126	ko03070//Bacterial secretion system//Membrane transport//Environmental Information Processing;ko05111//Biofilm formation - Vibrio cholerae//Cellular community - prokaryotes//Cellular Processes	-	-	-
JNO62_01405	--	AZU57827.1	402	1e-141	calcium sensor EFh [Ralstonia solanacearum]	--	--	--	--	--	--	--	--	--	--	--	--	--	--	-	-	-
JNO62_01410	hpd	APC69835.1	757	0	4-hydroxyphenylpyruvate dioxygenase [Ralstonia solanacearum OE1-1] [Ralstonia solanacearum]	sp|P80064|HPPD_PSEUJ	427.9	1.1e-118	sp|P80064|HPPD_PSEUJ 4-hydroxyphenylpyruvate dioxygenase OS=Pseudomonas sp. (strain P.J. 874) OX=72587 GN=hpd PE=1 SV=1	RSc3103	761.5	1e-219	COG3185	4-hydroxyphenylpyruvate dioxygenase and related hemolysins	K00457//HPD; 4-hydroxyphenylpyruvate dioxygenase [EC:1.13.11.27]	1.4e-217	761.5	rso:RSc3103	ko01100//Metabolic pathways//Global and overview maps//Metabolism;ko00350//Tyrosine metabolism//Amino acid metabolism//Metabolism;ko00360//Phenylalanine metabolism//Amino acid metabolism//Metabolism;ko00130//Ubiquinone and other terpenoid-quinone biosynthesis//Metabolism of cofactors and vitamins//Metabolism	GO:0008152//metabolic process;GO:0044238//primary metabolic process;GO:0006520//cellular amino acid metabolic process;GO:0044699//single-organism process;GO:0009987//cellular process;GO:0044763//single-organism cellular process;GO:0044710//single-organism metabolic process;GO:0044281//small molecule metabolic process;GO:0043436//oxoacid metabolic process;GO:1901564//organonitrogen compound metabo…	GO:0016491//oxidoreductase activity;GO:0003824//catalytic activity;GO:0005488//binding;GO:0043167//ion binding;GO:0043169//cation binding	-
JNO62_01415	bkdR	AGH85634.1	331	7e-115	Leucine-responsive regulatory protein, regulator for leucine [Ralstonia solanacearum FQY_4] [Ralstonia solanacearum]	sp|P42179|BKDR_PSEPU	128.3	8.1e-29	sp|P42179|BKDR_PSEPU Bkd operon transcriptional regulator OS=Pseudomonas putida OX=303 GN=bkdR PE=4 SV=1	RSc3102	316.6	3.8e-86	COG1522	Transcriptional regulators	K03719//lrp; Lrp/AsnC family transcriptional regulator, leucine-responsive regulatory protein	5.3e-84	316.6	rso:RSc3102	--	GO:0008152//metabolic process;GO:0019222//regulation of metabolic process;GO:0060255//regulation of macromolecule metabolic process;GO:0044249//cellular biosynthetic process;GO:0009058//biosynthetic process;GO:1901576//organic substance biosynthetic process;GO:0065007//biological regulation;GO:0071704//organic substance metabolic process;GO:0010468//regulation of gene expression;GO:0044260//cellu…	GO:0005488//binding;GO:0003676//nucleic acid binding;GO:0003677//DNA binding;GO:1901363//heterocyclic compound binding;GO:0097159//organic cyclic compound binding;GO:0001071//nucleic acid binding transcription factor activity	GO:0005623//cell;GO:0044464//cell part
JNO62_01420	--	AZU57830.1	1351	0	serine protease [Ralstonia solanacearum]	--	--	--	--	RSc3101	1286.6	0	COG1404	Subtilisin-like serine proteases	--	--	--	--	--	-	-	-
JNO62_01425	--	AZU57831.1	266	3e-90	DUF4440 domain-containing protein [Ralstonia solanacearum]	--	--	--	--	RSc3100	260.8	2e-69	COG4319	Ketosteroid isomerase homolog	--	--	--	--	--	-	-	-
JNO62_01430	--	APC69832.1	324	3e-112	DUF4437 domain-containing protein [Ralstonia solanacearum OE1-1] [Ralstonia solanacearum]	--	--	--	--	--	--	--	--	--	--	--	--	--	--	-	-	-
JNO62_01435	--	AGH85630.1	471	7e-168	Histone acetyltransferase HPA2-related acetyltransferase [Ralstonia solanacearum FQY_4] [Ralstonia solanacearum]	--	--	--	--	RSc3098	457.2	2.5e-128	COG0454	Histone acetyltransferase HPA2 and related acetyltransferases	--	--	--	--	--	-	-	-
JNO62_01440	kefF	AZU57834.1	365	1e-127	NAD(P)H dehydrogenase [Ralstonia solanacearum]	sp|Q0T8E9|KEFF_SHIF8	164.9	8.7e-40	sp|Q0T8E9|KEFF_SHIF8 Glutathione-regulated potassium-efflux system ancillary protein KefF OS=Shigella flexneri serotype 5b (strain 8401) OX=373384 GN=kefF PE=3 SV=1	RSc3097	382.5	6.3e-106	COG2249	Putative NADPH-quinone reductase (modulator of drug activity B)	K11746//kefF; glutathione-regulated potassium-efflux system ancillary protein KefF	3e-104	384	rse:F504_3118	--	-	-	-
JNO62_01445	kefC	APC69829.1	1245	0	glutathione-regulated potassium-efflux system protein KefC [Ralstonia solanacearum OE1-1] [Ralstonia solanacearum]	sp|Q8FLA1|KEFC_ECOL6	566.2	4.5e-160	sp|Q8FLA1|KEFC_ECOL6 Glutathione-regulated potassium-efflux system protein KefC OS=Escherichia coli O6:H1 (strain CFT073 / ATCC 700928 / UPEC) OX=199310 GN=kefC PE=3 SV=1	RSc3096_1	674.9	2.1e-193	COG0475	Kef-type K+ transport systems, membrane components	K11745//kefC; glutathione-regulated potassium-efflux system ancillary protein KefC	0	1182.5	rse:F504_3117	--	GO:0015672//monovalent inorganic cation transport;GO:0051179//localization;GO:0051234//establishment of localization;GO:0044699//single-organism process;GO:0006811//ion transport;GO:0034220//ion transmembrane transport;GO:0044765//single-organism transport;GO:0009987//cellular process;GO:0044763//single-organism cellular process;GO:0006810//transport;GO:0006812//cation transport;GO:1902578//singl…	GO:0022890//inorganic cation transmembrane transporter activity;GO:0005215//transporter activity;GO:0022892//substrate-specific transporter activity;GO:0022857//transmembrane transporter activity;GO:0015291//secondary active transmembrane transporter activity;GO:0022891//substrate-specific transmembrane transporter activity;GO:0015077//monovalent inorganic cation transmembrane transporter activit…	GO:0016020//membrane
JNO62_01450	--	AZU57836.1	495	6e-176	cellulose 1,4-beta-cellobiosidase [Ralstonia solanacearum]	--	--	--	--	--	--	--	--	--	--	--	--	--	--	-	-	-
JNO62_01455	--	APC69826.1	532	0	DUF1835 domain-containing protein [Ralstonia solanacearum OE1-1] [Ralstonia solanacearum]	--	--	--	--	--	--	--	--	--	--	--	--	--	--	-	-	-
JNO62_01460	cpg2	AZU57838.1	876	0	glutamate carboxypeptidase [Ralstonia solanacearum]	sp|P06621|CBPG_PSES6	303.1	4.9e-81	sp|P06621|CBPG_PSES6 Carboxypeptidase G2 OS=Pseudomonas sp. (strain RS-16) OX=312 GN=cpg2 PE=1 SV=1	RSc3093	830.9	1.6e-240	COG0624	Acetylornithine deacetylase/Succinyl-diaminopimelate desuccinylase and related deacylases	K01295//cpg; glutamate carboxypeptidase [EC:3.4.17.11]	2.2e-238	830.9	rpu:CDC45_15800	--	GO:0008152//metabolic process	GO:0016787//hydrolase activity;GO:0003824//catalytic activity	-
JNO62_01465	--	ARU21215.1	181	7e-58	signal peptide protein [Ralstonia solanacearum]	--	--	--	--	--	--	--	--	--	--	--	--	--	--	-	-	-
JNO62_01470	BP0840	AGH85623.1	754	0	Outer membrane protein (porin) [Ralstonia solanacearum FQY_4] [Ralstonia solanacearum]	sp|Q04064|OMP_BORPE	125.9	9.3e-28	sp|Q04064|OMP_BORPE Outer membrane porin protein BP0840 OS=Bordetella pertussis (strain Tohama I / ATCC BAA-589 / NCTC 13251) OX=257313 GN=BP0840 PE=1 SV=1	RSc1084	171.8	3.5e-42	COG3203	Outer membrane protein (porin)	--	--	--	--	--	-	-	-
JNO62_01475	bugT	APC69822.2	685	0	tripartite tricarboxylate transporter substrate binding protein [Ralstonia solanacearum OE1-1] [Ralstonia solanacearum]	sp|Q45389|BUGT_BORPE	200.3	3.5e-50	sp|Q45389|BUGT_BORPE Protein BugT OS=Bordetella pertussis (strain Tohama I / ATCC BAA-589 / NCTC 13251) OX=257313 GN=bugT PE=3 SV=2	RSc3088	619.8	4.4e-177	COG3181	Uncharacterized protein conserved in bacteria	--	--	--	--	--	-	-	-
JNO62_01480	kdpE	APC69821.1	463	1e-164	two-component system response regulator KdpE [Ralstonia solanacearum OE1-1] [Ralstonia solanacearum]	sp|P21866|KDPE_ECOLI	299.3	3.8e-80	sp|P21866|KDPE_ECOLI KDP operon transcriptional regulatory protein KdpE OS=Escherichia coli (strain K12) OX=83333 GN=kdpE PE=1 SV=3	kdpE	299.3	9e-81	COG0745	Response regulators consisting of a CheY-like receiver domain and a winged-helix DNA-binding domain	K07667//kdpE; two-component system, OmpR family, KDP operon response regulator KdpE	1.7e-131	474.9	rso:RSc3087	ko02020//Two-component system//Signal transduction//Environmental Information Processing;ko02024//Quorum sensing//Cellular community - prokaryotes//Cellular Processes	-	-	-
JNO62_01485	hip	Q8XUU7.1	210	6e-69	RecName: Full=High-potential iron-sulfur protein; Short=HiPIP; Flags: Precursor [Ralstonia solanacearum GMI1000] [Ralstonia solanacearum]	sp|Q8XUU7|HIP_RALSO	209.9	1.3e-53	sp|Q8XUU7|HIP_RALSO High-potential iron-sulfur protein OS=Ralstonia solanacearum (strain GMI1000) OX=267608 GN=hip PE=3 SV=1	--	--	--	--	--	--	--	--	--	--	GO:0045333//cellular respiration;GO:0044237//cellular metabolic process;GO:0009987//cellular process;GO:0015980//energy derivation by oxidation of organic compounds;GO:0008152//metabolic process;GO:0022904//respiratory electron transport chain;GO:0022900//electron transport chain;GO:0055114//oxidation-reduction process;GO:0006091//generation of precursor metabolites and energy;GO:0044699//single-…	GO:0051536//iron-sulfur cluster binding;GO:0005488//binding;GO:0043167//ion binding;GO:0043169//cation binding;GO:0051540//metal cluster binding	GO:0005623//cell;GO:0044464//cell part
JNO62_01490	--	APC69819.1	221	9e-73	DUF1484 domain-containing protein [Ralstonia solanacearum OE1-1] [Ralstonia solanacearum]	--	--	--	--	--	--	--	--	--	--	--	--	--	--	-	-	-
JNO62_01500	CT0075	AGH85568.1	573	0	Cytochrome c5 [Ralstonia solanacearum FQY_4] [Ralstonia solanacearum]	sp|P00124|C555_PROAE	70.5	3.6e-11	sp|P00124|C555_PROAE Cytochrome c-555 OS=Prosthecochloris aestuarii OX=1102 PE=1 SV=1	RSc3084	484.2	2.5e-136	COG3245	Cytochrome c5	--	--	--	--	--	-	-	-
JNO62_01505	--	OAI81623.1	274	4e-93	signal peptide protein [Ralstonia solanacearum]	--	--	--	--	--	--	--	--	--	--	--	--	--	--	-	-	-
JNO62_01520	--	ESS48823.1	558	0	transposase [Ralstonia solanacearum SD54] [Ralstonia solanacearum]	--	--	--	--	RSc0208	554.7	1.4e-157	COG3293	Transposase and inactivated derivatives	--	--	--	--	--	-	-	-
JNO62_01530	rcsC	AZU57898.1	1968	0	PAS domain-containing sensor histidine kinase [Ralstonia solanacearum]	sp|P58662|RCSC_SALTY	242.7	1.8e-62	sp|P58662|RCSC_SALTY Sensor histidine kinase RcsC OS=Salmonella typhimurium (strain LT2 / SGSC1412 / ATCC 700720) OX=99287 GN=rcsC PE=3 SV=1	MA2013_2	186.8	2.8e-46	COG0642	Signal transduction histidine kinase	--	--	--	--	--	-	-	-
JNO62_01535	rcsB	AGH85560.1	439	9e-156	two component transcriptional regulator, LuxR family [Ralstonia solanacearum FQY_4] [Ralstonia solanacearum]	sp|P69409|RCSB_ECO57	120.2	3e-26	sp|P69409|RCSB_ECO57 Transcriptional regulatory protein RcsB OS=Escherichia coli O157:H7 OX=83334 GN=rcsB PE=3 SV=1	RSc3078	435.6	7.6e-122	COG2197	Response regulator containing a CheY-like receiver domain and an HTH DNA-binding domain	K07687//rcsB; two-component system, NarL family, captular synthesis response regulator RcsB	1.1e-119	435.6	rso:RSc3078	ko02020//Two-component system//Signal transduction//Environmental Information Processing;ko02026//Biofilm formation - Escherichia coli//Cellular community - prokaryotes//Cellular Processes	-	-	-
JNO62_01540	MTPC1	APC69812.1	767	0	cation transporter [Ralstonia solanacearum OE1-1] [Ralstonia solanacearum]	sp|Q8L725|MTPC1_ARATH	179.1	9.6e-44	sp|Q8L725|MTPC1_ARATH Metal tolerance protein C1 OS=Arabidopsis thaliana OX=3702 GN=MTPC1 PE=2 SV=1	RSc3077	755	1e-217	COG0053	Predicted Co/Zn/Cd cation transporters	--	--	--	--	--	-	-	-
JNO62_01545	--	OAI66070.1	804	0	signal peptide protein [Ralstonia solanacearum]	--	--	--	--	--	--	--	--	--	--	--	--	--	--	-	-	-
JNO62_01550	--	CBM09994.1	128	2e-37	conserved hypothethical protein [Ralstonia solanacearum PSI07] [Ralstonia solanacearum]	--	--	--	--	--	--	--	--	--	--	--	--	--	--	-	-	-
JNO62_01555	--	ARU21196.1	155	5e-48	acyl-homoserine-lactone synthase [Ralstonia solanacearum]	--	--	--	--	--	--	--	--	--	--	--	--	--	--	-	-	-
JNO62_01560	--	SUE01477.1	271	5e-92	Uncharacterised protein [Ralstonia pickettii]	--	--	--	--	--	--	--	--	--	--	--	--	--	--	-	-	-
JNO62_01565	--	ARU21194.1	267	2e-90	Inclusion body protein [Ralstonia solanacearum]	--	--	--	--	--	--	--	--	--	--	--	--	--	--	-	-	-
JNO62_01570	--	AGH85553.1	483	3e-172	Glutathione S-transferase [Ralstonia solanacearum FQY_4] [Ralstonia solanacearum]	--	--	--	--	--	--	--	--	--	K00799//GST; glutathione S-transferase [EC:2.5.1.18]	4.2e-138	496.9	rso:RSc3070	ko01100//Metabolic pathways//Global and overview maps//Metabolism;ko00480//Glutathione metabolism//Metabolism of other amino acids//Metabolism;ko00983//Drug metabolism - other enzymes//Xenobiotics biodegradation and metabolism//Metabolism	-	-	-
JNO62_01575	yybF	AZU57906.1	819	0	MFS transporter [Ralstonia solanacearum]	sp|P37498|YYBF_BACSU	317	3.2e-85	sp|P37498|YYBF_BACSU Uncharacterized MFS-type transporter YybF OS=Bacillus subtilis (strain 168) OX=224308 GN=yybF PE=3 SV=1	BU588	229.2	2.1e-59	COG0477	Permeases of the major facilitator superfamily	--	--	--	--	--	-	-	-
JNO62_01580	ybiO	WP_021155135.1	1469	0	mechanosensitive ion channel family protein [Ralstonia solanacearum]	sp|P75783|YBIO_ECOLI	137.1	8.1e-31	sp|P75783|YBIO_ECOLI Moderate conductance mechanosensitive channel YbiO OS=Escherichia coli (strain K12) OX=83333 GN=ybiO PE=1 SV=2	RSc3068_2	559.7	1.2e-158	COG0668	Small-conductance mechanosensitive channel	K22044//ybiO; moderate conductance mechanosensitive channel	0	1400.2	rpu:CDC45_15675	--	-	-	-
JNO62_01585	--	WP_071015146.1	491	2e-175	peptidase [Ralstonia solanacearum]	--	--	--	--	RSc3067	490	3.8e-138	COG3295	Uncharacterized protein conserved in bacteria	K09939//K09939; uncharacterized protein	5.3e-136	490	rso:RSc3067	--	-	-	-
JNO62_01590	--	KAF3461353.1	69.3	1e-14	XRE family transcriptional regulator [Ralstonia solanacearum]	--	--	--	--	--	--	--	--	--	--	--	--	--	--	-	-	-
JNO62_01595	--	AZU57908.1	530	0	MipA/OmpV family protein [Ralstonia solanacearum]	--	--	--	--	RSc3065	520	3.6e-147	COG3713	Outer membrane protein V	K07274//mipA; MipA family protein	2.3e-145	521.2	rse:F504_3035	--	-	-	-
JNO62_01600	rstA	ASL73708.1	482	6e-172	DNA-binding response regulator [Ralstonia solanacearum]	sp|P52108|RSTA_ECOLI	187.2	2.2e-46	sp|P52108|RSTA_ECOLI Transcriptional regulatory protein RstA OS=Escherichia coli (strain K12) OX=83333 GN=rstA PE=1 SV=2	PA1157	209.9	7.4e-54	COG0745	Response regulators consisting of a CheY-like receiver domain and a winged-helix DNA-binding domain	K02483//K02483; two-component system, OmpR family, response regulator	1e-131	475.7	rso:RSc3064	--	-	-	-
JNO62_01605	rstB	AZU57910.1	875	0	two-component sensor histidine kinase [Ralstonia solanacearum]	sp|P18392|RSTB_ECOLI	186.8	5.1e-46	sp|P18392|RSTB_ECOLI Sensor protein RstB OS=Escherichia coli (strain K12) OX=83333 GN=rstB PE=1 SV=2	STM1471	189.5	1.9e-47	COG0642	Signal transduction histidine kinase	K02484//K02484; two-component system, OmpR family, sensor kinase [EC:2.7.13.3]	1.8e-243	847.8	rse:F504_3033	--	-	-	-
JNO62_01610	--	AZU57911.1	536	0	AraC family transcriptional regulator [Ralstonia solanacearum]	--	--	--	--	PA0163	151.4	3.5e-36	COG2207	AraC-type DNA-binding domain-containing proteins	--	--	--	--	--	-	-	-
JNO62_01615	--	APC69801.1	775	0	ethanolamine utilization protein EutH [Ralstonia solanacearum OE1-1] [Ralstonia solanacearum]	--	--	--	--	--	--	--	--	--	K01999//livK; branched-chain amino acid transport system substrate-binding protein	5.7e-193	679.9	rsn:RSPO_c00435	ko02010//ABC transporters//Membrane transport//Environmental Information Processing;ko02024//Quorum sensing//Cellular community - prokaryotes//Cellular Processes	-	-	-
JNO62_01620	citA	ESS50234.1	865	0	transporter transmembrane protein [Ralstonia solanacearum SD54] [Ralstonia solanacearum]	sp|P0A2G4|CITA_SALTI	522.7	3.9e-147	sp|P0A2G4|CITA_SALTI Citrate-proton symporter OS=Salmonella typhi OX=90370 GN=citA PE=3 SV=1	PA0703	276.9	8.8e-74	COG0477	Permeases of the major facilitator superfamily	--	--	--	--	--	GO:0044763//single-organism cellular process;GO:0044699//single-organism process;GO:0009987//cellular process	GO:0005215//transporter activity	GO:0044425//membrane part;GO:0016020//membrane;GO:0031224//intrinsic component of membrane
JNO62_01625	citA	CUV25068.1	865	0	Citrate-proton symporter [Ralstonia solanacearum]	sp|P0A2G4|CITA_SALTI	539.7	3.1e-152	sp|P0A2G4|CITA_SALTI Citrate-proton symporter OS=Salmonella typhi OX=90370 GN=citA PE=3 SV=1	PA0703	283.5	9.4e-76	COG0477	Permeases of the major facilitator superfamily	--	--	--	--	--	GO:0044699//single-organism process;GO:0009987//cellular process;GO:0044763//single-organism cellular process	GO:0005215//transporter activity	GO:0044425//membrane part;GO:0031224//intrinsic component of membrane;GO:0016020//membrane
JNO62_01630	--	AZU57915.1	837	0	N-acylglucosamine 2-epimerase [Ralstonia solanacearum]	--	--	--	--	RSc3058	818.1	1e-236	COG2942	N-acyl-D-glucosamine 2-epimerase	--	--	--	--	--	-	-	-
JNO62_01635	opgD1	AGH85538.1	1056	0	Glucans biosynthesis protein D precursor [Ralstonia solanacearum FQY_4] [Ralstonia solanacearum]	sp|Q8XUX6|OPGD1_RALSO	1095.9	0	sp|Q8XUX6|OPGD1_RALSO Glucans biosynthesis protein D 1 OS=Ralstonia solanacearum (strain GMI1000) OX=267608 GN=opgD1 PE=3 SV=2	RSc3057	1043.9	1.5e-304	COG3131	Periplasmic glucans biosynthesis protein	K03670//mdoG; periplasmic glucans biosynthesis protein	0	1097	rse:F504_3027	--	GO:0071704//organic substance metabolic process;GO:0044238//primary metabolic process;GO:0044710//single-organism metabolic process;GO:0044264//cellular polysaccharide metabolic process;GO:0005975//carbohydrate metabolic process;GO:0008152//metabolic process;GO:0009058//biosynthetic process;GO:0044237//cellular metabolic process;GO:0044260//cellular macromolecule metabolic process;GO:0005976//pol…	GO:0005488//binding	GO:0005623//cell;GO:0044464//cell part
JNO62_01640	--	APC69797.1	156	3e-48	AbrB/MazE/SpoVT family DNA-binding domain-containing protein [Ralstonia solanacearum OE1-1] [Ralstonia solanacearum]	--	--	--	--	RSc3056	154.8	9e-38	COG2336	Growth regulator	K07172//mazE; antitoxin MazE	1.3e-35	154.8	rpu:CDC45_15620	--	-	-	-
JNO62_01645	--	AGH85536.1	281	5e-96	Programmed cell death toxin MazF like protein [Ralstonia solanacearum FQY_4] [Ralstonia solanacearum]	--	--	--	--	RSc3055	268.1	1.3e-71	COG5573	Predicted nucleic-acid-binding protein, contains PIN domain	--	--	--	--	--	-	-	-
JNO62_01650	--	APC69795.1	408	6e-144	DUF1415 domain-containing protein [Ralstonia solanacearum OE1-1] [Ralstonia solanacearum]	--	--	--	--	RSc3054	407.1	2.7e-113	COG3310	Uncharacterized protein conserved in bacteria	K09941//K09941; uncharacterized protein	1.5e-51	209.1	cox:E0W60_15010	--	-	-	-
JNO62_01655	--	OAI65183.1	164	3e-50	signal peptide protein [Ralstonia solanacearum]	--	--	--	--	--	--	--	--	--	--	--	--	--	--	-	-	-
JNO62_01660	glpK	Q8XUY1.1	1010	0	RecName: Full=Glycerol kinase; AltName: Full=ATP:glycerol 3-phosphotransferase; AltName: Full=Glycerokinase; Short=GK [Ralstonia solanacearum GMI1000] [Ralstonia solanacearum]	sp|Q8XUY1|GLPK_RALSO	1001.5	3.3e-291	sp|Q8XUY1|GLPK_RALSO Glycerol kinase OS=Ralstonia solanacearum (strain GMI1000) OX=267608 GN=glpK PE=3 SV=1	RSc3052	1001.5	7.8e-292	COG0554	Glycerol kinase	K00864//glpK; glycerol kinase [EC:2.7.1.30]	1.1e-289	1001.5	rso:RSc3052	ko01100//Metabolic pathways//Global and overview maps//Metabolism;ko00561//Glycerolipid metabolism//Lipid metabolism//Metabolism;ko04626//Plant-pathogen interaction//Environmental adaptation//Organismal Systems	GO:1901615//organic hydroxy compound metabolic process;GO:0019400//alditol metabolic process;GO:0052646//alditol phosphate metabolic process;GO:0044281//small molecule metabolic process;GO:0044238//primary metabolic process;GO:0044710//single-organism metabolic process;GO:0006796//phosphate-containing compound metabolic process;GO:0005975//carbohydrate metabolic process;GO:0044763//single-organis…	GO:0016772//transferase activity, transferring phosphorus-containing groups;GO:1901363//heterocyclic compound binding;GO:0016740//transferase activity;GO:0003824//catalytic activity;GO:0001882//nucleoside binding;GO:0032549//ribonucleoside binding;GO:0032550//purine ribonucleoside binding;GO:0016301//kinase activity;GO:0001883//purine nucleoside binding;GO:0036094//small molecule binding;GO:00971…	-
JNO62_01665	--	AGH85532.1	1195	0	Glycerol-3-phosphate ABC transporter, permease protein UgpA [Ralstonia solanacearum FQY_4] [Ralstonia solanacearum]	--	--	--	--	RSc3051	1156.4	0	COG1653	ABC-type sugar transport system, periplasmic component	K17321//glpV; glycerol transport system substrate-binding protein	0	1206	rse:F504_3021	ko02010//ABC transporters//Membrane transport//Environmental Information Processing	-	-	-
JNO62_01670	--	WP_019718915.1	182	4e-58	DUF2160 domain-containing protein [Ralstonia solanacearum]	--	--	--	--	RSc3050	190.7	1.8e-48	COG5477	Predicted small integral membrane protein	--	--	--	--	--	-	-	-
JNO62_01675	sugB	AZU57924.1	560	0	carbohydrate ABC transporter permease [Ralstonia solanacearum]	sp|P9WG00|SUGB_MYCTO	121.7	1.3e-26	sp|P9WG00|SUGB_MYCTO Trehalose transport system permease protein SugB OS=Mycobacterium tuberculosis (strain CDC 1551 / Oshkosh) OX=83331 GN=sugB PE=3 SV=1	RSc3049	548.5	1e-155	COG0395	ABC-type sugar transport system, permease component	K17323//glpQ; glycerol transport system permease protein	1.4e-153	548.5	rso:RSc3049	ko02010//ABC transporters//Membrane transport//Environmental Information Processing	-	-	-
JNO62_01680	malF	ARU21170.1	598	0	F0F1 ATP synthase subunit delta [Ralstonia solanacearum]	sp|O51924|MALF_THELN	126.7	4.3e-28	sp|O51924|MALF_THELN Trehalose/maltose transport system permease protein MalF OS=Thermococcus litoralis (strain ATCC 51850 / DSM 5473 / JCM 8560 / NS-C) OX=523849 GN=malF PE=1 SV=2	RSc3048	595.1	1e-169	COG1175	ABC-type sugar transport systems, permease components	K17322//K17322; glycerol transport system permease protein	3.7e-168	597	rse:F504_3018	ko02010//ABC transporters//Membrane transport//Environmental Information Processing	-	-	-
JNO62_01685	ugpC	ARS57359.1	744	0	ABC transporter ATP-binding protein [Ralstonia solanacearum FJAT-91] [Ralstonia solanacearum]	sp|Q7VYN2|UGPC_BORPE	226.5	4.9e-58	sp|Q7VYN2|UGPC_BORPE sn-glycerol-3-phosphate import ATP-binding protein UgpC OS=Bordetella pertussis (strain Tohama I / ATCC BAA-589 / NCTC 13251) OX=257313 GN=ugpC PE=3 SV=1	RSc3047	728	1.2e-209	COG3839	ABC-type sugar transport systems, ATPase components	K17325//K17325; glycerol transport system ATP-binding protein	1.7e-207	728	rso:RSc3047	ko02010//ABC transporters//Membrane transport//Environmental Information Processing	-	-	-
JNO62_01690	ugpC	AZU57927.1	749	0	ABC transporter ATP-binding protein [Ralstonia solanacearum]	sp|A1JIE0|UGPC_YERE8	208	1.8e-52	sp|A1JIE0|UGPC_YERE8 sn-glycerol-3-phosphate import ATP-binding protein UgpC OS=Yersinia enterocolitica serotype O:8 / biotype 1B (strain NCTC 13174 / 8081) OX=393305 GN=ugpC PE=3 SV=1	RSc3046	731.1	1.5e-210	COG3839	ABC-type sugar transport systems, ATPase components	K17324//glpS; glycerol transport system ATP-binding protein	7.1e-209	732.6	rse:F504_3016	ko02010//ABC transporters//Membrane transport//Environmental Information Processing	-	-	-
JNO62_01695	glpD	AOE90898.1	1059	0	Glycerol-3-phosphate dehydrogenase [Ralstonia solanacearum]	sp|P52111|GLPD_PSEAE	500.4	2.5e-140	sp|P52111|GLPD_PSEAE Glycerol-3-phosphate dehydrogenase OS=Pseudomonas aeruginosa (strain ATCC 15692 / DSM 22644 / CIP 104116 / JCM 14847 / LMG 12228 / 1C / PRS 101 / PAO1) OX=208964 GN=glpD PE=3 SV=2	RSc3045	1068.1	7.2e-312	COG0578	Glycerol-3-phosphate dehydrogenase	K00111//glpA; glycerol-3-phosphate dehydrogenase [EC:1.1.5.3]	0	1068.1	rso:RSc3045	ko01110//Biosynthesis of secondary metabolites//Global and overview maps//Metabolism;ko00564//Glycerophospholipid metabolism//Lipid metabolism//Metabolism	-	-	-
JNO62_01700	glpR	APF85719.1	503	4e-180	DeoR family transcriptional regulator [Ralstonia solanacearum FJAT-1458] [Ralstonia solanacearum]	sp|Q51391|GLPR_PSEAE	249.2	4.9e-65	sp|Q51391|GLPR_PSEAE Glycerol-3-phosphate regulon repressor OS=Pseudomonas aeruginosa (strain ATCC 15692 / DSM 22644 / CIP 104116 / JCM 14847 / LMG 12228 / 1C / PRS 101 / PAO1) OX=208964 GN=glpR PE=3 SV=2	RSc3044	489.2	6.6e-138	COG1349	Transcriptional regulators of sugar metabolism	K02444//glpR; DeoR family transcriptional regulator, glycerol-3-phosphate regulon repressor	3.2e-136	490.7	rse:F504_3014	--	-	-	-
JNO62_01705	--	AZU57930.1	551	0	CHAD domain-containing protein [Ralstonia solanacearum]	--	--	--	--	RSc3043	540.8	2.2e-153	COG5607	Uncharacterized conserved protein	--	--	--	--	--	-	-	-
JNO62_01750	tufA	Q8XGZ0.1	807	0	RecName: Full=Elongation factor Tu; Short=EF-Tu [Ralstonia solanacearum GMI1000] [Ralstonia solanacearum]	sp|Q8XGZ0|EFTU_RALSO	793.5	1.1e-228	sp|Q8XGZ0|EFTU_RALSO Elongation factor Tu OS=Ralstonia solanacearum (strain GMI1000) OX=267608 GN=tufA PE=3 SV=1	RSc3021	793.5	2.6e-229	COG0050	GTPases - translation elongation factors	K02358//tuf; elongation factor Tu	3.6e-227	793.5	rso:RSc3021	ko04626//Plant-pathogen interaction//Environmental adaptation//Organismal Systems	GO:0009058//biosynthetic process;GO:0044237//cellular metabolic process;GO:0034645//cellular macromolecule biosynthetic process;GO:0009987//cellular process;GO:0008152//metabolic process;GO:0044249//cellular biosynthetic process;GO:0009059//macromolecule biosynthetic process;GO:0071704//organic substance metabolic process;GO:0010467//gene expression;GO:0043170//macromolecule metabolic process;GO:…	GO:0008135//translation factor activity, RNA binding;GO:0003824//catalytic activity;GO:0001883//purine nucleoside binding;GO:0016818//hydrolase activity, acting on acid anhydrides, in phosphorus-containing anhydrides;GO:0001882//nucleoside binding;GO:0032550//purine ribonucleoside binding;GO:0003723//RNA binding;GO:0032549//ribonucleoside binding;GO:0016787//hydrolase activity;GO:0017111//nucleos…	GO:0044464//cell part;GO:0005623//cell;GO:0005622//intracellular;GO:0044424//intracellular part
JNO62_01760	--	AGH85522.1	246	2e-82	Preprotein translocase subunit SecE [Ralstonia solanacearum FQY_4] [Ralstonia solanacearum]	--	--	--	--	RSc3040	244.6	1.4e-64	COG0690	Preprotein translocase subunit SecE	K03073//secE; preprotein translocase subunit SecE	2e-62	244.6	rse:F504_3011	ko02024//Quorum sensing//Cellular community - prokaryotes//Cellular Processes;ko03070//Bacterial secretion system//Membrane transport//Environmental Information Processing;ko03060//Protein export//Folding, sorting and degradation//Genetic Information Processing	GO:0015031//protein transport;GO:0070727//cellular macromolecule localization;GO:0008104//protein localization;GO:0006810//transport;GO:0071702//organic substance transport;GO:0051649//establishment of localization in cell;GO:0033036//macromolecule localization;GO:0051234//establishment of localization;GO:0046907//intracellular transport;GO:0051179//localization;GO:0051641//cellular localization;…	GO:0008565//protein transporter activity;GO:0005215//transporter activity;GO:0022892//substrate-specific transporter activity	GO:0016020//membrane
JNO62_01765	nusG	AEG67759.1	398	3e-140	transcription antitermination protein [Ralstonia solanacearum Po82] [Ralstonia solanacearum]	sp|P65591|NUSG_NEIMA	251.1	9.9e-66	sp|P65591|NUSG_NEIMA Transcription termination/antitermination protein NusG OS=Neisseria meningitidis serogroup A / serotype 4A (strain Z2491) OX=122587 GN=nusG PE=3 SV=1	RSc3039	389	7.1e-108	COG0250	Transcription antiterminator	K02601//nusG; transcription termination/antitermination protein NusG	1e-105	389	rso:RSc3039	--	-	-	-
JNO62_01770	rplK	Q8XUZ4.1	284	8e-97	RecName: Full=50S ribosomal protein L11 [Ralstonia solanacearum GMI1000] [Ralstonia solanacearum]	sp|Q8XUZ4|RL11_RALSO	275	4.7e-73	sp|Q8XUZ4|RL11_RALSO 50S ribosomal protein L11 OS=Ralstonia solanacearum (strain GMI1000) OX=267608 GN=rplK PE=3 SV=1	RSc3038	275	1.1e-73	COG0080	Ribosomal protein L11	K02867//RP-L11; large subunit ribosomal protein L11	1.6e-71	275	rso:RSc3038	ko03010//Ribosome//Translation//Genetic Information Processing	GO:0043170//macromolecule metabolic process;GO:0010467//gene expression;GO:0008152//metabolic process;GO:0071704//organic substance metabolic process	GO:0005198//structural molecule activity;GO:0005488//binding;GO:0097159//organic cyclic compound binding;GO:1901363//heterocyclic compound binding;GO:0003676//nucleic acid binding;GO:0019843//rRNA binding;GO:0003723//RNA binding	GO:0030529//intracellular ribonucleoprotein complex;GO:0044464//cell part;GO:0005622//intracellular;GO:1990904//ribonucleoprotein complex;GO:0005623//cell;GO:0032991//macromolecular complex;GO:0044424//intracellular part
JNO62_01775	rplA	Q8XUZ5.1	457	2e-162	RecName: Full=50S ribosomal protein L1 [Ralstonia solanacearum GMI1000] [Ralstonia solanacearum]	sp|Q8XUZ5|RL1_RALSO	424.1	1e-117	sp|Q8XUZ5|RL1_RALSO 50S ribosomal protein L1 OS=Ralstonia solanacearum (strain GMI1000) OX=267608 GN=rplA PE=3 SV=1	RSc3037	424.1	2.4e-118	COG0081	Ribosomal protein L1	K02863//RP-L1; large subunit ribosomal protein L1	3.4e-116	424.1	rso:RSc3037	ko03010//Ribosome//Translation//Genetic Information Processing	GO:0060255//regulation of macromolecule metabolic process;GO:0010608//posttranscriptional regulation of gene expression;GO:0010468//regulation of gene expression;GO:0019222//regulation of metabolic process;GO:0065007//biological regulation;GO:0050789//regulation of biological process	GO:0005488//binding;GO:0005198//structural molecule activity;GO:1901363//heterocyclic compound binding;GO:0003723//RNA binding;GO:0003676//nucleic acid binding;GO:0097159//organic cyclic compound binding	GO:1990904//ribonucleoprotein complex;GO:0030529//intracellular ribonucleoprotein complex;GO:0044424//intracellular part;GO:0044444//cytoplasmic part;GO:0043228//non-membrane-bounded organelle;GO:0044422//organelle part;GO:0005622//intracellular;GO:0043232//intracellular non-membrane-bounded organelle;GO:0005623//cell;GO:0032991//macromolecular complex;GO:0044446//intracellular organelle part;GO:…
JNO62_01780	rplJ	Q8XUZ6.1	328	1e-113	RecName: Full=50S ribosomal protein L10 [Ralstonia solanacearum GMI1000] [Ralstonia solanacearum]	sp|Q8XUZ6|RL10_RALSO	305.1	5e-82	sp|Q8XUZ6|RL10_RALSO 50S ribosomal protein L10 OS=Ralstonia solanacearum (strain GMI1000) OX=267608 GN=rplJ PE=3 SV=1	RSc3036	305.1	1.2e-82	COG0244	Ribosomal protein L10	K02864//RP-L10; large subunit ribosomal protein L10	1.7e-80	305.1	rso:RSc3036	ko03010//Ribosome//Translation//Genetic Information Processing	GO:0010467//gene expression;GO:0071704//organic substance metabolic process;GO:0043170//macromolecule metabolic process;GO:0044085//cellular component biogenesis;GO:0008152//metabolic process;GO:0071840//cellular component organization or biogenesis;GO:0022613//ribonucleoprotein complex biogenesis	GO:1901363//heterocyclic compound binding;GO:0005488//binding;GO:0003723//RNA binding;GO:0019843//rRNA binding;GO:0003676//nucleic acid binding;GO:0005198//structural molecule activity;GO:0097159//organic cyclic compound binding	GO:0044424//intracellular part;GO:0030529//intracellular ribonucleoprotein complex;GO:0044464//cell part;GO:0032991//macromolecular complex;GO:0005622//intracellular;GO:1990904//ribonucleoprotein complex;GO:0005623//cell
JNO62_01785	rplL	AGH85517.1	227	5e-75	LSU ribosomal protein L7/L12 (P1/P2) [Ralstonia solanacearum FQY_4] [Ralstonia solanacearum]	sp|Q8XUZ7|RL7_RALSO	218.4	4.5e-56	sp|Q8XUZ7|RL7_RALSO 50S ribosomal protein L7/L12 OS=Ralstonia solanacearum (strain GMI1000) OX=267608 GN=rplL PE=3 SV=1	RSc3035	218.4	1.1e-56	COG0222	Ribosomal protein L7/L12	K02935//RP-L7; large subunit ribosomal protein L7/L12	5.2e-55	219.9	rse:F504_3006	ko03010//Ribosome//Translation//Genetic Information Processing	GO:0010467//gene expression;GO:0043170//macromolecule metabolic process;GO:0008152//metabolic process;GO:0071704//organic substance metabolic process	GO:0005198//structural molecule activity	GO:0030529//intracellular ribonucleoprotein complex;GO:1990904//ribonucleoprotein complex;GO:0005622//intracellular;GO:0044424//intracellular part;GO:0032991//macromolecular complex;GO:0005623//cell;GO:0044464//cell part
JNO62_01790	rpoB	AZU54763.1	2801	0	DNA-directed RNA polymerase subunit beta [Ralstonia solanacearum]	sp|Q8XUZ8|RPOB_RALSO	2655.9	0	sp|Q8XUZ8|RPOB_RALSO DNA-directed RNA polymerase subunit beta OS=Ralstonia solanacearum (strain GMI1000) OX=267608 GN=rpoB PE=3 SV=1	RSc3034	2655.9	0	COG0085	DNA-directed RNA polymerase, beta subunit/140 kD subunit	K03043//rpoB; DNA-directed RNA polymerase subunit beta [EC:2.7.7.6]	0	2655.9	rso:RSc3034	ko03020//RNA polymerase//Transcription//Genetic Information Processing	GO:0034645//cellular macromolecule biosynthetic process;GO:0009058//biosynthetic process;GO:0008152//metabolic process;GO:0009987//cellular process;GO:0044249//cellular biosynthetic process;GO:0009059//macromolecule biosynthetic process;GO:1901576//organic substance biosynthetic process;GO:0044237//cellular metabolic process;GO:0071704//organic substance metabolic process;GO:0043170//macromolecul…	GO:0097367//carbohydrate derivative binding;GO:0036094//small molecule binding;GO:0034062//RNA polymerase activity;GO:0005488//binding;GO:0097159//organic cyclic compound binding;GO:0016740//transferase activity;GO:0003676//nucleic acid binding;GO:0003824//catalytic activity;GO:0016772//transferase activity, transferring phosphorus-containing groups;GO:0001882//nucleoside binding;GO:0016779//nucl…	-
JNO62_01795	rpoC	Q8XUZ9.1	2870	0	RecName: Full=DNA-directed RNA polymerase subunit beta'; Short=RNAP subunit beta'; AltName: Full=RNA polymerase subunit beta'; AltName: Full=Transcriptase subunit beta' [Ralstonia solanacearum GMI1000] [Ralstonia solanacearum]	sp|Q8XUZ9|RPOC_RALSO	2722.2	0	sp|Q8XUZ9|RPOC_RALSO DNA-directed RNA polymerase subunit beta' OS=Ralstonia solanacearum (strain GMI1000) OX=267608 GN=rpoC PE=3 SV=1	RSc3033	2722.2	0	COG0086	DNA-directed RNA polymerase, beta' subunit/160 kD subunit	K03046//rpoC; DNA-directed RNA polymerase subunit beta' [EC:2.7.7.6]	0	2722.2	rso:RSc3033	ko03020//RNA polymerase//Transcription//Genetic Information Processing	GO:0043170//macromolecule metabolic process;GO:0044237//cellular metabolic process;GO:0034645//cellular macromolecule biosynthetic process;GO:0008152//metabolic process;GO:0009987//cellular process;GO:0044249//cellular biosynthetic process;GO:0044260//cellular macromolecule metabolic process;GO:0009058//biosynthetic process;GO:0071704//organic substance metabolic process;GO:1901576//organic subst…	GO:0034062//RNA polymerase activity;GO:0016779//nucleotidyltransferase activity;GO:0016772//transferase activity, transferring phosphorus-containing groups;GO:0003824//catalytic activity;GO:0005488//binding;GO:0097159//organic cyclic compound binding;GO:1901363//heterocyclic compound binding;GO:0003676//nucleic acid binding;GO:0016740//transferase activity	-
JNO62_01800	yfaA	WP_111375199.1	1202	0	MULTISPECIES: DUF2138 domain-containing protein [Ralstonia]	sp|P17994|YFAA_ECOLI	274.2	3.4e-72	sp|P17994|YFAA_ECOLI Uncharacterized protein YfaA OS=Escherichia coli (strain K12) OX=83333 GN=yfaA PE=4 SV=3	RSc3032	1102.8	0	COG4685	Uncharacterized protein conserved in bacteria	--	--	--	--	--	-	-	-
JNO62_01805	yfaT	AZU54766.1	482	3e-172	tat pathway signal sequence [Ralstonia solanacearum]	sp|P76466|YFAT_ECOLI	272.3	5.1e-72	sp|P76466|YFAT_ECOLI Uncharacterized protein YfaT OS=Escherichia coli (strain K12) OX=83333 GN=yfaT PE=3 SV=2	RSc3031	487.3	2.4e-137	COG3234	Uncharacterized protein conserved in bacteria	K09934//K09934; uncharacterized protein	3.4e-135	487.3	rpu:CDC45_15450	--	-	-	-
JNO62_01810	RSc3030	RAA05570.1	3197	0	alpha-2-macroglobulin family protein [Ralstonia pseudosolanacearum]	sp|Q8XV02|A2MG_RALSO	3074.3	0	sp|Q8XV02|A2MG_RALSO Alpha-2-macroglobulin OS=Ralstonia solanacearum (strain GMI1000) OX=267608 GN=RSc3030 PE=3 SV=1	RSc3030	3074.3	0	COG2373	Large extracellular alpha-helical protein	K06894//yfhM; alpha-2-macroglobulin	0	3074.3	rso:RSc3030	--	GO:0019222//regulation of metabolic process;GO:0031323//regulation of cellular metabolic process;GO:0060255//regulation of macromolecule metabolic process;GO:0045861//negative regulation of proteolysis;GO:0052547//regulation of peptidase activity;GO:0048523//negative regulation of cellular process;GO:0051346//negative regulation of hydrolase activity;GO:0009892//negative regulation of metabolic p…	GO:0061134//peptidase regulator activity;GO:0061135//endopeptidase regulator activity;GO:0030234//enzyme regulator activity;GO:0098772//molecular function regulator	-
JNO62_01815	yfaQ	RAA05569.1	1140	0	DUF2300 domain-containing protein [Ralstonia pseudosolanacearum]	sp|P76463|YFAQ_ECOLI	376.7	4.6e-103	sp|P76463|YFAQ_ECOLI Uncharacterized protein YfaQ OS=Escherichia coli (strain K12) OX=83333 GN=yfaQ PE=3 SV=1	RSc3029	1147.9	0	COG5445	Predicted secreted protein	--	--	--	--	--	-	-	-
JNO62_01820	yfaP	AXW16303.1	535	0	DUF2135 domain-containing protein [Ralstonia solanacearum]	sp|P76462|YFAP_ECOLI	173.7	2.7e-42	sp|P76462|YFAP_ECOLI Uncharacterized protein YfaP OS=Escherichia coli (strain K12) OX=83333 GN=yfaP PE=3 SV=1	RSc3028	543.9	2.3e-154	COG4676	Uncharacterized protein conserved in bacteria	--	--	--	--	--	-	-	-
JNO62_01825	yfaP	AZU54770.1	576	0	DUF2135 domain-containing protein [Ralstonia solanacearum]	sp|P76462|YFAP_ECOLI	253.1	3.8e-66	sp|P76462|YFAP_ECOLI Uncharacterized protein YfaP OS=Escherichia coli (strain K12) OX=83333 GN=yfaP PE=3 SV=1	RSc3027	490	4.3e-138	COG4676	Uncharacterized protein conserved in bacteria	--	--	--	--	--	-	-	-
JNO62_01830	--	APC69774.1	394	2e-138	class I SAM-dependent methyltransferase [Ralstonia solanacearum OE1-1] [Ralstonia solanacearum]	--	--	--	--	--	--	--	--	--	--	--	--	--	--	-	-	-
JNO62_01835	recQ	AGH85506.1	1289	0	ATP-dependent DNA helicase RecQ [Ralstonia solanacearum FQY_4] [Ralstonia solanacearum]	sp|P15043|RECQ_ECOLI	503.4	3.6e-141	sp|P15043|RECQ_ECOLI ATP-dependent DNA helicase RecQ OS=Escherichia coli (strain K12) OX=83333 GN=recQ PE=1 SV=5	RSc3025	1253	0	COG0514	Superfamily II DNA helicase	K03654//recQ; ATP-dependent DNA helicase RecQ [EC:3.6.4.12]	0	1262.7	rse:F504_2995	ko03018//RNA degradation//Folding, sorting and degradation//Genetic Information Processing	GO:0044238//primary metabolic process;GO:1901360//organic cyclic compound metabolic process;GO:0006996//organelle organization;GO:0044237//cellular metabolic process;GO:0044260//cellular macromolecule metabolic process;GO:0006950//response to stress;GO:0006725//cellular aromatic compound metabolic process;GO:0033554//cellular response to stress;GO:0051716//cellular response to stimulus;GO:0051276…	GO:0016787//hydrolase activity;GO:0017111//nucleoside-triphosphatase activity;GO:0042623//ATPase activity, coupled;GO:0036094//small molecule binding;GO:0005488//binding;GO:0097159//organic cyclic compound binding;GO:0016462//pyrophosphatase activity;GO:0008094//DNA-dependent ATPase activity;GO:0003824//catalytic activity;GO:0097367//carbohydrate derivative binding;GO:0001883//purine nucleoside b…	GO:0044464//cell part;GO:0005623//cell
JNO62_01840	rpsL	B2UEM4.1	253	3e-85	RecName: Full=30S ribosomal protein S12 [Ralstonia pickettii 12J] [Ralstonia pickettii]	sp|B2UEM4|RS12_RALPJ	248.8	3.2e-65	sp|B2UEM4|RS12_RALPJ 30S ribosomal protein S12 OS=Ralstonia pickettii (strain 12J) OX=402626 GN=rpsL PE=3 SV=1	RSc3024	248.8	7.4e-66	COG0048	Ribosomal protein S12	K02950//RP-S12; small subunit ribosomal protein S12	1e-63	248.8	rso:RSc3024	ko03010//Ribosome//Translation//Genetic Information Processing	GO:0071704//organic substance metabolic process;GO:0010467//gene expression;GO:0008152//metabolic process;GO:0043170//macromolecule metabolic process	GO:0005198//structural molecule activity;GO:0003676//nucleic acid binding;GO:0003723//RNA binding;GO:1901363//heterocyclic compound binding;GO:0005488//binding;GO:0097159//organic cyclic compound binding	GO:0044424//intracellular part;GO:0043226//organelle;GO:0043229//intracellular organelle;GO:0044444//cytoplasmic part;GO:0043228//non-membrane-bounded organelle;GO:0005622//intracellular;GO:1990904//ribonucleoprotein complex;GO:0005623//cell;GO:0044464//cell part;GO:0005737//cytoplasm;GO:0043232//intracellular non-membrane-bounded organelle;GO:0044446//intracellular organelle part;GO:0044422//org…
JNO62_01845	rpsG	B2UEM3.1	310	7e-107	RecName: Full=30S ribosomal protein S7 [Ralstonia pickettii 12J] [Ralstonia pickettii]	sp|B2UEM3|RS7_RALPJ	298.1	5.7e-80	sp|B2UEM3|RS7_RALPJ 30S ribosomal protein S7 OS=Ralstonia pickettii (strain 12J) OX=402626 GN=rpsG PE=3 SV=1	RSc3023	298.1	1.3e-80	COG0049	Ribosomal protein S7	K02992//RP-S7; small subunit ribosomal protein S7	1.9e-78	298.1	rso:RSc3023	ko03010//Ribosome//Translation//Genetic Information Processing	GO:0008152//metabolic process;GO:0071704//organic substance metabolic process;GO:0043170//macromolecule metabolic process;GO:0010467//gene expression	GO:0003676//nucleic acid binding;GO:0005198//structural molecule activity;GO:1901363//heterocyclic compound binding;GO:0003723//RNA binding;GO:0005488//binding;GO:0097159//organic cyclic compound binding	GO:0044446//intracellular organelle part;GO:0043228//non-membrane-bounded organelle;GO:0043226//organelle;GO:0030529//intracellular ribonucleoprotein complex;GO:0044424//intracellular part;GO:0005840//ribosome;GO:0005622//intracellular;GO:0032991//macromolecular complex;GO:0044444//cytoplasmic part;GO:0005737//cytoplasm;GO:0044391//ribosomal subunit;GO:0044422//organelle part;GO:0043232//intracel…
JNO62_01850	fusA	Q8XV10.1	1447	0	RecName: Full=Elongation factor G 1; Short=EF-G 1 [Ralstonia solanacearum GMI1000] [Ralstonia solanacearum]	sp|Q8XV10|EFG1_RALSO	1394.8	0	sp|Q8XV10|EFG1_RALSO Elongation factor G 1 OS=Ralstonia solanacearum (strain GMI1000) OX=267608 GN=fusA PE=3 SV=1	RSc3022	1394.8	0	COG0480	Translation elongation factors (GTPases)	K02355//fusA; elongation factor G	0	1394.8	rso:RSc3022	--	GO:0009059//macromolecule biosynthetic process;GO:0034645//cellular macromolecule biosynthetic process;GO:0044249//cellular biosynthetic process;GO:0044260//cellular macromolecule metabolic process;GO:0044237//cellular metabolic process;GO:0009987//cellular process;GO:0008152//metabolic process;GO:1901576//organic substance biosynthetic process;GO:0043170//macromolecule metabolic process;GO:00104…	GO:0016818//hydrolase activity, acting on acid anhydrides, in phosphorus-containing anhydrides;GO:0097159//organic cyclic compound binding;GO:0016817//hydrolase activity, acting on acid anhydrides;GO:0016462//pyrophosphatase activity;GO:0036094//small molecule binding;GO:0032549//ribonucleoside binding;GO:0008135//translation factor activity, RNA binding;GO:0003723//RNA binding;GO:0001882//nucleo…	GO:0044464//cell part;GO:0005623//cell;GO:0005622//intracellular;GO:0044424//intracellular part
JNO62_01855	tufA	Q8XGZ0.1	807	0	RecName: Full=Elongation factor Tu; Short=EF-Tu [Ralstonia solanacearum GMI1000] [Ralstonia solanacearum]	sp|Q8XGZ0|EFTU_RALSO	793.5	1.1e-228	sp|Q8XGZ0|EFTU_RALSO Elongation factor Tu OS=Ralstonia solanacearum (strain GMI1000) OX=267608 GN=tufA PE=3 SV=1	RSc3021	793.5	2.6e-229	COG0050	GTPases - translation elongation factors	K02358//tuf; elongation factor Tu	3.6e-227	793.5	rso:RSc3021	ko04626//Plant-pathogen interaction//Environmental adaptation//Organismal Systems	GO:0043170//macromolecule metabolic process;GO:1901576//organic substance biosynthetic process;GO:0009059//macromolecule biosynthetic process;GO:0034645//cellular macromolecule biosynthetic process;GO:0044237//cellular metabolic process;GO:0010467//gene expression;GO:0008152//metabolic process;GO:0071704//organic substance metabolic process;GO:0044260//cellular macromolecule metabolic process;GO:…	GO:0016817//hydrolase activity, acting on acid anhydrides;GO:0097367//carbohydrate derivative binding;GO:0001883//purine nucleoside binding;GO:0016787//hydrolase activity;GO:0032549//ribonucleoside binding;GO:1901363//heterocyclic compound binding;GO:0036094//small molecule binding;GO:0032550//purine ribonucleoside binding;GO:0005488//binding;GO:0016462//pyrophosphatase activity;GO:0017111//nucle…	GO:0044424//intracellular part;GO:0005622//intracellular;GO:0005623//cell;GO:0044464//cell part
JNO62_01860	rpsJ	Q8XV11.1	209	1e-68	RecName: Full=30S ribosomal protein S10 [Ralstonia solanacearum GMI1000] [Ralstonia solanacearum]	sp|Q8XV11|RS10_RALSO	203	1.7e-51	sp|Q8XV11|RS10_RALSO 30S ribosomal protein S10 OS=Ralstonia solanacearum (strain GMI1000) OX=267608 GN=rpsJ PE=3 SV=1	RSc3020	203	3.9e-52	COG0051	Ribosomal protein S10	K02946//RP-S10; small subunit ribosomal protein S10	5.5e-50	203	rso:RSc3020	ko03010//Ribosome//Translation//Genetic Information Processing	GO:0071704//organic substance metabolic process;GO:0043170//macromolecule metabolic process;GO:0010467//gene expression;GO:0008152//metabolic process	GO:0005488//binding;GO:0097159//organic cyclic compound binding;GO:0003676//nucleic acid binding;GO:1901363//heterocyclic compound binding;GO:0005198//structural molecule activity;GO:0003723//RNA binding	GO:0044464//cell part;GO:0032991//macromolecular complex;GO:0005622//intracellular;GO:0044424//intracellular part;GO:0030529//intracellular ribonucleoprotein complex;GO:0005623//cell;GO:1990904//ribonucleoprotein complex
JNO62_01865	rplC	AXV74541.1	438	2e-155	50S ribosomal protein L3 [Ralstonia solanacearum]	sp|Q8XV12|RL3_RALSO	420.6	1.1e-116	sp|Q8XV12|RL3_RALSO 50S ribosomal protein L3 OS=Ralstonia solanacearum (strain GMI1000) OX=267608 GN=rplC PE=3 SV=1	RSc3019	420.6	2.5e-117	COG0087	Ribosomal protein L3	K02906//RP-L3; large subunit ribosomal protein L3	3.5e-115	420.6	rso:RSc3019	ko03010//Ribosome//Translation//Genetic Information Processing	GO:0008152//metabolic process;GO:0043170//macromolecule metabolic process;GO:0071704//organic substance metabolic process;GO:0010467//gene expression	GO:0003723//RNA binding;GO:0005488//binding;GO:1901363//heterocyclic compound binding;GO:0005198//structural molecule activity;GO:0097159//organic cyclic compound binding;GO:0003676//nucleic acid binding	GO:0044424//intracellular part;GO:0005622//intracellular;GO:0030529//intracellular ribonucleoprotein complex;GO:0005623//cell;GO:1990904//ribonucleoprotein complex;GO:0044464//cell part;GO:0032991//macromolecular complex
JNO62_01870	rplD	Q8XV13.1	424	4e-150	RecName: Full=50S ribosomal protein L4 [Ralstonia solanacearum GMI1000] [Ralstonia solanacearum]	sp|Q8XV13|RL4_RALSO	399.1	3.1e-110	sp|Q8XV13|RL4_RALSO 50S ribosomal protein L4 OS=Ralstonia solanacearum (strain GMI1000) OX=267608 GN=rplD PE=3 SV=1	RSc3018	399.1	7.3e-111	COG0088	Ribosomal protein L4	K02926//RP-L4; large subunit ribosomal protein L4	1e-108	399.1	rso:RSc3018	ko03010//Ribosome//Translation//Genetic Information Processing	GO:0010467//gene expression;GO:0008152//metabolic process;GO:0071704//organic substance metabolic process;GO:0043170//macromolecule metabolic process	GO:0003676//nucleic acid binding;GO:0005488//binding;GO:0005198//structural molecule activity;GO:1901363//heterocyclic compound binding;GO:0003723//RNA binding;GO:0097159//organic cyclic compound binding	GO:0030529//intracellular ribonucleoprotein complex;GO:0044424//intracellular part;GO:1990904//ribonucleoprotein complex;GO:0044464//cell part;GO:0005623//cell;GO:0005622//intracellular;GO:0032991//macromolecular complex
JNO62_01875	rplW	Q8XV14.1	208	3e-68	RecName: Full=50S ribosomal protein L23 [Ralstonia solanacearum GMI1000] [Ralstonia solanacearum]	sp|Q8XV14|RL23_RALSO	197.6	6.9e-50	sp|Q8XV14|RL23_RALSO 50S ribosomal protein L23 OS=Ralstonia solanacearum (strain GMI1000) OX=267608 GN=rplW PE=3 SV=1	RSc3017	197.6	1.6e-50	COG0089	Ribosomal protein L23	K02892//RP-L23; large subunit ribosomal protein L23	2.3e-48	197.6	rso:RSc3017	ko03010//Ribosome//Translation//Genetic Information Processing	GO:0043170//macromolecule metabolic process;GO:0008152//metabolic process;GO:0071704//organic substance metabolic process;GO:0010467//gene expression	GO:0005198//structural molecule activity;GO:1901363//heterocyclic compound binding;GO:0003676//nucleic acid binding;GO:0003723//RNA binding;GO:0097159//organic cyclic compound binding;GO:0005488//binding;GO:0036094//small molecule binding	GO:0005622//intracellular;GO:1990904//ribonucleoprotein complex;GO:0005623//cell;GO:0030529//intracellular ribonucleoprotein complex;GO:0044424//intracellular part;GO:0032991//macromolecular complex;GO:0044464//cell part
JNO62_01880	rplB	Q8XV15.1	558	0	RecName: Full=50S ribosomal protein L2 [Ralstonia solanacearum GMI1000] [Ralstonia solanacearum]	sp|Q8XV15|RL2_RALSO	553.9	1e-156	sp|Q8XV15|RL2_RALSO 50S ribosomal protein L2 OS=Ralstonia solanacearum (strain GMI1000) OX=267608 GN=rplB PE=3 SV=1	RSc3016	553.9	2.4e-157	COG0090	Ribosomal protein L2	K02886//RP-L2; large subunit ribosomal protein L2	3.4e-155	553.9	rso:RSc3016	ko03010//Ribosome//Translation//Genetic Information Processing	GO:0043170//macromolecule metabolic process;GO:0010467//gene expression;GO:0008152//metabolic process;GO:0071704//organic substance metabolic process	GO:0003824//catalytic activity;GO:0097159//organic cyclic compound binding;GO:0003676//nucleic acid binding;GO:1901363//heterocyclic compound binding;GO:0005488//binding;GO:0005198//structural molecule activity;GO:0003723//RNA binding	GO:0043232//intracellular non-membrane-bounded organelle;GO:0005840//ribosome;GO:0043226//organelle;GO:0044444//cytoplasmic part;GO:1990904//ribonucleoprotein complex;GO:0005623//cell;GO:0044422//organelle part;GO:0044391//ribosomal subunit;GO:0030529//intracellular ribonucleoprotein complex;GO:0044464//cell part;GO:0044446//intracellular organelle part;GO:0043229//intracellular organelle;GO:0043…
JNO62_01885	rpsS	Q8XV16.1	186	9e-60	RecName: Full=30S ribosomal protein S19 [Ralstonia solanacearum GMI1000] [Ralstonia solanacearum]	sp|Q8XV16|RS19_RALSO	187.6	6.3e-47	sp|Q8XV16|RS19_RALSO 30S ribosomal protein S19 OS=Ralstonia solanacearum (strain GMI1000) OX=267608 GN=rpsS PE=3 SV=1	RSc3015	187.6	1.5e-47	COG0185	Ribosomal protein S19	K02965//RP-S19; small subunit ribosomal protein S19	2.1e-45	187.6	rso:RSc3015	ko03010//Ribosome//Translation//Genetic Information Processing	GO:0043170//macromolecule metabolic process;GO:0008152//metabolic process;GO:0010467//gene expression;GO:0071704//organic substance metabolic process	GO:0003723//RNA binding;GO:0005198//structural molecule activity;GO:0097159//organic cyclic compound binding;GO:1901363//heterocyclic compound binding;GO:0003676//nucleic acid binding;GO:0005488//binding	GO:0032991//macromolecular complex;GO:0005622//intracellular;GO:0044424//intracellular part;GO:0044444//cytoplasmic part;GO:0044422//organelle part;GO:0043226//organelle;GO:0043232//intracellular non-membrane-bounded organelle;GO:0005623//cell;GO:0043229//intracellular organelle;GO:0005840//ribosome;GO:0043228//non-membrane-bounded organelle;GO:1990904//ribonucleoprotein complex;GO:0044464//cell …
JNO62_01890	rplV	Q8XV17.1	219	3e-72	RecName: Full=50S ribosomal protein L22 [Ralstonia solanacearum GMI1000] [Ralstonia solanacearum]	sp|Q8XV17|RL22_RALSO	207.2	9.2e-53	sp|Q8XV17|RL22_RALSO 50S ribosomal protein L22 OS=Ralstonia solanacearum (strain GMI1000) OX=267608 GN=rplV PE=3 SV=1	RSc3014	207.2	2.2e-53	COG0091	Ribosomal protein L22	K02890//RP-L22; large subunit ribosomal protein L22	3e-51	207.2	rso:RSc3014	ko03010//Ribosome//Translation//Genetic Information Processing	GO:0071704//organic substance metabolic process;GO:0043170//macromolecule metabolic process;GO:0010467//gene expression;GO:0008152//metabolic process	GO:0097159//organic cyclic compound binding;GO:0003723//RNA binding;GO:0005488//binding;GO:0003676//nucleic acid binding;GO:1901363//heterocyclic compound binding;GO:0005198//structural molecule activity	GO:0030529//intracellular ribonucleoprotein complex;GO:0005737//cytoplasm;GO:0005623//cell;GO:0043228//non-membrane-bounded organelle;GO:0044391//ribosomal subunit;GO:0005622//intracellular;GO:0044424//intracellular part;GO:1990904//ribonucleoprotein complex;GO:0044444//cytoplasmic part;GO:0043232//intracellular non-membrane-bounded organelle;GO:0044446//intracellular organelle part;GO:0005840//r…
JNO62_01895	rpsC	Q8XV18.1	529	0	RecName: Full=30S ribosomal protein S3 [Ralstonia solanacearum GMI1000] [Ralstonia solanacearum]	sp|Q8XV18|RS3_RALSO	442.6	3.1e-123	sp|Q8XV18|RS3_RALSO 30S ribosomal protein S3 OS=Ralstonia solanacearum (strain GMI1000) OX=267608 GN=rpsC PE=3 SV=1	RSc3013	442.6	7.4e-124	COG0092	Ribosomal protein S3	K02982//RP-S3; small subunit ribosomal protein S3	1e-121	442.6	rso:RSc3013	ko03010//Ribosome//Translation//Genetic Information Processing	GO:0008152//metabolic process;GO:0071704//organic substance metabolic process;GO:0010467//gene expression;GO:0043170//macromolecule metabolic process	GO:0097159//organic cyclic compound binding;GO:0005488//binding;GO:1901363//heterocyclic compound binding;GO:0044822//poly(A) RNA binding;GO:0003676//nucleic acid binding;GO:0003723//RNA binding;GO:0005198//structural molecule activity	GO:0043228//non-membrane-bounded organelle;GO:0005737//cytoplasm;GO:0005622//intracellular;GO:0044422//organelle part;GO:0044391//ribosomal subunit;GO:0044424//intracellular part;GO:1990904//ribonucleoprotein complex;GO:0043229//intracellular organelle;GO:0005840//ribosome;GO:0043226//organelle;GO:0043232//intracellular non-membrane-bounded organelle;GO:0044464//cell part;GO:0044444//cytoplasmic …
JNO62_01900	rplP	B2UEL2.1	278	1e-94	RecName: Full=50S ribosomal protein L16 [Ralstonia pickettii 12J] [Ralstonia pickettii]	sp|B2UEL2|RL16_RALPJ	273.5	1.3e-72	sp|B2UEL2|RL16_RALPJ 50S ribosomal protein L16 OS=Ralstonia pickettii (strain 12J) OX=402626 GN=rplP PE=3 SV=1	RSc3012	273.5	3.1e-73	COG0197	Ribosomal protein L16/L10E	K02878//RP-L16; large subunit ribosomal protein L16	4.4e-71	273.5	rso:RSc3012	ko03010//Ribosome//Translation//Genetic Information Processing	GO:0071704//organic substance metabolic process;GO:0010467//gene expression;GO:0008152//metabolic process;GO:0043170//macromolecule metabolic process	GO:0097159//organic cyclic compound binding;GO:0003676//nucleic acid binding;GO:0003723//RNA binding;GO:1901363//heterocyclic compound binding;GO:0005198//structural molecule activity;GO:0005488//binding	GO:0005623//cell;GO:0032991//macromolecular complex;GO:1990904//ribonucleoprotein complex;GO:0044464//cell part;GO:0044424//intracellular part;GO:0005622//intracellular;GO:0030529//intracellular ribonucleoprotein complex
JNO62_01905	rpmC	Q8XV20.1	125	2e-36	RecName: Full=50S ribosomal protein L29 [Ralstonia solanacearum GMI1000] [Ralstonia solanacearum]	sp|Q8XV20|RL29_RALSO	118.2	3.3e-26	sp|Q8XV20|RL29_RALSO 50S ribosomal protein L29 OS=Ralstonia solanacearum (strain GMI1000) OX=267608 GN=rpmC PE=3 SV=1	RSc3011	118.2	7.7e-27	COG0255	Ribosomal protein L29	K02904//RP-L29; large subunit ribosomal protein L29	1.1e-24	118.2	rso:RSc3011	ko03010//Ribosome//Translation//Genetic Information Processing	GO:0010467//gene expression;GO:0008152//metabolic process;GO:0071704//organic substance metabolic process;GO:0043170//macromolecule metabolic process	GO:0005198//structural molecule activity	GO:0005623//cell;GO:0030529//intracellular ribonucleoprotein complex;GO:1990904//ribonucleoprotein complex;GO:0044424//intracellular part;GO:0005622//intracellular;GO:0044464//cell part;GO:0032991//macromolecular complex
JNO62_01910	rpsQ	Q8XV21.1	177	2e-56	RecName: Full=30S ribosomal protein S17 [Ralstonia solanacearum GMI1000] [Ralstonia solanacearum]	sp|Q8XV21|RS17_RALSO	169.1	2.3e-41	sp|Q8XV21|RS17_RALSO 30S ribosomal protein S17 OS=Ralstonia solanacearum (strain GMI1000) OX=267608 GN=rpsQ PE=3 SV=1	RSc3010	169.1	5.3e-42	COG0186	Ribosomal protein S17	K02961//RP-S17; small subunit ribosomal protein S17	7.5e-40	169.1	rso:RSc3010	ko03010//Ribosome//Translation//Genetic Information Processing	GO:0043170//macromolecule metabolic process;GO:0010467//gene expression;GO:0071704//organic substance metabolic process;GO:0008152//metabolic process	GO:1901363//heterocyclic compound binding;GO:0097159//organic cyclic compound binding;GO:0003676//nucleic acid binding;GO:0005488//binding;GO:0003723//RNA binding;GO:0005198//structural molecule activity	GO:0032991//macromolecular complex;GO:0005623//cell;GO:0005622//intracellular;GO:0030529//intracellular ribonucleoprotein complex;GO:0044424//intracellular part;GO:1990904//ribonucleoprotein complex;GO:0044464//cell part
JNO62_01915	rplN	B2UEK9.1	242	5e-81	RecName: Full=50S ribosomal protein L14 [Ralstonia pickettii 12J] [Ralstonia pickettii]	sp|B2UEK9|RL14_RALPJ	236.9	1.2e-61	sp|B2UEK9|RL14_RALPJ 50S ribosomal protein L14 OS=Ralstonia pickettii (strain 12J) OX=402626 GN=rplN PE=3 SV=1	RSc3009	236.9	2.8e-62	COG0093	Ribosomal protein L14	K02874//RP-L14; large subunit ribosomal protein L14	4e-60	236.9	rso:RSc3009	ko03010//Ribosome//Translation//Genetic Information Processing	GO:0008152//metabolic process;GO:0071704//organic substance metabolic process;GO:0010467//gene expression;GO:0043170//macromolecule metabolic process	GO:1901363//heterocyclic compound binding;GO:0005198//structural molecule activity;GO:0003723//RNA binding;GO:0005488//binding;GO:0003676//nucleic acid binding;GO:0097159//organic cyclic compound binding	GO:0044422//organelle part;GO:0030529//intracellular ribonucleoprotein complex;GO:0043232//intracellular non-membrane-bounded organelle;GO:0005840//ribosome;GO:0005622//intracellular;GO:0044424//intracellular part;GO:0044391//ribosomal subunit;GO:0043226//organelle;GO:0044444//cytoplasmic part;GO:0043228//non-membrane-bounded organelle;GO:0043229//intracellular organelle;GO:0032991//macromolecula…
JNO62_01920	rplX	Q8XV23.1	195	6e-63	RecName: Full=50S ribosomal protein L24 [Ralstonia solanacearum GMI1000] [Ralstonia solanacearum]	sp|Q8XV23|RL24_RALSO	199.5	1.8e-50	sp|Q8XV23|RL24_RALSO 50S ribosomal protein L24 OS=Ralstonia solanacearum (strain GMI1000) OX=267608 GN=rplX PE=3 SV=1	RSc3008	199.5	4.2e-51	COG0198	Ribosomal protein L24	K02895//RP-L24; large subunit ribosomal protein L24	5.9e-49	199.5	rso:RSc3008	ko03010//Ribosome//Translation//Genetic Information Processing	GO:0008152//metabolic process;GO:0010467//gene expression;GO:0071704//organic substance metabolic process;GO:0043170//macromolecule metabolic process	GO:1901363//heterocyclic compound binding;GO:0003723//RNA binding;GO:0005488//binding;GO:0097159//organic cyclic compound binding;GO:0005198//structural molecule activity;GO:0003676//nucleic acid binding	GO:0044424//intracellular part;GO:0032991//macromolecular complex;GO:0030529//intracellular ribonucleoprotein complex;GO:0005622//intracellular;GO:1990904//ribonucleoprotein complex;GO:0005623//cell;GO:0044464//cell part
JNO62_01925	rplE	CBJ36596.1	364	2e-127	50S ribosomal subunit protein L5 [Ralstonia solanacearum CMR15] [Ralstonia solanacearum]	sp|Q8XV24|RL5_RALSO	354.4	7.7e-97	sp|Q8XV24|RL5_RALSO 50S ribosomal protein L5 OS=Ralstonia solanacearum (strain GMI1000) OX=267608 GN=rplE PE=3 SV=1	RSc3007	354.4	1.8e-97	COG0094	Ribosomal protein L5	K02931//RP-L5; large subunit ribosomal protein L5	2.5e-95	354.4	rso:RSc3007	ko03010//Ribosome//Translation//Genetic Information Processing	GO:0071704//organic substance metabolic process;GO:0043170//macromolecule metabolic process;GO:0008152//metabolic process;GO:0010467//gene expression	GO:0003676//nucleic acid binding;GO:0097159//organic cyclic compound binding;GO:1901363//heterocyclic compound binding;GO:0005198//structural molecule activity;GO:0003723//RNA binding;GO:0005488//binding	GO:0032991//macromolecular complex;GO:1990904//ribonucleoprotein complex;GO:0030529//intracellular ribonucleoprotein complex;GO:0044424//intracellular part;GO:0044464//cell part;GO:0005622//intracellular;GO:0005623//cell
JNO62_01930	rpsN	Q8XV25.1	201	2e-65	RecName: Full=30S ribosomal protein S14 [Ralstonia solanacearum GMI1000] [Ralstonia solanacearum]	sp|Q8XV25|RS14_RALSO	190.3	1.1e-47	sp|Q8XV25|RS14_RALSO 30S ribosomal protein S14 OS=Ralstonia solanacearum (strain GMI1000) OX=267608 GN=rpsN PE=3 SV=1	RSc3006	190.3	2.5e-48	COG0199	Ribosomal protein S14	K02954//RP-S14; small subunit ribosomal protein S14	3.6e-46	190.3	rso:RSc3006	ko03010//Ribosome//Translation//Genetic Information Processing	GO:0010467//gene expression;GO:0008152//metabolic process;GO:0043170//macromolecule metabolic process;GO:0071704//organic substance metabolic process	GO:0003676//nucleic acid binding;GO:0005198//structural molecule activity;GO:0097159//organic cyclic compound binding;GO:0005488//binding;GO:0003723//RNA binding;GO:1901363//heterocyclic compound binding	GO:0044424//intracellular part;GO:0032991//macromolecular complex;GO:0044464//cell part;GO:0005622//intracellular;GO:1990904//ribonucleoprotein complex;GO:0005623//cell;GO:0030529//intracellular ribonucleoprotein complex
JNO62_01935	rpsH	Q8XV26.1	263	5e-89	RecName: Full=30S ribosomal protein S8 [Ralstonia solanacearum GMI1000] [Ralstonia solanacearum]	sp|Q8XV26|RS8_RALSO	255	4.6e-67	sp|Q8XV26|RS8_RALSO 30S ribosomal protein S8 OS=Ralstonia solanacearum (strain GMI1000) OX=267608 GN=rpsH PE=3 SV=1	RSc3005	255	1.1e-67	COG0096	Ribosomal protein S8	K02994//RP-S8; small subunit ribosomal protein S8	1.5e-65	255	rso:RSc3005	ko03010//Ribosome//Translation//Genetic Information Processing	GO:0008152//metabolic process;GO:0010467//gene expression;GO:0043170//macromolecule metabolic process;GO:0071704//organic substance metabolic process	GO:0005488//binding;GO:0097159//organic cyclic compound binding;GO:1901363//heterocyclic compound binding;GO:0005198//structural molecule activity;GO:0003723//RNA binding;GO:0003676//nucleic acid binding	GO:1990904//ribonucleoprotein complex;GO:0032991//macromolecular complex;GO:0005622//intracellular;GO:0044464//cell part;GO:0030529//intracellular ribonucleoprotein complex;GO:0044424//intracellular part;GO:0005623//cell
JNO62_01940	rplF	Q8XV27.1	356	3e-124	RecName: Full=50S ribosomal protein L6 [Ralstonia solanacearum GMI1000] [Ralstonia solanacearum]	sp|Q8XV27|RL6_RALSO	343.2	1.7e-93	sp|Q8XV27|RL6_RALSO 50S ribosomal protein L6 OS=Ralstonia solanacearum (strain GMI1000) OX=267608 GN=rplF PE=3 SV=1	RSc3004	343.2	4.1e-94	COG0097	Ribosomal protein L6P/L9E	K02933//RP-L6; large subunit ribosomal protein L6	5.8e-92	343.2	rso:RSc3004	ko03010//Ribosome//Translation//Genetic Information Processing	GO:0008152//metabolic process;GO:0043170//macromolecule metabolic process;GO:0071704//organic substance metabolic process;GO:0010467//gene expression	GO:1901363//heterocyclic compound binding;GO:0005488//binding;GO:0003723//RNA binding;GO:0003676//nucleic acid binding;GO:0097159//organic cyclic compound binding;GO:0005198//structural molecule activity	GO:1990904//ribonucleoprotein complex;GO:0032991//macromolecular complex;GO:0044424//intracellular part;GO:0044464//cell part;GO:0030529//intracellular ribonucleoprotein complex;GO:0005623//cell;GO:0005622//intracellular
JNO62_01945	rplR	Q8XV28.1	231	7e-77	RecName: Full=50S ribosomal protein L18 [Ralstonia solanacearum GMI1000] [Ralstonia solanacearum]	sp|Q8XV28|RL18_RALSO	218	5.6e-56	sp|Q8XV28|RL18_RALSO 50S ribosomal protein L18 OS=Ralstonia solanacearum (strain GMI1000) OX=267608 GN=rplR PE=3 SV=1	RSc3003	218	1.3e-56	COG0256	Ribosomal protein L18	K02881//RP-L18; large subunit ribosomal protein L18	1.9e-54	218	rso:RSc3003	ko03010//Ribosome//Translation//Genetic Information Processing	GO:0071704//organic substance metabolic process;GO:0010467//gene expression;GO:0008152//metabolic process;GO:0043170//macromolecule metabolic process	GO:1901363//heterocyclic compound binding;GO:0003676//nucleic acid binding;GO:0005488//binding;GO:0097159//organic cyclic compound binding;GO:0005198//structural molecule activity;GO:0003723//RNA binding	GO:0044424//intracellular part;GO:0005622//intracellular;GO:0032991//macromolecular complex;GO:1990904//ribonucleoprotein complex;GO:0005623//cell;GO:0044464//cell part;GO:0030529//intracellular ribonucleoprotein complex
JNO62_01950	rpsE	Q8XV29.1	338	2e-117	RecName: Full=30S ribosomal protein S5 [Ralstonia solanacearum GMI1000] [Ralstonia solanacearum]	sp|Q8XV29|RS5_RALSO	297.4	1.1e-79	sp|Q8XV29|RS5_RALSO 30S ribosomal protein S5 OS=Ralstonia solanacearum (strain GMI1000) OX=267608 GN=rpsE PE=3 SV=1	RSc3002	297.4	2.5e-80	COG0098	Ribosomal protein S5	K02988//RP-S5; small subunit ribosomal protein S5	3.5e-78	297.4	rso:RSc3002	ko03010//Ribosome//Translation//Genetic Information Processing	GO:0010467//gene expression;GO:0043170//macromolecule metabolic process;GO:0008152//metabolic process;GO:0071704//organic substance metabolic process	GO:0003723//RNA binding;GO:0003676//nucleic acid binding;GO:0005198//structural molecule activity;GO:0097159//organic cyclic compound binding;GO:0005488//binding;GO:1901363//heterocyclic compound binding	GO:0043226//organelle;GO:0044422//organelle part;GO:0005840//ribosome;GO:0044446//intracellular organelle part;GO:0043229//intracellular organelle;GO:0044464//cell part;GO:0005623//cell;GO:1990904//ribonucleoprotein complex;GO:0043232//intracellular non-membrane-bounded organelle;GO:0044391//ribosomal subunit;GO:0005737//cytoplasm;GO:0005622//intracellular;GO:0044444//cytoplasmic part;GO:0044424/…
JNO62_01955	rpmD	Q8XV30.1	119	6e-34	RecName: Full=50S ribosomal protein L30 [Ralstonia solanacearum GMI1000] [Ralstonia solanacearum]	sp|Q8XV30|RL30_RALSO	114.8	3.4e-25	sp|Q8XV30|RL30_RALSO 50S ribosomal protein L30 OS=Ralstonia solanacearum (strain GMI1000) OX=267608 GN=rpmD PE=3 SV=1	RSc3001	114.8	8e-26	COG1841	Ribosomal protein L30/L7E	K02907//RP-L30; large subunit ribosomal protein L30	1.1e-23	114.8	rso:RSc3001	ko03010//Ribosome//Translation//Genetic Information Processing	GO:0071704//organic substance metabolic process;GO:0010467//gene expression;GO:0043170//macromolecule metabolic process;GO:0008152//metabolic process	GO:0005198//structural molecule activity	GO:0044391//ribosomal subunit;GO:0044422//organelle part;GO:0030529//intracellular ribonucleoprotein complex;GO:0043229//intracellular organelle;GO:1990904//ribonucleoprotein complex;GO:0044464//cell part;GO:0005737//cytoplasm;GO:0043226//organelle;GO:0043228//non-membrane-bounded organelle;GO:0043232//intracellular non-membrane-bounded organelle;GO:0044446//intracellular organelle part;GO:000562…
JNO62_01960	rplO	Q8XV31.1	274	5e-93	RecName: Full=50S ribosomal protein L15 [Ralstonia solanacearum GMI1000] [Ralstonia solanacearum]	sp|Q8XV31|RL15_RALSO	266.2	2.2e-70	sp|Q8XV31|RL15_RALSO 50S ribosomal protein L15 OS=Ralstonia solanacearum (strain GMI1000) OX=267608 GN=rplO PE=3 SV=1	RSc3000	266.2	5.1e-71	COG0200	Ribosomal protein L15	K02876//RP-L15; large subunit ribosomal protein L15	7.2e-69	266.2	rso:RSc3000	ko03010//Ribosome//Translation//Genetic Information Processing	GO:0010467//gene expression;GO:0043170//macromolecule metabolic process;GO:0008152//metabolic process;GO:0071704//organic substance metabolic process	GO:0005488//binding;GO:0003676//nucleic acid binding;GO:0097159//organic cyclic compound binding;GO:0003723//RNA binding;GO:1901363//heterocyclic compound binding;GO:0005198//structural molecule activity	GO:0044422//organelle part;GO:0043228//non-membrane-bounded organelle;GO:0032991//macromolecular complex;GO:0044464//cell part;GO:0043226//organelle;GO:0005737//cytoplasm;GO:0044424//intracellular part;GO:0044446//intracellular organelle part;GO:0005622//intracellular;GO:0005840//ribosome;GO:0005623//cell;GO:0043232//intracellular non-membrane-bounded organelle;GO:0043229//intracellular organelle…
JNO62_01965	secY	KAF3461475.1	877	0	preprotein translocase subunit SecY [Ralstonia solanacearum]	sp|P0AGA4|SECY_ECO57	505	8.6e-142	sp|P0AGA4|SECY_ECO57 Protein translocase subunit SecY OS=Escherichia coli O157:H7 OX=83334 GN=secY PE=3 SV=1	RSc2999	789.6	4.1e-228	COG0201	Preprotein translocase subunit SecY	K03076//secY; preprotein translocase subunit SecY	5.8e-226	789.6	rso:RSc2999	ko02024//Quorum sensing//Cellular community - prokaryotes//Cellular Processes;ko03070//Bacterial secretion system//Membrane transport//Environmental Information Processing;ko03060//Protein export//Folding, sorting and degradation//Genetic Information Processing	GO:0006810//transport;GO:0051641//cellular localization;GO:0015031//protein transport;GO:0006886//intracellular protein transport;GO:0051649//establishment of localization in cell;GO:0045184//establishment of protein localization;GO:0033036//macromolecule localization;GO:0071702//organic substance transport;GO:0034613//cellular protein localization;GO:0046907//intracellular transport;GO:0051234//…	-	GO:0031224//intrinsic component of membrane;GO:0016020//membrane;GO:0044425//membrane part
JNO62_01970	infA1	Q8XV33.1	150	4e-46	RecName: Full=Translation initiation factor IF-1 1 [Ralstonia solanacearum GMI1000] [Ralstonia solanacearum]	sp|Q8XV33|IF11_RALSO	147.9	4.4e-35	sp|Q8XV33|IF11_RALSO Translation initiation factor IF-1 1 OS=Ralstonia solanacearum (strain GMI1000) OX=267608 GN=infA1 PE=3 SV=1	RSc2998	147.9	1e-35	COG0361	Translation initiation factor 1 (IF-1)	K02518//infA; translation initiation factor IF-1	1.4e-33	147.9	rso:RSc2998	--	GO:0044267//cellular protein metabolic process;GO:0009058//biosynthetic process;GO:0009987//cellular process;GO:0008152//metabolic process;GO:0043604//amide biosynthetic process;GO:0010467//gene expression;GO:1901576//organic substance biosynthetic process;GO:0044238//primary metabolic process;GO:0044271//cellular nitrogen compound biosynthetic process;GO:0019538//protein metabolic process;GO:000…	GO:0003723//RNA binding;GO:1901363//heterocyclic compound binding;GO:0003676//nucleic acid binding;GO:0097159//organic cyclic compound binding;GO:0005488//binding;GO:0008135//translation factor activity, RNA binding	GO:0005622//intracellular;GO:0044424//intracellular part;GO:0005623//cell;GO:0044464//cell part
JNO62_01975	rpmJ	B2UEJ7.1	75.1	3e-17	RecName: Full=50S ribosomal protein L36 [Ralstonia pickettii 12J] [Ralstonia pickettii]	sp|B2UEJ7|RL36_RALPJ	78.2	2.2e-14	sp|B2UEJ7|RL36_RALPJ 50S ribosomal protein L36 OS=Ralstonia pickettii (strain 12J) OX=402626 GN=rpmJ PE=3 SV=1	RSc2997	78.2	5.3e-15	COG0257	Ribosomal protein L36	K02919//RP-L36; large subunit ribosomal protein L36	7.4e-13	78.2	rso:RSc2997	ko03010//Ribosome//Translation//Genetic Information Processing	GO:0071704//organic substance metabolic process;GO:0043170//macromolecule metabolic process;GO:0010467//gene expression;GO:0008152//metabolic process	GO:0005198//structural molecule activity	GO:0032991//macromolecular complex;GO:0005622//intracellular;GO:0044424//intracellular part;GO:0005623//cell;GO:0044464//cell part;GO:1990904//ribonucleoprotein complex;GO:0030529//intracellular ribonucleoprotein complex
JNO62_01980	rpsM	Q8XV35.1	243	3e-81	RecName: Full=30S ribosomal protein S13 [Ralstonia solanacearum GMI1000] [Ralstonia solanacearum]	sp|Q8XV35|RS13_RALSO	240	1.4e-62	sp|Q8XV35|RS13_RALSO 30S ribosomal protein S13 OS=Ralstonia solanacearum (strain GMI1000) OX=267608 GN=rpsM PE=3 SV=1	RSc2996	240	3.3e-63	COG0099	Ribosomal protein S13	K02952//RP-S13; small subunit ribosomal protein S13	4.7e-61	240	rso:RSc2996	ko03010//Ribosome//Translation//Genetic Information Processing	GO:0008152//metabolic process;GO:0010467//gene expression;GO:0043170//macromolecule metabolic process;GO:0071704//organic substance metabolic process	GO:0003723//RNA binding;GO:0003676//nucleic acid binding;GO:0097159//organic cyclic compound binding;GO:0005198//structural molecule activity;GO:1901363//heterocyclic compound binding;GO:0005488//binding	GO:1990904//ribonucleoprotein complex;GO:0005623//cell;GO:0032991//macromolecular complex;GO:0030529//intracellular ribonucleoprotein complex;GO:0005622//intracellular;GO:0044464//cell part;GO:0044424//intracellular part
JNO62_01985	rpsK	Q8XV36.1	268	8e-91	RecName: Full=30S ribosomal protein S11 [Ralstonia solanacearum GMI1000] [Ralstonia solanacearum]	sp|Q8XV36|RS11_RALSO	260	1.5e-68	sp|Q8XV36|RS11_RALSO 30S ribosomal protein S11 OS=Ralstonia solanacearum (strain GMI1000) OX=267608 GN=rpsK PE=3 SV=1	RSc2995	260	3.4e-69	COG0100	Ribosomal protein S11	K02948//RP-S11; small subunit ribosomal protein S11	4.8e-67	260	rso:RSc2995	ko03010//Ribosome//Translation//Genetic Information Processing	GO:0008152//metabolic process;GO:0071704//organic substance metabolic process;GO:0010467//gene expression;GO:0043170//macromolecule metabolic process	GO:0003676//nucleic acid binding;GO:0005198//structural molecule activity;GO:0005488//binding;GO:0003723//RNA binding;GO:0097159//organic cyclic compound binding;GO:1901363//heterocyclic compound binding	GO:0044424//intracellular part;GO:0005622//intracellular;GO:0032991//macromolecular complex;GO:1990904//ribonucleoprotein complex;GO:0030529//intracellular ribonucleoprotein complex;GO:0044464//cell part;GO:0005623//cell
JNO62_01990	rpsD	Q8XV37.1	422	1e-149	RecName: Full=30S ribosomal protein S4 [Ralstonia solanacearum GMI1000] [Ralstonia solanacearum]	sp|Q8XV37|RS4_RALSO	402.5	2.8e-111	sp|Q8XV37|RS4_RALSO 30S ribosomal protein S4 OS=Ralstonia solanacearum (strain GMI1000) OX=267608 GN=rpsD PE=3 SV=1	RSc2994	402.5	6.6e-112	COG0522	Ribosomal protein S4 and related proteins	K02986//RP-S4; small subunit ribosomal protein S4	9.4e-110	402.5	rso:RSc2994	ko03010//Ribosome//Translation//Genetic Information Processing	GO:0010467//gene expression;GO:0008152//metabolic process;GO:0071704//organic substance metabolic process;GO:0043170//macromolecule metabolic process	GO:0005488//binding;GO:0097159//organic cyclic compound binding;GO:0003676//nucleic acid binding;GO:0003723//RNA binding;GO:0005198//structural molecule activity;GO:1901363//heterocyclic compound binding	GO:0005737//cytoplasm;GO:0044446//intracellular organelle part;GO:0032991//macromolecular complex;GO:0044424//intracellular part;GO:0044391//ribosomal subunit;GO:0043229//intracellular organelle;GO:1990904//ribonucleoprotein complex;GO:0043226//organelle;GO:0005622//intracellular;GO:0005840//ribosome;GO:0005623//cell;GO:0043228//non-membrane-bounded organelle;GO:0044444//cytoplasmic part;GO:00432…
JNO62_01995	rpoA	Q8XV38.1	656	0	RecName: Full=DNA-directed RNA polymerase subunit alpha; Short=RNAP subunit alpha; AltName: Full=RNA polymerase subunit alpha; AltName: Full=Transcriptase subunit alpha [Ralstonia solanacearum GMI1000] [Ralstonia solanacearum]	sp|Q8XV38|RPOA_RALSO	630.6	1e-179	sp|Q8XV38|RPOA_RALSO DNA-directed RNA polymerase subunit alpha OS=Ralstonia solanacearum (strain GMI1000) OX=267608 GN=rpoA PE=3 SV=1	RSc2993	630.6	2.4e-180	COG0202	DNA-directed RNA polymerase, alpha subunit/40 kD subunit	K03040//rpoA; DNA-directed RNA polymerase subunit alpha [EC:2.7.7.6]	3.3e-178	630.6	rso:RSc2993	ko03020//RNA polymerase//Transcription//Genetic Information Processing	GO:0008152//metabolic process;GO:0009987//cellular process;GO:0009058//biosynthetic process;GO:1901576//organic substance biosynthetic process;GO:0044260//cellular macromolecule metabolic process;GO:0009059//macromolecule biosynthetic process;GO:0044249//cellular biosynthetic process;GO:0044237//cellular metabolic process;GO:0043170//macromolecule metabolic process;GO:0034645//cellular macromolec…	GO:0097159//organic cyclic compound binding;GO:0034062//RNA polymerase activity;GO:0005515//protein binding;GO:0016779//nucleotidyltransferase activity;GO:0003824//catalytic activity;GO:0005488//binding;GO:0003676//nucleic acid binding;GO:0016740//transferase activity;GO:1901363//heterocyclic compound binding;GO:0016772//transferase activity, transferring phosphorus-containing groups	-
JNO62_02000	rplQ	Q8XV39.1	266	4e-90	RecName: Full=50S ribosomal protein L17 [Ralstonia solanacearum GMI1000] [Ralstonia solanacearum]	sp|Q8XV39|RL17_RALSO	250.8	8.8e-66	sp|Q8XV39|RL17_RALSO 50S ribosomal protein L17 OS=Ralstonia solanacearum (strain GMI1000) OX=267608 GN=rplQ PE=3 SV=1	RSc2992	250.8	2.1e-66	COG0203	Ribosomal protein L17	K02879//RP-L17; large subunit ribosomal protein L17	2.9e-64	250.8	rso:RSc2992	ko03010//Ribosome//Translation//Genetic Information Processing	GO:0071704//organic substance metabolic process;GO:0043170//macromolecule metabolic process;GO:0010467//gene expression;GO:0008152//metabolic process	GO:0005198//structural molecule activity	GO:0030529//intracellular ribonucleoprotein complex;GO:0044464//cell part;GO:0005623//cell;GO:0044424//intracellular part;GO:0005622//intracellular;GO:1990904//ribonucleoprotein complex;GO:0032991//macromolecular complex
JNO62_02005	Cuta	AGH85471.1	223	9e-74	Periplasmic divalent cation tolerance protein CutA [Ralstonia solanacearum FQY_4] [Ralstonia solanacearum]	sp|Q9CQ89|CUTA_MOUSE	81.6	6e-15	sp|Q9CQ89|CUTA_MOUSE Protein CutA OS=Mus musculus OX=10090 GN=Cuta PE=1 SV=3	RSc2991	221.9	8.7e-58	COG1324	Uncharacterized protein involved in tolerance to divalent cations	K03926//cutA; periplasmic divalent cation tolerance protein	1.2e-55	221.9	rso:RSc2991	--	-	-	-
JNO62_02010	dsbD	AZU54805.1	1185	0	thiol:disulfide interchange protein [Ralstonia solanacearum]	sp|Q8XV41|DSBD_RALSO	1107.4	0	sp|Q8XV41|DSBD_RALSO Thiol:disulfide interchange protein DsbD OS=Ralstonia solanacearum (strain GMI1000) OX=267608 GN=dsbD PE=3 SV=1	RSc2990	1107.4	0	COG4232	Thiol:disulfide interchange protein	K04084//dsbD; thioredoxin:protein disulfide reductase [EC:1.8.4.16]	0	1107.4	rso:RSc2990	--	GO:0042592//homeostatic process;GO:0044763//single-organism cellular process;GO:0016043//cellular component organization;GO:0044710//single-organism metabolic process;GO:0044085//cellular component biogenesis;GO:0071840//cellular component organization or biogenesis;GO:0071822//protein complex subunit organization;GO:0043933//macromolecular complex subunit organization;GO:0044699//single-organism…	GO:0003824//catalytic activity;GO:0016668//oxidoreductase activity, acting on a sulfur group of donors, NAD(P) as acceptor;GO:0016491//oxidoreductase activity;GO:0016667//oxidoreductase activity, acting on a sulfur group of donors;GO:0016651//oxidoreductase activity, acting on NAD(P)H	GO:0031224//intrinsic component of membrane;GO:0044425//membrane part;GO:0016020//membrane
JNO62_02015	hemB	AST28482.1	669	0	delta-aminolevulinic acid dehydratase [Ralstonia pseudosolanacearum]	sp|Q59643|HEM2_PSEAE	455.3	5.9e-127	sp|Q59643|HEM2_PSEAE Delta-aminolevulinic acid dehydratase OS=Pseudomonas aeruginosa (strain ATCC 15692 / DSM 22644 / CIP 104116 / JCM 14847 / LMG 12228 / 1C / PRS 101 / PAO1) OX=208964 GN=hemB PE=1 SV=1	RSc2989	650.2	2.9e-186	COG0113	Delta-aminolevulinic acid dehydratase	K01698//hemB; porphobilinogen synthase [EC:4.2.1.24]	4.1e-184	650.2	rso:RSc2989	ko01100//Metabolic pathways//Global and overview maps//Metabolism;ko01110//Biosynthesis of secondary metabolites//Global and overview maps//Metabolism;ko01120//Microbial metabolism in diverse environments//Global and overview maps//Metabolism;ko00860//Porphyrin and chlorophyll metabolism//Metabolism of cofactors and vitamins//Metabolism	GO:0018130//heterocycle biosynthetic process;GO:0046483//heterocycle metabolic process;GO:0009987//cellular process;GO:0051186//cofactor metabolic process;GO:0033013//tetrapyrrole metabolic process;GO:0006725//cellular aromatic compound metabolic process;GO:0044237//cellular metabolic process;GO:0044249//cellular biosynthetic process;GO:1901360//organic cyclic compound metabolic process;GO:000905…	GO:0003824//catalytic activity;GO:0043169//cation binding;GO:0016829//lyase activity;GO:0005488//binding;GO:0016835//carbon-oxygen lyase activity;GO:0043167//ion binding;GO:0016836//hydro-lyase activity	-
JNO62_02020	engB	AGH85468.1	487	3e-174	GTP-binding protein EngB [Ralstonia solanacearum FQY_4] [Ralstonia solanacearum]	sp|Q8XV43|ENGB_RALSO	469.9	1.6e-131	sp|Q8XV43|ENGB_RALSO Probable GTP-binding protein EngB OS=Ralstonia solanacearum (strain GMI1000) OX=267608 GN=engB PE=3 SV=1	RSc2988	469.9	3.8e-132	COG0218	Predicted GTPase	K03978//engB; GTP-binding protein	1.9e-130	471.5	rse:F504_2957	--	GO:0016043//cellular component organization;GO:0044699//single-organism process;GO:0071840//cellular component organization or biogenesis;GO:0009987//cellular process;GO:0000910//cytokinesis;GO:0090529//cell septum assembly;GO:0044763//single-organism cellular process;GO:0007049//cell cycle;GO:0022402//cell cycle process;GO:0044085//cellular component biogenesis;GO:0022607//cellular component ass…	GO:0005488//binding;GO:0016462//pyrophosphatase activity;GO:0016817//hydrolase activity, acting on acid anhydrides;GO:0097367//carbohydrate derivative binding;GO:0016818//hydrolase activity, acting on acid anhydrides, in phosphorus-containing anhydrides;GO:0001882//nucleoside binding;GO:0097159//organic cyclic compound binding;GO:0017111//nucleoside-triphosphatase activity;GO:0001883//purine nucl…	-
JNO62_02025	cycA	AZU54808.1	447	6e-159	cytochrome c4 [Ralstonia solanacearum]	sp|P43302|CYC4_AZOVI	68.9	7.8e-11	sp|P43302|CYC4_AZOVI Cytochrome c4 OS=Azotobacter vinelandii OX=354 GN=cycA PE=1 SV=2	RSc2987	421.8	1.1e-117	COG2863	Cytochrome c553	--	--	--	--	--	-	-	-
JNO62_02030	ccsB	APC69741.1	1469	0	cytochrome c biogenesis protein ResB [Ralstonia solanacearum OE1-1] [Ralstonia solanacearum]	sp|A2BT34|CCS1_PROMS	68.2	4.4e-10	sp|A2BT34|CCS1_PROMS Cytochrome c biogenesis protein CcsB OS=Prochlorococcus marinus (strain AS9601) OX=146891 GN=ccsB PE=3 SV=1	RSc2986	1362.8	0	COG1333	ResB protein required for cytochrome c biosynthesis	K07399//resB; cytochrome c biogenesis protein	0	1406	rpu:CDC45_15225	--	-	-	-
JNO62_02035	ccsA	AGH85465.1	779	0	Cytochrome c-type biogenesis protein CcsA/ResC [Ralstonia solanacearum FQY_4] [Ralstonia solanacearum]	sp|P48269|CCSA_CHLRE	159.8	6.1e-38	sp|P48269|CCSA_CHLRE Cytochrome c biogenesis protein CcsA OS=Chlamydomonas reinhardtii OX=3055 GN=ccsA PE=1 SV=2	RSc2985	798.1	1e-230	COG0755	ABC-type transport system involved in cytochrome c biogenesis, permease component	--	--	--	--	--	-	-	-
JNO62_02040	--	APC69739.1	300	3e-103	ATP-binding protein [Ralstonia solanacearum OE1-1] [Ralstonia solanacearum]	--	--	--	--	RSc2984	236.9	3.5e-62	COG4315	Uncharacterized protein conserved in bacteria	--	--	--	--	--	-	-	-
JNO62_02045	ecfG	AGH85463.1	338	2e-117	macromolecule metabolism; macromolecule synthesis, modification; rna synthesis, modification, dna transcription [Ralstonia solanacearum FQY_4] [Ralstonia solanacearum]	sp|B3Q6P8|ECFG_RHOPT	82	7.2e-15	sp|B3Q6P8|ECFG_RHOPT ECF RNA polymerase sigma factor EcfG OS=Rhodopseudomonas palustris (strain TIE-1) OX=395960 GN=ecfG PE=1 SV=1	RSc2983	351.3	1.5e-96	COG1595	DNA-directed RNA polymerase specialized sigma subunit, sigma24 homolog	K03088//rpoE; RNA polymerase sigma-70 factor, ECF subfamily	2.1e-94	351.3	rso:RSc2983	--	-	-	-
JNO62_02050	--	WP_021154628.1	570	0	MULTISPECIES: anti-sigma factor [Ralstonia]	--	--	--	--	RSc2982	571.6	1.1e-162	COG5662	Predicted transmembrane transcriptional regulator (anti-sigma factor)	--	--	--	--	--	-	-	-
JNO62_02055	msrP	APC69736.1	679	0	protein-methionine-sulfoxide reductase catalytic subunit MsrP [Ralstonia solanacearum OE1-1] [Ralstonia solanacearum]	sp|Q8XV50|MSRP_RALSO	680.6	8.6e-195	sp|Q8XV50|MSRP_RALSO Protein-methionine-sulfoxide reductase catalytic subunit MsrP OS=Ralstonia solanacearum (strain GMI1000) OX=267608 GN=msrP PE=3 SV=1	RSc2981	680.6	2e-195	COG2041	Sulfite oxidase and related enzymes	K07147//msrP; methionine sulfoxide reductase catalytic subunit [EC:1.8.-.-]	2.9e-193	680.6	rpu:CDC45_15200	--	GO:0044699//single-organism process;GO:0044710//single-organism metabolic process;GO:0008152//metabolic process	GO:0005488//binding;GO:0043167//ion binding;GO:0003824//catalytic activity;GO:0016491//oxidoreductase activity;GO:0050662//coenzyme binding;GO:0048037//cofactor binding;GO:0043169//cation binding	GO:0005623//cell;GO:0044464//cell part
JNO62_02060	msrQ	Q8XV51.1	427	4e-151	RecName: Full=Protein-methionine-sulfoxide reductase heme-binding subunit MsrQ; AltName: Full=Flavocytochrome MsrQ [Ralstonia solanacearum GMI1000] [Ralstonia solanacearum]	sp|Q8XV51|MSRQ_RALSO	439.1	2.9e-122	sp|Q8XV51|MSRQ_RALSO Protein-methionine-sulfoxide reductase heme-binding subunit MsrQ OS=Ralstonia solanacearum (strain GMI1000) OX=267608 GN=msrQ PE=3 SV=1	RSc2980	439.1	6.7e-123	COG2717	Predicted membrane protein	K17247//msrQ; methionine sulfoxide reductase heme-binding subunit	9.5e-121	439.1	rso:RSc2980	--	GO:0008152//metabolic process;GO:0044699//single-organism process;GO:0044710//single-organism metabolic process	GO:0005488//binding;GO:0043167//ion binding;GO:0000166//nucleotide binding;GO:0097159//organic cyclic compound binding;GO:0043169//cation binding;GO:0032553//ribonucleotide binding;GO:1901265//nucleoside phosphate binding;GO:0097367//carbohydrate derivative binding;GO:0036094//small molecule binding;GO:1901363//heterocyclic compound binding	GO:0031224//intrinsic component of membrane;GO:0016020//membrane;GO:0016021//integral component of membrane;GO:0044425//membrane part
JNO62_02065	lysA	CAD16688.1	845	0	probable diaminopimelate decarboxylase protein [Ralstonia solanacearum GMI1000] [Ralstonia solanacearum]	sp|P19572|DCDA_PSEAE	491.9	7.2e-138	sp|P19572|DCDA_PSEAE Diaminopimelate decarboxylase OS=Pseudomonas aeruginosa (strain ATCC 15692 / DSM 22644 / CIP 104116 / JCM 14847 / LMG 12228 / 1C / PRS 101 / PAO1) OX=208964 GN=lysA PE=3 SV=2	RSc2979	823.9	1.9e-238	COG0019	Diaminopimelate decarboxylase	K01586//lysA; diaminopimelate decarboxylase [EC:4.1.1.20]	2.6e-236	823.9	rso:RSc2979	ko01100//Metabolic pathways//Global and overview maps//Metabolism;ko01110//Biosynthesis of secondary metabolites//Global and overview maps//Metabolism;ko01120//Microbial metabolism in diverse environments//Global and overview maps//Metabolism;ko01230//Biosynthesis of amino acids//Global and overview maps//Metabolism;ko00300//Lysine biosynthesis//Amino acid metabolism//Metabolism	GO:0071704//organic substance metabolic process;GO:0019752//carboxylic acid metabolic process;GO:1901605//alpha-amino acid metabolic process;GO:0006553//lysine metabolic process;GO:1901576//organic substance biosynthetic process;GO:0006520//cellular amino acid metabolic process;GO:0009066//aspartate family amino acid metabolic process;GO:1901564//organonitrogen compound metabolic process;GO:00447…	GO:0005488//binding;GO:0016830//carbon-carbon lyase activity;GO:0003824//catalytic activity;GO:0043168//anion binding;GO:0016829//lyase activity;GO:0016831//carboxy-lyase activity;GO:0043167//ion binding	-
JNO62_02070	--	WP_028853726.1	137	9e-41	membrane protein [Ralstonia solanacearum]	--	--	--	--	--	--	--	--	--	--	--	--	--	--	-	-	-
JNO62_02075	cyaY	Q8XV54.1	228	8e-76	RecName: Full=Iron-sulfur cluster assembly protein CyaY [Ralstonia solanacearum GMI1000] [Ralstonia solanacearum]	sp|Q8XV54|CYAY_RALSO	224.2	7.5e-58	sp|Q8XV54|CYAY_RALSO Iron-sulfur cluster assembly protein CyaY OS=Ralstonia solanacearum (strain GMI1000) OX=267608 GN=cyaY PE=3 SV=1	RSc2977	224.2	1.8e-58	COG1965	Protein implicated in iron transport, frataxin homolog	K06202//cyaY; CyaY protein	2.5e-56	224.2	rso:RSc2977	--	GO:0008152//metabolic process;GO:0009058//biosynthetic process	GO:0046914//transition metal ion binding;GO:0046872//metal ion binding;GO:0043167//ion binding;GO:0043169//cation binding;GO:0005488//binding;GO:0005506//iron ion binding	-
JNO62_02080	insG	WP_016725726.1	905	0	IS4 family transposase [Ralstonia solanacearum]	sp|P03835|INSG_ECOLI	246.5	5.5e-64	sp|P03835|INSG_ECOLI Transposase InsG for insertion sequence element IS4 OS=Escherichia coli (strain K12) OX=83333 GN=insG PE=3 SV=1	yi41	246.5	1.3e-64	COG3385	FOG: Transposase and inactivated derivatives	--	--	--	--	--	-	-	-
JNO62_02085	mrcA	AGH85455.1	1641	0	Multimodular transpeptidase-transglycosylase [Ralstonia solanacearum FQY_4] [Ralstonia solanacearum]	sp|O87579|PBPA_NEILA	703.4	3e-201	sp|O87579|PBPA_NEILA Penicillin-binding protein 1A OS=Neisseria lactamica OX=486 GN=mrcA PE=3 SV=1	RSc2976	1597.4	0	COG5009	Membrane carboxypeptidase/penicillin-binding protein	K05366//mrcA; penicillin-binding protein 1A [EC:2.4.1.129 3.4.16.4]	0	1597.4	rso:RSc2976	ko01100//Metabolic pathways//Global and overview maps//Metabolism;ko00550//Peptidoglycan biosynthesis//Glycan biosynthesis and metabolism//Metabolism	-	-	-
JNO62_02090	--	AVV68315.1	723	0	pilus assembly protein PilM [Ralstonia solanacearum OE1-1] [Ralstonia solanacearum]	--	--	--	--	RSc2975	665.2	9.5e-191	COG4972	Tfp pilus assembly protein, ATPase PilM	K02662//pilM; type IV pilus assembly protein PilM	1.3e-188	665.2	rso:RSc2975	--	-	-	-
JNO62_02095	--	AGH85453.1	427	3e-151	Type IV pilus biogenesis protein PilN [Ralstonia solanacearum FQY_4] [Ralstonia solanacearum]	--	--	--	--	RSc2974	398.7	9.7e-111	COG3166	Tfp pilus assembly protein PilN	K02663//pilN; type IV pilus assembly protein PilN	1.4e-108	398.7	rso:RSc2974	--	-	-	-
JNO62_02100	--	ESS48966.1	442	4e-157	fimbrial type-4 assembly membrane transmembrane protein [Ralstonia solanacearum SD54] [Ralstonia solanacearum]	--	--	--	--	RSc2973	414.5	1.8e-115	COG3167	Tfp pilus assembly protein PilO	K02664//pilO; type IV pilus assembly protein PilO	2.5e-113	414.5	rso:RSc2973	--	-	-	-
JNO62_02105	--	APC69728.1	374	4e-131	pilus assembly protein PilP [Ralstonia solanacearum OE1-1] [Ralstonia solanacearum]	--	--	--	--	RSc2972	357.5	2.1e-98	COG3168	Tfp pilus assembly protein PilP	K02665//pilP; type IV pilus assembly protein PilP	3e-96	357.5	rso:RSc2972	--	-	-	-
JNO62_02110	pilQ	WP_016725143.1	1435	0	type IV pilus secretin PilQ [Ralstonia solanacearum]	sp|P34750|PILQ_PSEAE	450.3	4.1e-125	sp|P34750|PILQ_PSEAE Fimbrial assembly protein PilQ OS=Pseudomonas aeruginosa (strain ATCC 15692 / DSM 22644 / CIP 104116 / JCM 14847 / LMG 12228 / 1C / PRS 101 / PAO1) OX=208964 GN=pilQ PE=3 SV=2	RSc2971	1352.4	0	COG4796	Type II secretory pathway, component HofQ	K02666//pilQ; type IV pilus assembly protein PilQ	0	1352.4	rso:RSc2971	--	-	-	-
JNO62_02115	aroK	Q8XV61.1	385	1e-135	RecName: Full=Shikimate kinase; Short=SK [Ralstonia solanacearum GMI1000] [Ralstonia solanacearum]	sp|Q8XV61|AROK_RALSO	375.6	3.4e-103	sp|Q8XV61|AROK_RALSO Shikimate kinase OS=Ralstonia solanacearum (strain GMI1000) OX=267608 GN=aroK PE=3 SV=1	RSc2970	375.6	8e-104	COG0703	Shikimate kinase	K00891//aroK; shikimate kinase [EC:2.7.1.71]	1.1e-101	375.6	rso:RSc2970	ko01100//Metabolic pathways//Global and overview maps//Metabolism;ko01110//Biosynthesis of secondary metabolites//Global and overview maps//Metabolism;ko01230//Biosynthesis of amino acids//Global and overview maps//Metabolism;ko00400//Phenylalanine, tyrosine and tryptophan biosynthesis//Amino acid metabolism//Metabolism	GO:0006520//cellular amino acid metabolic process;GO:0008652//cellular amino acid biosynthetic process;GO:0044249//cellular biosynthetic process;GO:0044711//single-organism biosynthetic process;GO:0043648//dicarboxylic acid metabolic process;GO:0043436//oxoacid metabolic process;GO:0044763//single-organism cellular process;GO:0046394//carboxylic acid biosynthetic process;GO:1901566//organonitroge…	GO:0001882//nucleoside binding;GO:0016301//kinase activity;GO:0016740//transferase activity;GO:0036094//small molecule binding;GO:0097367//carbohydrate derivative binding;GO:0097159//organic cyclic compound binding;GO:1901363//heterocyclic compound binding;GO:0005488//binding;GO:0032550//purine ribonucleoside binding;GO:0001883//purine nucleoside binding;GO:0043169//cation binding;GO:0016772//tra…	GO:0044464//cell part;GO:0044424//intracellular part;GO:0005623//cell;GO:0005622//intracellular
JNO62_02120	aroB	Q8XV62.1	741	0	RecName: Full=3-dehydroquinate synthase; Short=DHQS [Ralstonia solanacearum GMI1000] [Ralstonia solanacearum]	sp|Q8XV62|AROB_RALSO	721.8	3.7e-207	sp|Q8XV62|AROB_RALSO 3-dehydroquinate synthase OS=Ralstonia solanacearum (strain GMI1000) OX=267608 GN=aroB PE=3 SV=1	RSc2969	721.8	8.8e-208	COG0337	3-dehydroquinate synthetase	K01735//aroB; 3-dehydroquinate synthase [EC:4.2.3.4]	1.2e-205	721.8	rso:RSc2969	ko01100//Metabolic pathways//Global and overview maps//Metabolism;ko01110//Biosynthesis of secondary metabolites//Global and overview maps//Metabolism;ko01230//Biosynthesis of amino acids//Global and overview maps//Metabolism;ko00400//Phenylalanine, tyrosine and tryptophan biosynthesis//Amino acid metabolism//Metabolism	GO:0044699//single-organism process;GO:0009058//biosynthetic process;GO:0044763//single-organism cellular process;GO:0044281//small molecule metabolic process;GO:0044237//cellular metabolic process;GO:0019752//carboxylic acid metabolic process;GO:0044249//cellular biosynthetic process;GO:0016053//organic acid biosynthetic process;GO:0044711//single-organism biosynthetic process;GO:0043648//dicarb…	GO:0003824//catalytic activity;GO:0016838//carbon-oxygen lyase activity, acting on phosphates;GO:0016829//lyase activity;GO:0016835//carbon-oxygen lyase activity	GO:0044424//intracellular part;GO:0044464//cell part;GO:0005622//intracellular;GO:0005623//cell
JNO62_02125	RSc2968	AGH85447.1	788	0	dNTP triphosphohydrolase, broad substrate specificity, subgroup 2 [Ralstonia solanacearum FQY_4] [Ralstonia solanacearum]	sp|Q8XV63|DGTL1_RALSO	772.3	2.5e-222	sp|Q8XV63|DGTL1_RALSO Deoxyguanosinetriphosphate triphosphohydrolase-like protein OS=Ralstonia solanacearum (strain GMI1000) OX=267608 GN=RSc2968 PE=3 SV=1	RSc2968	772.3	6e-223	COG0232	dGTP triphosphohydrolase	K01129//dgt; dGTPase [EC:3.1.5.1]	3.4e-222	776.9	rse:F504_2936	ko01100//Metabolic pathways//Global and overview maps//Metabolism;ko00230//Purine metabolism//Nucleotide metabolism//Metabolism	GO:0009150//purine ribonucleotide metabolic process;GO:1901135//carbohydrate derivative metabolic process;GO:0044763//single-organism cellular process;GO:0044281//small molecule metabolic process;GO:0044238//primary metabolic process;GO:0044237//cellular metabolic process;GO:0019693//ribose phosphate metabolic process;GO:0009987//cellular process;GO:0006163//purine nucleotide metabolic process;GO…	GO:0016793//triphosphoric monoester hydrolase activity;GO:0043167//ion binding;GO:0005488//binding;GO:0016787//hydrolase activity;GO:0046872//metal ion binding;GO:0016788//hydrolase activity, acting on ester bonds;GO:0003824//catalytic activity;GO:0042578//phosphoric ester hydrolase activity;GO:0043169//cation binding	-
JNO62_02130	NGR_a02570	AGH85446.1	456	3e-162	Outer membrane protein W precursor [Ralstonia solanacearum FQY_4] [Ralstonia solanacearum]	sp|P55561|Y4MB_SINFN	133.3	3.5e-30	sp|P55561|Y4MB_SINFN Uncharacterized outer-membrane protein y4mB OS=Sinorhizobium fredii (strain NBRC 101917 / NGR234) OX=394 GN=NGR_a02570 PE=3 SV=1	RSc2967	448.7	8.8e-126	COG3047	Outer membrane protein W	K07275//ompW; outer membrane protein	3.2e-124	450.7	rse:F504_2935	--	-	-	-
JNO62_02135	--	APF85793.1	491	7e-176	transposase [Ralstonia solanacearum FJAT-1458] [Ralstonia solanacearum]	--	--	--	--	RSc2966	495.4	8.8e-140	COG1943	Transposase and inactivated derivatives	--	--	--	--	--	-	-	-
JNO62_02140	gltB	APF85794.1	3276	0	glutamate synthase subunit alpha [Ralstonia solanacearum FJAT-1458] [Ralstonia solanacearum]	sp|P55037|GLTB_SYNY3	1625.5	0	sp|P55037|GLTB_SYNY3 Ferredoxin-dependent glutamate synthase 1 OS=Synechocystis sp. (strain PCC 6803 / Kazusa) OX=1111708 GN=gltB PE=1 SV=1	RSc2965_2	1648.6	0	COG0069	Glutamate synthase domain 2	K00265//gltB; glutamate synthase (NADPH) large chain [EC:1.4.1.13]	0	3164.8	rso:RSc2965	ko01100//Metabolic pathways//Global and overview maps//Metabolism;ko01110//Biosynthesis of secondary metabolites//Global and overview maps//Metabolism;ko01120//Microbial metabolism in diverse environments//Global and overview maps//Metabolism;ko01230//Biosynthesis of amino acids//Global and overview maps//Metabolism;ko00250//Alanine, aspartate and glutamate metabolism//Amino acid metabolism//Meta…	GO:0044238//primary metabolic process;GO:0043648//dicarboxylic acid metabolic process;GO:0019752//carboxylic acid metabolic process;GO:0006536//glutamate metabolic process;GO:0006520//cellular amino acid metabolic process;GO:0071704//organic substance metabolic process;GO:1901605//alpha-amino acid metabolic process;GO:0044237//cellular metabolic process;GO:0006082//organic acid metabolic process;…	GO:0003824//catalytic activity;GO:0015930//glutamate synthase activity;GO:0045181//glutamate synthase activity, NAD(P)H as acceptor;GO:0016638//oxidoreductase activity, acting on the CH-NH2 group of donors;GO:0016639//oxidoreductase activity, acting on the CH-NH2 group of donors, NAD or NADP as acceptor;GO:0016491//oxidoreductase activity	-
JNO62_02145	gltD	AGH85442.1	1001	0	Glutamate synthase [NADPH] small chain [Ralstonia solanacearum FQY_4] [Ralstonia solanacearum]	sp|P9WN18|GLTD_MYCTO	519.6	3.7e-146	sp|P9WN18|GLTD_MYCTO Glutamate synthase [NADPH] small chain OS=Mycobacterium tuberculosis (strain CDC 1551 / Oshkosh) OX=83331 GN=gltD PE=3 SV=1	RSc2964	1002.3	4.5e-292	COG0493	NADPH-dependent glutamate synthase beta chain and related oxidoreductases	K00266//gltD; glutamate synthase (NADPH) small chain [EC:1.4.1.13]	6.3e-290	1002.3	rso:RSc2964	ko01100//Metabolic pathways//Global and overview maps//Metabolism;ko01110//Biosynthesis of secondary metabolites//Global and overview maps//Metabolism;ko01120//Microbial metabolism in diverse environments//Global and overview maps//Metabolism;ko01230//Biosynthesis of amino acids//Global and overview maps//Metabolism;ko00250//Alanine, aspartate and glutamate metabolism//Amino acid metabolism//Meta…	GO:0008152//metabolic process;GO:0043436//oxoacid metabolic process;GO:0043648//dicarboxylic acid metabolic process;GO:0006807//nitrogen compound metabolic process;GO:0044237//cellular metabolic process;GO:0044710//single-organism metabolic process;GO:0044281//small molecule metabolic process;GO:0044699//single-organism process;GO:0071704//organic substance metabolic process;GO:0006082//organic a…	GO:0003824//catalytic activity;GO:0005488//binding;GO:1901265//nucleoside phosphate binding;GO:0016491//oxidoreductase activity;GO:0016638//oxidoreductase activity, acting on the CH-NH2 group of donors;GO:0000166//nucleotide binding;GO:0097159//organic cyclic compound binding;GO:0051540//metal cluster binding;GO:0036094//small molecule binding;GO:1901363//heterocyclic compound binding	-
JNO62_02150	--	APF85796.1	675	0	tat pathway signal sequence [Ralstonia solanacearum FJAT-1458] [Ralstonia solanacearum]	sp|P27103|YTCB_PSESQ	162.5	8.2e-39	sp|P27103|YTCB_PSESQ UPF0065 protein in tcbD-tcbE intergenic region OS=Pseudomonas sp. (strain P51) OX=65067 PE=3 SV=1	RSc2963	655.6	7.2e-188	COG3181	Uncharacterized protein conserved in bacteria	--	--	--	--	--	-	-	-
JNO62_02155	mlaF	AVV68160.1	551	0	ABC transporter ATP-binding protein [Ralstonia solanacearum OE1-1] [Ralstonia solanacearum]	sp|P63388|MLAF_ECO57	281.6	9.8e-75	sp|P63388|MLAF_ECO57 Intermembrane phospholipid transport system ATP-binding protein MlaF OS=Escherichia coli O157:H7 OX=83334 GN=mlaF PE=3 SV=1	RSc2962	540	3.6e-153	COG1127	ABC-type transport system involved in resistance to organic solvents, ATPase component	K02065//mlaF; phospholipid/cholesterol/gamma-HCH transport system ATP-binding protein	5.1e-151	540	rso:RSc2962	ko02010//ABC transporters//Membrane transport//Environmental Information Processing	-	GO:0032549//ribonucleoside binding;GO:0016818//hydrolase activity, acting on acid anhydrides, in phosphorus-containing anhydrides;GO:0001882//nucleoside binding;GO:0097367//carbohydrate derivative binding;GO:0003824//catalytic activity;GO:0097159//organic cyclic compound binding;GO:1901363//heterocyclic compound binding;GO:0016787//hydrolase activity;GO:0016462//pyrophosphatase activity;GO:000548…	-
JNO62_02160	mlaE	WP_167810631.1	487	2e-173	lipid asymmetry maintenance ABC transporter permease subunit MlaE [Ralstonia solanacearum]	sp|P45030|MLAE_HAEIN	253.4	2.6e-66	sp|P45030|MLAE_HAEIN Intermembrane phospholipid transport system permease protein MlaE OS=Haemophilus influenzae (strain ATCC 51907 / DSM 11121 / KW20 / Rd) OX=71421 GN=mlaE PE=3 SV=1	RSc2961	437.6	2.3e-122	COG0767	ABC-type transport system involved in resistance to organic solvents, permease component	K02066//mlaE; phospholipid/cholesterol/gamma-HCH transport system permease protein	3.2e-120	437.6	rpu:CDC45_15100	ko02010//ABC transporters//Membrane transport//Environmental Information Processing	-	-	-
JNO62_02165	mlaD	APC69718.1	339	1e-117	outer membrane lipid asymmetry maintenance protein MlaD [Ralstonia solanacearum OE1-1] [Ralstonia solanacearum]	sp|P45029|MLAD_HAEIN	151.4	9.5e-36	sp|P45029|MLAD_HAEIN Intermembrane phospholipid transport system binding protein MlaD OS=Haemophilus influenzae (strain ATCC 51907 / DSM 11121 / KW20 / Rd) OX=71421 GN=mlaD PE=3 SV=1	RSc2960	313.9	2.6e-85	COG1463	ABC-type transport system involved in resistance to organic solvents, periplasmic component	K02067//mlaD; phospholipid/cholesterol/gamma-HCH transport system substrate-binding protein	3.7e-83	313.9	rso:RSc2960	ko02010//ABC transporters//Membrane transport//Environmental Information Processing	-	-	-
JNO62_02170	mlaA	AGH85437.1	545	0	Surface lipoprotein [Ralstonia solanacearum FQY_4] [Ralstonia solanacearum]	sp|P43262|MLAA_SHIFL	116.7	4e-25	sp|P43262|MLAA_SHIFL Intermembrane phospholipid transport system lipoprotein MlaA OS=Shigella flexneri OX=623 GN=mlaA PE=1 SV=1	RSc2959	543.9	2.4e-154	COG2853	Surface lipoprotein	K04754//mlaA; phospholipid-binding lipoprotein MlaA	3.4e-152	543.9	rse:F504_2926	--	-	-	-
JNO62_02175	--	WP_019718889.1	432	2e-153	phospholipid-binding protein MlaC [Ralstonia solanacearum]	--	--	--	--	RSc2958	412.9	5e-115	COG2854	ABC-type transport system involved in resistance to organic solvents, auxiliary component	K07323//mlaC; phospholipid transport system substrate-binding protein	7.1e-113	412.9	rso:RSc2958	ko02010//ABC transporters//Membrane transport//Environmental Information Processing	-	-	-
JNO62_02180	--	APC69715.1	203	4e-66	STAS domain-containing protein [Ralstonia solanacearum OE1-1] [Ralstonia solanacearum]	--	--	--	--	RSc2957	196.4	3.6e-50	COG3113	Predicted NTP binding protein (contains STAS domain)	K07122//mlaB; phospholipid transport system transporter-binding protein	5.1e-48	196.4	rso:RSc2957	ko02010//ABC transporters//Membrane transport//Environmental Information Processing	-	-	-
JNO62_02185	yadG	AGH85433.1	650	0	ABC-type multidrug transport system, ATPase component [Ralstonia solanacearum FQY_4] [Ralstonia solanacearum]	sp|P36879|YADG_ECOLI	221.1	1.8e-56	sp|P36879|YADG_ECOLI Uncharacterized ABC transporter ATP-binding protein YadG OS=Escherichia coli (strain K12) OX=83333 GN=yadG PE=1 SV=1	RSc2956	624.4	1.7e-178	COG1131	ABC-type multidrug transport system, ATPase component	K01990//ABC-2.A; ABC-2 type transport system ATP-binding protein	8.1e-177	625.9	rse:F504_2922	--	-	GO:0016818//hydrolase activity, acting on acid anhydrides, in phosphorus-containing anhydrides;GO:0001883//purine nucleoside binding;GO:0001882//nucleoside binding;GO:0097367//carbohydrate derivative binding;GO:0097159//organic cyclic compound binding;GO:0016787//hydrolase activity;GO:0017111//nucleoside-triphosphatase activity;GO:0003824//catalytic activity;GO:1901363//heterocyclic compound bind…	-
JNO62_02190	yadH	AGH85432.1	518	0	ABC-type multidrug transport system, permease component [Ralstonia solanacearum FQY_4] [Ralstonia solanacearum]	sp|P0AFN8|YADH_ECO57	176.8	3.2e-43	sp|P0AFN8|YADH_ECO57 Inner membrane transport permease YadH OS=Escherichia coli O157:H7 OX=83334 GN=yadH PE=3 SV=1	RSc2955	509.6	4.9e-144	COG0842	ABC-type multidrug transport system, permease component	K01992//ABC-2.P; ABC-2 type transport system permease protein	6.9e-142	509.6	rse:F504_2921	--	-	-	-
JNO62_02195	BOLA2	AGH85431.1	163	4e-51	YrbA protein [Ralstonia solanacearum FQY_4] [Ralstonia solanacearum]	sp|Q9FIC3|BOLA2_ARATH	65.1	4e-10	sp|Q9FIC3|BOLA2_ARATH Protein BOLA2 OS=Arabidopsis thaliana OX=3702 GN=BOLA2 PE=1 SV=1	RSc2954	163.3	2.6e-40	COG5007	Predicted transcriptional regulator, BolA superfamily	--	--	--	--	--	-	-	-
JNO62_02200	murA	AGH85430.1	846	0	UDP-N-acetylglucosamine 1-carboxyvinyltransferase [Ralstonia solanacearum FQY_4] [Ralstonia solanacearum]	sp|Q8XV78|MURA_RALSO	817.4	7.5e-236	sp|Q8XV78|MURA_RALSO UDP-N-acetylglucosamine 1-carboxyvinyltransferase OS=Ralstonia solanacearum (strain GMI1000) OX=267608 GN=murA PE=3 SV=1	RSc2953	817.4	1.8e-236	COG0766	UDP-N-acetylglucosamine enolpyruvyl transferase	K00790//murA; UDP-N-acetylglucosamine 1-carboxyvinyltransferase [EC:2.5.1.7]	8.5e-235	818.9	rse:F504_2919	ko01100//Metabolic pathways//Global and overview maps//Metabolism;ko00520//Amino sugar and nucleotide sugar metabolism//Carbohydrate metabolism//Metabolism;ko00550//Peptidoglycan biosynthesis//Glycan biosynthesis and metabolism//Metabolism	GO:1901564//organonitrogen compound metabolic process;GO:0050793//regulation of developmental process;GO:0050794//regulation of cellular process;GO:1901135//carbohydrate derivative metabolic process;GO:1901137//carbohydrate derivative biosynthetic process;GO:1901360//organic cyclic compound metabolic process;GO:0050789//regulation of biological process;GO:0051128//regulation of cellular component…	GO:0003824//catalytic activity;GO:0016765//transferase activity, transferring alkyl or aryl (other than methyl) groups;GO:0016740//transferase activity	GO:0005623//cell;GO:0005622//intracellular;GO:0044424//intracellular part;GO:0044464//cell part
JNO62_02205	hisG	AGH85429.1	467	3e-166	ATP phosphoribosyltransferase [Ralstonia solanacearum FQY_4] [Ralstonia solanacearum]	sp|Q1LIA5|HIS1_CUPMC	386.3	2.4e-106	sp|Q1LIA5|HIS1_CUPMC ATP phosphoribosyltransferase OS=Cupriavidus metallidurans (strain ATCC 43123 / DSM 2839 / NBRC 102507 / CH34) OX=266264 GN=hisG PE=3 SV=1	NMA1768	276.2	8.1e-74	COG0040	ATP phosphoribosyltransferase	K00765//hisG; ATP phosphoribosyltransferase [EC:2.4.2.17]	2e-121	441.4	rse:F504_2918	ko01100//Metabolic pathways//Global and overview maps//Metabolism;ko01110//Biosynthesis of secondary metabolites//Global and overview maps//Metabolism;ko01230//Biosynthesis of amino acids//Global and overview maps//Metabolism;ko00340//Histidine metabolism//Amino acid metabolism//Metabolism	GO:1901564//organonitrogen compound metabolic process;GO:0009987//cellular process;GO:0046483//heterocycle metabolic process;GO:1901360//organic cyclic compound metabolic process;GO:0052803//imidazole-containing compound metabolic process;GO:0034641//cellular nitrogen compound metabolic process;GO:0044710//single-organism metabolic process;GO:0044237//cellular metabolic process;GO:0044238//primar…	GO:0016740//transferase activity;GO:0001882//nucleoside binding;GO:0003824//catalytic activity;GO:0036094//small molecule binding;GO:0016757//transferase activity, transferring glycosyl groups;GO:0001883//purine nucleoside binding;GO:0097159//organic cyclic compound binding;GO:0016763//transferase activity, transferring pentosyl groups;GO:1901363//heterocyclic compound binding;GO:0032550//purine …	GO:0005623//cell;GO:0044464//cell part;GO:0044424//intracellular part;GO:0005622//intracellular
JNO62_02210	hisD	Q8XV79.1	890	0	RecName: Full=Histidinol dehydrogenase; Short=HDH [Ralstonia solanacearum GMI1000] [Ralstonia solanacearum]	sp|Q8XV79|HISX_RALSO	844	7.8e-244	sp|Q8XV79|HISX_RALSO Histidinol dehydrogenase OS=Ralstonia solanacearum (strain GMI1000) OX=267608 GN=hisD PE=3 SV=1	RSc2952	844	1.8e-244	COG0141	Histidinol dehydrogenase	K00013//hisD; histidinol dehydrogenase [EC:1.1.1.23]	2.6e-242	844	rso:RSc2952	ko01100//Metabolic pathways//Global and overview maps//Metabolism;ko01110//Biosynthesis of secondary metabolites//Global and overview maps//Metabolism;ko01230//Biosynthesis of amino acids//Global and overview maps//Metabolism;ko00340//Histidine metabolism//Amino acid metabolism//Metabolism	GO:0044699//single-organism process;GO:0044281//small molecule metabolic process;GO:1901564//organonitrogen compound metabolic process;GO:0071704//organic substance metabolic process;GO:0019752//carboxylic acid metabolic process;GO:1901360//organic cyclic compound metabolic process;GO:0006082//organic acid metabolic process;GO:0044710//single-organism metabolic process;GO:0034641//cellular nitrog…	GO:0016616//oxidoreductase activity, acting on the CH-OH group of donors, NAD or NADP as acceptor;GO:0097159//organic cyclic compound binding;GO:0043169//cation binding;GO:0016491//oxidoreductase activity;GO:0046872//metal ion binding;GO:0046914//transition metal ion binding;GO:0005488//binding;GO:0036094//small molecule binding;GO:0016614//oxidoreductase activity, acting on CH-OH group of donors…	-
JNO62_02215	hisC1	CUV37628.1	753	0	Histidinol-phosphate aminotransferase 1 [Ralstonia solanacearum]	sp|Q8XV80|HIS81_RALSO	730.7	8.2e-210	sp|Q8XV80|HIS81_RALSO Histidinol-phosphate aminotransferase 1 OS=Ralstonia solanacearum (strain GMI1000) OX=267608 GN=hisC1 PE=3 SV=1	RSc2951	730.7	1.9e-210	COG0079	Histidinol-phosphate/aromatic aminotransferase and cobyric acid decarboxylase	K00817//hisC; histidinol-phosphate aminotransferase [EC:2.6.1.9]	9.4e-209	732.3	rse:F504_2916	ko01100//Metabolic pathways//Global and overview maps//Metabolism;ko01110//Biosynthesis of secondary metabolites//Global and overview maps//Metabolism;ko01230//Biosynthesis of amino acids//Global and overview maps//Metabolism;ko00400//Phenylalanine, tyrosine and tryptophan biosynthesis//Amino acid metabolism//Metabolism;ko00350//Tyrosine metabolism//Amino acid metabolism//Metabolism;ko00360//Phen…	GO:0006547//histidine metabolic process;GO:0071704//organic substance metabolic process;GO:0006520//cellular amino acid metabolic process;GO:0044699//single-organism process;GO:0043436//oxoacid metabolic process;GO:1901360//organic cyclic compound metabolic process;GO:1901564//organonitrogen compound metabolic process;GO:1901605//alpha-amino acid metabolic process;GO:0006807//nitrogen compound me…	GO:0016769//transferase activity, transferring nitrogenous groups;GO:0016740//transferase activity;GO:0005488//binding;GO:0003824//catalytic activity;GO:0008483//transaminase activity;GO:0043168//anion binding;GO:0043167//ion binding;GO:0070546//L-phenylalanine aminotransferase activity	-
JNO62_02220	hisB	Q8XV81.1	394	2e-138	RecName: Full=Imidazoleglycerol-phosphate dehydratase; Short=IGPD [Ralstonia solanacearum GMI1000] [Ralstonia solanacearum]	sp|Q8XV81|HIS7_RALSO	395.2	4.3e-109	sp|Q8XV81|HIS7_RALSO Imidazoleglycerol-phosphate dehydratase OS=Ralstonia solanacearum (strain GMI1000) OX=267608 GN=hisB PE=3 SV=1	RSc2950	395.2	1e-109	COG0131	Imidazoleglycerol-phosphate dehydratase	K01693//hisB; imidazoleglycerol-phosphate dehydratase [EC:4.2.1.19]	1.4e-107	395.2	rso:RSc2950	ko01100//Metabolic pathways//Global and overview maps//Metabolism;ko01110//Biosynthesis of secondary metabolites//Global and overview maps//Metabolism;ko01230//Biosynthesis of amino acids//Global and overview maps//Metabolism;ko00340//Histidine metabolism//Amino acid metabolism//Metabolism	GO:0044699//single-organism process;GO:0006520//cellular amino acid metabolic process;GO:0009987//cellular process;GO:0043436//oxoacid metabolic process;GO:0044763//single-organism cellular process;GO:0008152//metabolic process;GO:1901360//organic cyclic compound metabolic process;GO:0046483//heterocycle metabolic process;GO:0071704//organic substance metabolic process;GO:0006547//histidine metab…	GO:0016835//carbon-oxygen lyase activity;GO:0003824//catalytic activity;GO:0016836//hydro-lyase activity;GO:0016829//lyase activity	GO:0005623//cell;GO:0044424//intracellular part;GO:0044464//cell part;GO:0005622//intracellular
JNO62_02225	ychE	AGH85425.1	402	2e-141	Multiple antibiotic transporter [Ralstonia solanacearum FQY_4] [Ralstonia solanacearum]	sp|P25743|YCHE_ECOLI	159.5	4.2e-38	sp|P25743|YCHE_ECOLI UPF0056 membrane protein YhcE OS=Escherichia coli (strain K12) OX=83333 GN=ychE PE=3 SV=2	RSc2949	377.9	1.8e-104	COG2095	Multiple antibiotic transporter	K05595//marC; multiple antibiotic resistance protein	2.5e-102	377.9	rso:RSc2949	--	-	-	-
JNO62_02230	hisH	AOE90800.1	450	3e-160	Imidazole glycerol phosphate synthase subunit HisH [Ralstonia solanacearum]	sp|Q8XV83|HIS5_RALSO	439.1	2.9e-122	sp|Q8XV83|HIS5_RALSO Imidazole glycerol phosphate synthase subunit HisH OS=Ralstonia solanacearum (strain GMI1000) OX=267608 GN=hisH PE=3 SV=1	RSc2948	439.1	6.7e-123	COG0118	Glutamine amidotransferase	K02501//hisH; imidazole glycerol-phosphate synthase subunit HisH [EC:4.3.2.10]	9.5e-121	439.1	rso:RSc2948	ko01100//Metabolic pathways//Global and overview maps//Metabolism;ko01110//Biosynthesis of secondary metabolites//Global and overview maps//Metabolism;ko01230//Biosynthesis of amino acids//Global and overview maps//Metabolism;ko00340//Histidine metabolism//Amino acid metabolism//Metabolism	GO:0009987//cellular process;GO:0046483//heterocycle metabolic process;GO:0006725//cellular aromatic compound metabolic process;GO:0006520//cellular amino acid metabolic process;GO:0071704//organic substance metabolic process;GO:0019752//carboxylic acid metabolic process;GO:0008152//metabolic process;GO:1901605//alpha-amino acid metabolic process;GO:0044699//single-organism process;GO:0044763//si…	GO:0016763//transferase activity, transferring pentosyl groups;GO:0016757//transferase activity, transferring glycosyl groups;GO:0016740//transferase activity;GO:0003824//catalytic activity	GO:0044424//intracellular part;GO:0005623//cell;GO:0044464//cell part;GO:0005622//intracellular
JNO62_02235	hisA	Q8XV84.1	498	6e-178	RecName: Full=1-(5-phosphoribosyl)-5-[(5-phosphoribosylamino)methylideneamino] imidazole-4-carboxamide isomerase; AltName: Full=Phosphoribosylformimino-5-aminoimidazole carboxamide ribotide isomerase [Ralstonia solanacearum GMI1000] [Ralstonia solanacearum]	sp|Q8XV84|HIS4_RALSO	500	1.6e-140	sp|Q8XV84|HIS4_RALSO 1-(5-phosphoribosyl)-5-[(5-phosphoribosylamino)methylideneamino] imidazole-4-carboxamide isomerase OS=Ralstonia solanacearum (strain GMI1000) OX=267608 GN=hisA PE=3 SV=1	RSc2947	500	3.7e-141	COG0106	Phosphoribosylformimino-5-aminoimidazole carboxamide ribonucleotide (ProFAR) isomerase	K01814//hisA; phosphoribosylformimino-5-aminoimidazole carboxamide ribotide isomerase [EC:5.3.1.16]	5.1e-139	500	rso:RSc2947	ko01100//Metabolic pathways//Global and overview maps//Metabolism;ko01110//Biosynthesis of secondary metabolites//Global and overview maps//Metabolism;ko01230//Biosynthesis of amino acids//Global and overview maps//Metabolism;ko00340//Histidine metabolism//Amino acid metabolism//Metabolism	GO:0043436//oxoacid metabolic process;GO:0006520//cellular amino acid metabolic process;GO:0044699//single-organism process;GO:0044237//cellular metabolic process;GO:0019752//carboxylic acid metabolic process;GO:0071704//organic substance metabolic process;GO:1901605//alpha-amino acid metabolic process;GO:0046483//heterocycle metabolic process;GO:0006547//histidine metabolic process;GO:0044710//s…	GO:0003824//catalytic activity;GO:0016853//isomerase activity;GO:0016860//intramolecular oxidoreductase activity;GO:0016861//intramolecular oxidoreductase activity, interconverting aldoses and ketoses	GO:0044464//cell part;GO:0005622//intracellular;GO:0005623//cell;GO:0044424//intracellular part
JNO62_02240	hisF	APC69703.2	515	0	imidazole glycerol phosphate synthase subunit HisF [Ralstonia solanacearum OE1-1] [Ralstonia solanacearum]	sp|Q8XV85|HIS6_RALSO	501.9	4.2e-141	sp|Q8XV85|HIS6_RALSO Imidazole glycerol phosphate synthase subunit HisF OS=Ralstonia solanacearum (strain GMI1000) OX=267608 GN=hisF PE=3 SV=1	RSc2946	501.9	1e-141	COG0107	Imidazoleglycerol-phosphate synthase	K02500//hisF; imidazole glycerol-phosphate synthase subunit HisF [EC:4.3.2.10]	1.4e-139	501.9	rso:RSc2946	ko01100//Metabolic pathways//Global and overview maps//Metabolism;ko01110//Biosynthesis of secondary metabolites//Global and overview maps//Metabolism;ko01230//Biosynthesis of amino acids//Global and overview maps//Metabolism;ko00340//Histidine metabolism//Amino acid metabolism//Metabolism	GO:0009987//cellular process;GO:0008152//metabolic process;GO:0006082//organic acid metabolic process;GO:0071704//organic substance metabolic process;GO:0043436//oxoacid metabolic process;GO:0044237//cellular metabolic process;GO:0006725//cellular aromatic compound metabolic process;GO:0044699//single-organism process;GO:0034641//cellular nitrogen compound metabolic process;GO:0006520//cellular a…	GO:0003824//catalytic activity;GO:0016763//transferase activity, transferring pentosyl groups;GO:0016757//transferase activity, transferring glycosyl groups;GO:0016740//transferase activity	GO:0044424//intracellular part;GO:0005623//cell;GO:0044464//cell part;GO:0005622//intracellular
JNO62_02245	hisI	Q8XV86.1	292	2e-100	RecName: Full=Phosphoribosyl-AMP cyclohydrolase; Short=PRA-CH [Ralstonia solanacearum GMI1000] [Ralstonia solanacearum]	sp|Q8XV86|HIS3_RALSO	303.9	9.3e-82	sp|Q8XV86|HIS3_RALSO Phosphoribosyl-AMP cyclohydrolase OS=Ralstonia solanacearum (strain GMI1000) OX=267608 GN=hisI PE=3 SV=1	RSc2945	303.9	2.2e-82	COG0139	Phosphoribosyl-AMP cyclohydrolase	K01496//hisI; phosphoribosyl-AMP cyclohydrolase [EC:3.5.4.19]	3.1e-80	303.9	rso:RSc2945	ko01100//Metabolic pathways//Global and overview maps//Metabolism;ko01110//Biosynthesis of secondary metabolites//Global and overview maps//Metabolism;ko01230//Biosynthesis of amino acids//Global and overview maps//Metabolism;ko00340//Histidine metabolism//Amino acid metabolism//Metabolism	GO:1901360//organic cyclic compound metabolic process;GO:0034641//cellular nitrogen compound metabolic process;GO:0044710//single-organism metabolic process;GO:0006520//cellular amino acid metabolic process;GO:0006547//histidine metabolic process;GO:0044763//single-organism cellular process;GO:0006807//nitrogen compound metabolic process;GO:0044281//small molecule metabolic process;GO:0044237//ce…	GO:0016787//hydrolase activity;GO:0003824//catalytic activity;GO:0016814//hydrolase activity, acting on carbon-nitrogen (but not peptide) bonds, in cyclic amidines;GO:0043167//ion binding;GO:0016810//hydrolase activity, acting on carbon-nitrogen (but not peptide) bonds;GO:0019238//cyclohydrolase activity;GO:0046914//transition metal ion binding;GO:0043169//cation binding;GO:0005488//binding;GO:00…	GO:0005623//cell;GO:0044424//intracellular part;GO:0044464//cell part;GO:0005622//intracellular
JNO62_02250	hisE	Q8XV87.1	248	2e-83	RecName: Full=Phosphoribosyl-ATP pyrophosphatase; Short=PRA-PH [Ralstonia solanacearum GMI1000] [Ralstonia solanacearum]	sp|Q8XV87|HIS2_RALSO	243	1.7e-63	sp|Q8XV87|HIS2_RALSO Phosphoribosyl-ATP pyrophosphatase OS=Ralstonia solanacearum (strain GMI1000) OX=267608 GN=hisE PE=3 SV=1	RSc2944	243	4e-64	COG0140	Phosphoribosyl-ATP pyrophosphohydrolase	K01523//hisE; phosphoribosyl-ATP pyrophosphohydrolase [EC:3.6.1.31]	5.7e-62	243	rso:RSc2944	ko01100//Metabolic pathways//Global and overview maps//Metabolism;ko01110//Biosynthesis of secondary metabolites//Global and overview maps//Metabolism;ko01230//Biosynthesis of amino acids//Global and overview maps//Metabolism;ko00340//Histidine metabolism//Amino acid metabolism//Metabolism	GO:0008152//metabolic process;GO:0046483//heterocycle metabolic process;GO:0044699//single-organism process;GO:0052803//imidazole-containing compound metabolic process;GO:1901605//alpha-amino acid metabolic process;GO:0019752//carboxylic acid metabolic process;GO:0006725//cellular aromatic compound metabolic process;GO:1901360//organic cyclic compound metabolic process;GO:0006807//nitrogen compou…	GO:0003824//catalytic activity;GO:0097367//carbohydrate derivative binding;GO:0032550//purine ribonucleoside binding;GO:0001883//purine nucleoside binding;GO:0097159//organic cyclic compound binding;GO:1901363//heterocyclic compound binding;GO:0016818//hydrolase activity, acting on acid anhydrides, in phosphorus-containing anhydrides;GO:0001882//nucleoside binding;GO:0016787//hydrolase activity;G…	GO:0044464//cell part;GO:0005622//intracellular;GO:0005623//cell;GO:0044424//intracellular part
JNO62_02255	--	OAK90574.1	246	2e-82	membrane protein [Ralstonia solanacearum]	--	--	--	--	RSc2943	258.1	1.2e-68	COG3671	Predicted membrane protein	--	--	--	--	--	-	-	-
JNO62_02260	tatA	Q8XV89.1	174	3e-55	RecName: Full=Sec-independent protein translocase protein TatA [Ralstonia solanacearum GMI1000] [Ralstonia solanacearum]	sp|Q8XV89|TATA_RALSO	155.6	2.5e-37	sp|Q8XV89|TATA_RALSO Sec-independent protein translocase protein TatA OS=Ralstonia solanacearum (strain GMI1000) OX=267608 GN=tatA PE=3 SV=1	RSc2942	155.6	5.8e-38	COG1826	Sec-independent protein secretion pathway components	K03116//tatA; sec-independent protein translocase protein TatA	8.2e-36	155.6	rso:RSc2942	ko03070//Bacterial secretion system//Membrane transport//Environmental Information Processing;ko03060//Protein export//Folding, sorting and degradation//Genetic Information Processing	GO:0008104//protein localization;GO:0044763//single-organism cellular process;GO:1902578//single-organism localization;GO:0051179//localization;GO:0006810//transport;GO:0071806//protein transmembrane transport;GO:0045184//establishment of protein localization;GO:0044699//single-organism process;GO:0071702//organic substance transport;GO:0044765//single-organism transport;GO:0055085//transmembrane…	GO:0005215//transporter activity;GO:0008565//protein transporter activity;GO:0022892//substrate-specific transporter activity	GO:0016020//membrane;GO:0043234//protein complex;GO:0044425//membrane part;GO:0032991//macromolecular complex;GO:0031224//intrinsic component of membrane;GO:0016021//integral component of membrane
JNO62_02265	tatB	AZU54850.1	345	3e-120	twin-arginine translocase subunit TatB [Ralstonia solanacearum]	sp|Q8XV90|TATB_RALSO	260.4	1.4e-68	sp|Q8XV90|TATB_RALSO Sec-independent protein translocase protein TatB OS=Ralstonia solanacearum (strain GMI1000) OX=267608 GN=tatB PE=3 SV=1	RSc2941	260.4	3.4e-69	COG1826	Sec-independent protein secretion pathway components	K03117//tatB; sec-independent protein translocase protein TatB	1.6e-67	261.9	rsm:CMR15_10455	ko03070//Bacterial secretion system//Membrane transport//Environmental Information Processing;ko03060//Protein export//Folding, sorting and degradation//Genetic Information Processing	GO:0006810//transport;GO:0009987//cellular process;GO:0044699//single-organism process;GO:0051179//localization;GO:0045184//establishment of protein localization;GO:0071806//protein transmembrane transport;GO:0033036//macromolecule localization;GO:0071702//organic substance transport;GO:0015031//protein transport;GO:0055085//transmembrane transport;GO:0044765//single-organism transport;GO:1902578…	GO:0005215//transporter activity;GO:0022892//substrate-specific transporter activity;GO:0008565//protein transporter activity	GO:0016021//integral component of membrane;GO:0016020//membrane;GO:0031224//intrinsic component of membrane;GO:0032991//macromolecular complex;GO:0044425//membrane part;GO:0043234//protein complex
JNO62_02270	tatC	APC69699.2	531	0	twin-arginine translocase subunit TatC [Ralstonia solanacearum OE1-1] [Ralstonia solanacearum]	sp|P69424|TATC_ECO57	238	1.2e-61	sp|P69424|TATC_ECO57 Sec-independent protein translocase protein TatC OS=Escherichia coli O157:H7 OX=83334 GN=tatC PE=3 SV=2	RSc2940	513.1	4.5e-145	COG0805	Sec-independent protein secretion pathway component TatC	K03118//tatC; sec-independent protein translocase protein TatC	6.4e-143	513.1	rse:F504_2905	ko03070//Bacterial secretion system//Membrane transport//Environmental Information Processing;ko03060//Protein export//Folding, sorting and degradation//Genetic Information Processing	GO:0015031//protein transport;GO:0051234//establishment of localization;GO:0044699//single-organism process;GO:1902578//single-organism localization;GO:0009987//cellular process;GO:0044763//single-organism cellular process;GO:0071702//organic substance transport;GO:0006810//transport;GO:0055085//transmembrane transport;GO:0008104//protein localization;GO:0071806//protein transmembrane transport;G…	GO:0008565//protein transporter activity;GO:0005215//transporter activity;GO:0022892//substrate-specific transporter activity	GO:0016021//integral component of membrane;GO:0031224//intrinsic component of membrane;GO:0044425//membrane part;GO:0043234//protein complex;GO:0016020//membrane;GO:0032991//macromolecular complex
JNO62_02275	insG	WP_127591809.1	903	0	IS4 family transposase [Ralstonia solanacearum]	sp|P03835|INSG_ECOLI	243.4	4.7e-63	sp|P03835|INSG_ECOLI Transposase InsG for insertion sequence element IS4 OS=Escherichia coli (strain K12) OX=83333 GN=insG PE=3 SV=1	yi41	243.4	1.1e-63	COG3385	FOG: Transposase and inactivated derivatives	--	--	--	--	--	-	-	-
JNO62_02280	malK	AGH85415.1	725	0	small molecule transporter [Ralstonia solanacearum FQY_4] [Ralstonia solanacearum]	sp|Q9YGA6|MALK_THELN	237.3	2.7e-61	sp|Q9YGA6|MALK_THELN Trehalose/maltose import ATP-binding protein MalK OS=Thermococcus litoralis (strain ATCC 51850 / DSM 5473 / JCM 8560 / NS-C) OX=523849 GN=malK PE=1 SV=1	RSc2939	710.7	2e-204	COG3842	ABC-type spermidine/putrescine transport systems, ATPase components	K02010//afuC; iron(III) transport system ATP-binding protein [EC:7.2.2.7]	2.8e-202	710.7	rso:RSc2939	ko02010//ABC transporters//Membrane transport//Environmental Information Processing	GO:0051179//localization;GO:0051234//establishment of localization	GO:0097159//organic cyclic compound binding;GO:0016462//pyrophosphatase activity;GO:1901363//heterocyclic compound binding;GO:0032549//ribonucleoside binding;GO:0032550//purine ribonucleoside binding;GO:0001883//purine nucleoside binding;GO:0017111//nucleoside-triphosphatase activity;GO:0003824//catalytic activity;GO:0001882//nucleoside binding;GO:0005488//binding;GO:0036094//small molecule bindi…	-
JNO62_02285	--	WP_081272564.1	1189	0	iron ABC transporter permease [Ralstonia solanacearum]	--	--	--	--	RSc2938	1161	0	COG1178	ABC-type Fe3+ transport system, permease component	K02011//afuB; iron(III) transport system permease protein	0	1161	rse:F504_2903	ko02010//ABC transporters//Membrane transport//Environmental Information Processing	-	-	GO:0016020//membrane;GO:0044425//membrane part;GO:0031224//intrinsic component of membrane
JNO62_02290	--	APC69696.1	747	0	ABC transporter substrate-binding protein [Ralstonia solanacearum OE1-1] [Ralstonia solanacearum]	--	--	--	--	RSc2937	710.3	2.6e-204	COG1840	ABC-type Fe3+ transport system, periplasmic component	K02012//afuA; iron(III) transport system substrate-binding protein	3.7e-202	710.3	rpu:CDC45_14975	ko02010//ABC transporters//Membrane transport//Environmental Information Processing	-	-	-
JNO62_02295	rssA	APF85821.1	986	0	histidine kinase [Ralstonia solanacearum FJAT-1458] [Ralstonia solanacearum]	sp|Q8GP19|RSSA_SERMA	119	1.5e-25	sp|Q8GP19|RSSA_SERMA Swarming motility regulation sensor protein RssA OS=Serratia marcescens OX=615 GN=rssA PE=1 SV=2	RSc1735	263.5	1.2e-69	COG0642	Signal transduction histidine kinase	K07649//tctE; two-component system, OmpR family, sensor histidine kinase TctE [EC:2.7.13.3]	5.1e-271	939.5	rse:F504_2900	ko02020//Two-component system//Signal transduction//Environmental Information Processing	GO:0009987//cellular process	GO:0003824//catalytic activity;GO:0016740//transferase activity	-
JNO62_02300	tctD	AGH85410.1	458	7e-163	Tricarboxylate transport transcriptional regulator TctD [Ralstonia solanacearum FQY_4] [Ralstonia solanacearum]	sp|E1WA34|TCTD_SALTS	214.2	1.6e-54	sp|E1WA34|TCTD_SALTS Transcriptional regulatory protein TctD OS=Salmonella typhimurium (strain SL1344) OX=216597 GN=tctD PE=3 SV=1	PA0756	216.5	7.7e-56	COG0745	Response regulators consisting of a CheY-like receiver domain and a winged-helix DNA-binding domain	K07774//tctD; two-component system, OmpR family, response regulator TctD	3.4e-124	450.7	rse:F504_2899	ko02020//Two-component system//Signal transduction//Environmental Information Processing	GO:0044260//cellular macromolecule metabolic process;GO:0008152//metabolic process;GO:0010467//gene expression;GO:0034645//cellular macromolecule biosynthetic process;GO:0009058//biosynthetic process;GO:0071704//organic substance metabolic process;GO:0009059//macromolecule biosynthetic process;GO:0044249//cellular biosynthetic process;GO:0043170//macromolecule metabolic process;GO:0044237//cellul…	-	-
JNO62_02305	--	APF85823.1	766	0	iron ABC transporter substrate-binding protein [Ralstonia solanacearum FJAT-1458] [Ralstonia solanacearum]	--	--	--	--	RSc2934	766.5	3.2e-221	COG1840	ABC-type Fe3+ transport system, periplasmic component	K02012//afuA; iron(III) transport system substrate-binding protein	4.5e-219	766.5	rso:RSc2934	ko02010//ABC transporters//Membrane transport//Environmental Information Processing	-	-	-
JNO62_02310	BP0840	AGH85408.1	751	0	Outer membrane protein (porin) [Ralstonia solanacearum FQY_4] [Ralstonia solanacearum]	sp|Q04064|OMP_BORPE	152.1	1.2e-35	sp|Q04064|OMP_BORPE Outer membrane porin protein BP0840 OS=Bordetella pertussis (strain Tohama I / ATCC BAA-589 / NCTC 13251) OX=257313 GN=BP0840 PE=1 SV=1	RSc1737	220.7	6.6e-57	COG3203	Outer membrane protein (porin)	--	--	--	--	--	-	-	-
JNO62_02315	htrA	AZU54860.1	805	0	2-alkenal reductase [Ralstonia solanacearum]	sp|Q9PL97|DEGPL_CHLMU	285	1.3e-75	sp|Q9PL97|DEGPL_CHLMU Probable periplasmic serine endoprotease DegP-like OS=Chlamydia muridarum (strain MoPn / Nigg) OX=243161 GN=htrA PE=3 SV=1	RSc2932	776.5	3.3e-224	COG0265	Trypsin-like serine proteases, typically periplasmic, contain C-terminal PDZ domain	K04772//degQ; serine protease DegQ [EC:3.4.21.-]	4.6e-222	776.5	rso:RSc2932	--	GO:0044238//primary metabolic process;GO:0071704//organic substance metabolic process;GO:0019538//protein metabolic process;GO:0043170//macromolecule metabolic process;GO:0008152//metabolic process	GO:0016787//hydrolase activity;GO:0004175//endopeptidase activity;GO:0008233//peptidase activity;GO:0003824//catalytic activity;GO:0070011//peptidase activity, acting on L-amino acid peptides	-
JNO62_02320	RSc2931	Q8XVA0.1	501	1e-179	RecName: Full=GTP cyclohydrolase 1 type 2 homolog [Ralstonia solanacearum GMI1000] [Ralstonia solanacearum]	sp|Q8XVA0|GCH1L_RALSO	509.6	2e-143	sp|Q8XVA0|GCH1L_RALSO GTP cyclohydrolase 1 type 2 homolog OS=Ralstonia solanacearum (strain GMI1000) OX=267608 GN=RSc2931 PE=3 SV=1	RSc2931	509.6	4.6e-144	COG0327	Uncharacterized conserved protein	--	--	--	--	--	GO:1901564//organonitrogen compound metabolic process;GO:0046483//heterocycle metabolic process;GO:0051066//dihydrobiopterin metabolic process;GO:0044237//cellular metabolic process;GO:0008152//metabolic process;GO:0071704//organic substance metabolic process;GO:0009987//cellular process;GO:0006725//cellular aromatic compound metabolic process;GO:0006807//nitrogen compound metabolic process;GO:00…	GO:0016814//hydrolase activity, acting on carbon-nitrogen (but not peptide) bonds, in cyclic amidines;GO:1901363//heterocyclic compound binding;GO:0019238//cyclohydrolase activity;GO:0097367//carbohydrate derivative binding;GO:0036094//small molecule binding;GO:0043167//ion binding;GO:0043169//cation binding;GO:0003933//GTP cyclohydrolase activity;GO:0032550//purine ribonucleoside binding;GO:0001…	-
JNO62_02325	mscL	Q8XVA1.1	275	3e-93	RecName: Full=Large-conductance mechanosensitive channel [Ralstonia solanacearum GMI1000] [Ralstonia solanacearum]	sp|Q8XVA1|MSCL_RALSO	206.1	2.6e-52	sp|Q8XVA1|MSCL_RALSO Large-conductance mechanosensitive channel OS=Ralstonia solanacearum (strain GMI1000) OX=267608 GN=mscL PE=3 SV=1	RSc2930	206.1	6.2e-53	COG1970	Large-conductance mechanosensitive channel	K03282//mscL; large conductance mechanosensitive channel	8.8e-51	206.1	rso:RSc2930	--	GO:0044765//single-organism transport;GO:0044699//single-organism process;GO:0006811//ion transport;GO:0006810//transport;GO:0009987//cellular process;GO:1902578//single-organism localization;GO:0044763//single-organism cellular process;GO:0051179//localization;GO:0051234//establishment of localization	GO:0015075//ion transmembrane transporter activity;GO:0022857//transmembrane transporter activity;GO:0022892//substrate-specific transporter activity;GO:0022803//passive transmembrane transporter activity;GO:0022891//substrate-specific transmembrane transporter activity;GO:0005215//transporter activity	GO:0016020//membrane;GO:0031224//intrinsic component of membrane;GO:0044425//membrane part
JNO62_02330	petA	APC69690.2	415	7e-147	ubiquinol-cytochrome c reductase iron-sulfur subunit [Ralstonia solanacearum OE1-1] [Ralstonia solanacearum]	sp|O31214|UCRI_ALLVD	199.1	4.6e-50	sp|O31214|UCRI_ALLVD Ubiquinol-cytochrome c reductase iron-sulfur subunit OS=Allochromatium vinosum (strain ATCC 17899 / DSM 180 / NBRC 103801 / NCIMB 10441 / D) OX=572477 GN=petA PE=3 SV=2	RSc2929	414.8	1.3e-115	COG0723	Rieske Fe-S protein	K00411//UQCRFS1; ubiquinol-cytochrome c reductase iron-sulfur subunit [EC:7.1.1.8]	1.8e-113	414.8	rpu:CDC45_14935	ko01100//Metabolic pathways//Global and overview maps//Metabolism;ko02020//Two-component system//Signal transduction//Environmental Information Processing;ko00190//Oxidative phosphorylation//Energy metabolism//Metabolism	GO:0044699//single-organism process	GO:0005488//binding;GO:0016491//oxidoreductase activity;GO:0003824//catalytic activity;GO:0051540//metal cluster binding;GO:0051536//iron-sulfur cluster binding	-
JNO62_02335	petB	CUV20379.1	936	0	Cytochrome b [Ralstonia solanacearum]	sp|O31215|CYB_ALLVD	539.7	3.3e-152	sp|O31215|CYB_ALLVD Cytochrome b OS=Allochromatium vinosum (strain ATCC 17899 / DSM 180 / NBRC 103801 / NCIMB 10441 / D) OX=572477 GN=petB PE=3 SV=2	RSc2928	933.7	1.9e-271	COG1290	Cytochrome b subunit of the bc complex	K00412//CYTB; ubiquinol-cytochrome c reductase cytochrome b subunit	2e-269	934.1	rse:F504_2892	ko01100//Metabolic pathways//Global and overview maps//Metabolism;ko02020//Two-component system//Signal transduction//Environmental Information Processing;ko00190//Oxidative phosphorylation//Energy metabolism//Metabolism	-	-	-
JNO62_02340	petC	AGH85402.1	514	0	ubiquinol cytochrome C oxidoreductase, cytochrome C1 subunit [Ralstonia solanacearum FQY_4] [Ralstonia solanacearum]	sp|Q82W83|PETC_NITEU	232.3	6.1e-60	sp|Q82W83|PETC_NITEU Ammonia monooxygenase gamma subunit OS=Nitrosomonas europaea (strain ATCC 19718 / CIP 103999 / KCTC 2705 / NBRC 14298) OX=228410 GN=petC PE=1 SV=1	RSc2927	513.8	2.5e-145	COG2857	Cytochrome c1	K00413//CYC1; ubiquinol-cytochrome c reductase cytochrome c1 subunit	3.5e-143	513.8	rse:F504_2891	ko01100//Metabolic pathways//Global and overview maps//Metabolism;ko02020//Two-component system//Signal transduction//Environmental Information Processing;ko00190//Oxidative phosphorylation//Energy metabolism//Metabolism	-	-	-
JNO62_02345	sspA	AGH85401.1	418	5e-148	Stringent starvation protein A [Ralstonia solanacearum FQY_4] [Ralstonia solanacearum]	sp|P0ACA5|SSPA_ECO57	174.5	1.2e-42	sp|P0ACA5|SSPA_ECO57 Stringent starvation protein A OS=Escherichia coli O157:H7 OX=83334 GN=sspA PE=3 SV=2	NMB1953	307.8	2.2e-83	COG0625	Glutathione S-transferase	K03599//sspA; stringent starvation protein A	9.8e-112	409.1	rso:RSc2926	--	-	-	-
JNO62_02350	sspB	AZU54867.1	337	4e-117	ClpXP protease specificity-enhancing factor [Ralstonia solanacearum]	sp|P45206|SSPB_HAEIN	107.8	1.1e-22	sp|P45206|SSPB_HAEIN Stringent starvation protein B homolog OS=Haemophilus influenzae (strain ATCC 51907 / DSM 11121 / KW20 / Rd) OX=71421 GN=sspB PE=1 SV=1	RSc2925	253.1	5.2e-67	COG2969	Stringent starvation protein B	K03600//sspB; stringent starvation protein B	7.3e-65	253.1	rsm:CMR15_10471	--	-	-	-
JNO62_02360	int	WP_066731120.1	817	0	integrase arm-type DNA-binding domain-containing protein [Cupriavidus sp. D384]	sp|P08320|VINT_BPP4	261.2	2e-68	sp|P08320|VINT_BPP4 Integrase OS=Enterobacteria phage P4 OX=10680 GN=int PE=3 SV=2	RSc1871	450.7	4.2e-126	COG0582	Integrase	--	--	--	--	--	-	-	-
JNO62_02365	--	ARU20777.1	334	2e-112	reverse transcriptase [Ralstonia solanacearum]	--	--	--	--	--	--	--	--	--	--	--	--	--	--	-	-	-
JNO62_02370	alpA	WP_081357793.1	183	2e-58	AlpA family phage regulatory protein [Ralstonia solanacearum]	sp|P33997|ALPA_ECOLI	51.6	5.6e-06	sp|P33997|ALPA_ECOLI DNA-binding transcriptional activator AlpA OS=Escherichia coli (strain K12) OX=83333 GN=alpA PE=4 SV=1	alpA	51.6	1.3e-06	COG3311	Predicted transcriptional regulator	K07733//alpA; prophage regulatory protein	1.9e-17	94.7	but:X994_2750	--	-	-	-
JNO62_02375	--	WP_082926167.1	749	0	DUF3987 domain-containing protein [Cupriavidus sp. D384]	--	--	--	--	--	--	--	--	--	--	--	--	--	--	-	-	-
JNO62_02380	--	WP_081357795.1	744	0	inovirus-type Gp2 protein [Ralstonia solanacearum]	--	--	--	--	--	--	--	--	--	--	--	--	--	--	-	-	-
JNO62_02385	--	WP_069553622.1	1221	0	AAA family ATPase [Pseudomonas sp. AP19]	--	--	--	--	mlr8165	173.3	2.3e-42	COG3593	Predicted ATP-dependent endonuclease of the OLD family	--	--	--	--	--	-	-	-
JNO62_02390	uvrD	WP_116321680.1	1039	0	ATP-dependent helicase [Cupriavidus sp. P-10]	sp|Q05311|UVRD_SALTY	110.5	6.4e-23	sp|Q05311|UVRD_SALTY DNA helicase II OS=Salmonella typhimurium (strain LT2 / SGSC1412 / ATCC 700720) OX=99287 GN=uvrD PE=3 SV=2	mlr8166	163.7	1.5e-39	COG0210	Superfamily I DNA and RNA helicases	K03657//uvrD; DNA helicase II / ATP-dependent DNA helicase PcrA [EC:3.6.4.12]	1.5e-282	978	pfz:AV641_03160	ko03430//Mismatch repair//Replication and repair//Genetic Information Processing;ko03420//Nucleotide excision repair//Replication and repair//Genetic Information Processing	-	-	-
JNO62_02395	R00164	WP_063598134.1	795	0	IS256 family transposase [Pandoraea pnomenusa]	sp|P80011|TRA3_RHIME	454.9	9.7e-127	sp|P80011|TRA3_RHIME Transposase for insertion sequence element ISRM3 OS=Rhizobium meliloti (strain 1021) OX=266834 GN=R00164 PE=3 SV=1	RSc0252	758.1	1.3e-218	COG3328	Transposase and inactivated derivatives	--	--	--	--	--	-	-	-
JNO62_02400	--	VCG62641.1	152	2e-45	Uncharacterised protein [Burkholderia pseudomallei]	--	--	--	--	--	--	--	--	--	--	--	--	--	--	-	-	-
JNO62_02405	--	AJG21168.1	303	2e-93	Flagellar hook-length control protein FliK [Cupriavidus basilensis]	--	--	--	--	--	--	--	--	--	--	--	--	--	--	-	-	-
JNO62_02410	--	VBP97773.1	139	8e-40	Uncharacterised protein [Burkholderia pseudomallei]	--	--	--	--	--	--	--	--	--	--	--	--	--	--	-	-	-
JNO62_02415	--	API73566.1	169	5e-53	transcriptional regulator [Ralstonia solanacearum]	--	--	--	--	--	--	--	--	--	--	--	--	--	--	-	GO:0005488//binding;GO:0097159//organic cyclic compound binding;GO:0003677//DNA binding;GO:1901363//heterocyclic compound binding;GO:0003676//nucleic acid binding	-
JNO62_02420	--	CUV24061.1	163	2e-50	Ydg [Ralstonia solanacearum]	--	--	--	--	--	--	--	--	--	--	--	--	--	--	-	-	-
JNO62_02425	--	KWK68788.1	199	4e-57	twin-arginine translocation pathway signal protein [Burkholderia ubonensis]	--	--	--	--	--	--	--	--	--	--	--	--	--	--	-	-	-
JNO62_02430	--	WP_167810584.1	533	0	phage capsid protein [Ralstonia solanacearum]	--	--	--	--	--	--	--	--	--	--	--	--	--	--	-	-	-
JNO62_02435	yqaJ	WP_167811293.1	607	0	endonuclease [Ralstonia solanacearum]	sp|P45907|YQAJ_BACSU	168.7	1.1e-40	sp|P45907|YQAJ_BACSU Uncharacterized protein YqaJ OS=Bacillus subtilis (strain 168) OX=224308 GN=yqaJ PE=4 SV=1	lin0084	189.1	1.9e-47	COG5377	Phage-related protein, predicted endonuclease	--	--	--	--	--	GO:0071704//organic substance metabolic process;GO:0034641//cellular nitrogen compound metabolic process;GO:0008152//metabolic process;GO:0006807//nitrogen compound metabolic process;GO:0044238//primary metabolic process;GO:0044237//cellular metabolic process;GO:0046483//heterocycle metabolic process;GO:0090304//nucleic acid metabolic process;GO:0009987//cellular process;GO:1901360//organic cycli…	GO:0016787//hydrolase activity;GO:0003824//catalytic activity;GO:0016788//hydrolase activity, acting on ester bonds	-
JNO62_02440	--	WP_141515585.1	609	0	DUF932 domain-containing protein [Ralstonia solanacearum]	--	--	--	--	--	--	--	--	--	--	--	--	--	--	-	-	-
JNO62_02445	--	VCH22759.1	195	1e-61	Uncharacterised protein [Burkholderia pseudomallei]	--	--	--	--	--	--	--	--	--	--	--	--	--	--	-	-	-
JNO62_02450	NOV	WP_038735995.1	1889	0	DUF3883 domain-containing protein [Burkholderia pseudomallei]	sp|F4JTS8|NOV_ARATH	110.2	1.5e-22	sp|F4JTS8|NOV_ARATH Protein NO VEIN OS=Arabidopsis thaliana OX=3702 GN=NOV PE=1 SV=1	--	--	--	--	--	--	--	--	--	--	-	-	-
JNO62_02455	--	WP_113046608.1	133	2e-39	helix-turn-helix domain-containing protein [Burkholderia reimsis]	--	--	--	--	--	--	--	--	--	--	--	--	--	--	-	-	-
JNO62_02460	pcrA	PRF32258.1	1938	0	ATP-dependent helicase [Burkholderia multivorans]	sp|Q5HN29|PCRA_STAEQ	207.6	6.3e-52	sp|Q5HN29|PCRA_STAEQ ATP-dependent DNA helicase PcrA OS=Staphylococcus epidermidis (strain ATCC 35984 / RP62A) OX=176279 GN=pcrA PE=3 SV=1	FN0524	440.7	1e-122	COG0210	Superfamily I DNA and RNA helicases	K03657//uvrD; DNA helicase II / ATP-dependent DNA helicase PcrA [EC:3.6.4.12]	0	1825.1	otr:OTERR_30500	ko03430//Mismatch repair//Replication and repair//Genetic Information Processing;ko03420//Nucleotide excision repair//Replication and repair//Genetic Information Processing	GO:0009987//cellular process	GO:0003824//catalytic activity;GO:0016787//hydrolase activity	-
JNO62_02465	mboIIM	WP_124819363.1	1150	0	site-specific DNA-methyltransferase [Burkholderia cepacia]	sp|P23192|MTM2_MORBO	88.2	3.4e-16	sp|P23192|MTM2_MORBO Modification methylase MboII OS=Moraxella bovis OX=476 GN=mboIIM PE=1 SV=1	TVN1464	185.7	3.7e-46	COG2189	Adenine specific DNA methylase Mod	K07316//mod; adenine-specific DNA-methyltransferase [EC:2.1.1.72]	2.1e-234	818.1	otr:OTERR_30510	--	GO:0006139//nucleobase-containing compound metabolic process;GO:0008152//metabolic process;GO:0006305//DNA alkylation;GO:0006259//DNA metabolic process;GO:0044260//cellular macromolecule metabolic process;GO:0034641//cellular nitrogen compound metabolic process;GO:0044237//cellular metabolic process;GO:0044238//primary metabolic process;GO:0090304//nucleic acid metabolic process;GO:0006725//cellu…	GO:0016740//transferase activity;GO:0008168//methyltransferase activity;GO:0003824//catalytic activity;GO:0016741//transferase activity, transferring one-carbon groups	-
JNO62_02470	--	WP_122767367.1	1764	0	DEAD/DEAH box helicase family protein [Burkholderia pseudomallei]	--	--	--	--	--	--	--	--	--	K01156//res; type III restriction enzyme [EC:3.1.21.5]	0	1576.2	cox:E0W60_10835	--	-	-	-
JNO62_02475	--	WP_105846600.1	1284	0	ATP-binding protein [Burkholderia multivorans]	--	--	--	--	--	--	--	--	--	--	--	--	--	--	-	-	-
JNO62_02480	--	APC69665.1	358	3e-125	N-acetyltransferase [Ralstonia solanacearum OE1-1] [Ralstonia solanacearum]	--	--	--	--	RSc2924	352.1	8.7e-97	COG0456	Acetyltransferases	--	--	--	--	--	-	-	-
JNO62_02485	cqsS	AZU54869.1	868	0	two-component sensor histidine kinase [Ralstonia solanacearum]	sp|A7N6S2|CQSS_VIBCB	152.5	1.1e-35	sp|A7N6S2|CQSS_VIBCB CAI-1 autoinducer sensor kinase/phosphatase CqsS OS=Vibrio campbellii (strain ATCC BAA-1116 / BB120) OX=338187 GN=cqsS PE=1 SV=1	mll0767_2	69.7	2.1e-11	COG0642	Signal transduction histidine kinase	K10916//cqsS; two-component system, CAI-1 autoinducer sensor kinase/phosphatase CqsS [EC:2.7.13.3 3.1.3.-]	9.3e-245	852	rpu:CDC45_14900	ko02020//Two-component system//Signal transduction//Environmental Information Processing;ko02024//Quorum sensing//Cellular community - prokaryotes//Cellular Processes;ko05111//Biofilm formation - Vibrio cholerae//Cellular community - prokaryotes//Cellular Processes	-	-	-
JNO62_02490	--	AZU54870.1	1413	0	TonB-dependent receptor [Ralstonia solanacearum]	--	--	--	--	RSc2922	1385.5	0	COG1629	Outer membrane receptor proteins, mostly Fe transport	--	--	--	--	--	-	-	-
JNO62_02495	ggt	ARS57245.1	1240	0	gamma-glutamyltransferase [Ralstonia solanacearum FJAT-91] [Ralstonia solanacearum]	sp|P54422|GGT_BACSU	252.7	1.1e-65	sp|P54422|GGT_BACSU Glutathione hydrolase proenzyme OS=Bacillus subtilis (strain 168) OX=224308 GN=ggt PE=1 SV=1	RSc2921	1205.3	0	COG0405	Gamma-glutamyltransferase	K00681//ggt; gamma-glutamyltranspeptidase / glutathione hydrolase [EC:2.3.2.2 3.4.19.13]	0	1209.9	rse:F504_2854	ko01100//Metabolic pathways//Global and overview maps//Metabolism;ko00480//Glutathione metabolism//Metabolism of other amino acids//Metabolism;ko00460//Cyanoamino acid metabolism//Metabolism of other amino acids//Metabolism;ko00430//Taurine and hypotaurine metabolism//Metabolism of other amino acids//Metabolism	-	-	-
JNO62_02500	fhuA	WP_111374931.1	1627	0	TonB-dependent siderophore receptor [Ralstonia pseudosolanacearum]	sp|P06971|FHUA_ECOLI	439.5	8.1e-122	sp|P06971|FHUA_ECOLI Ferrichrome outer membrane transporter/phage receptor OS=Escherichia coli (strain K12) OX=83333 GN=fhuA PE=1 SV=2	RSc2920	1582	0	COG1629	Outer membrane receptor proteins, mostly Fe transport	K02014//TC.FEV.OM; iron complex outermembrane recepter protein	0	1592	rse:F504_2853	--	-	-	-
JNO62_02505	fecR	CUV55146.1	537	0	Transporter of small molecules [Ralstonia solanacearum]	sp|P23485|FECR_ECOLI	79	9.5e-14	sp|P23485|FECR_ECOLI Protein FecR OS=Escherichia coli (strain K12) OX=83333 GN=fecR PE=2 SV=1	RSc2919	521.9	1e-147	COG3712	Fe2+-dicitrate sensor, membrane component	K07165//fecR; transmembrane sensor	2.8e-146	524.2	rse:F504_2852	ko02020//Two-component system//Signal transduction//Environmental Information Processing	-	-	-
JNO62_02510	--	APF85837.1	345	3e-120	RNA polymerase subunit sigma-70 [Ralstonia solanacearum FJAT-1458] [Ralstonia solanacearum]	--	--	--	--	RSc2918	344.7	1.4e-94	COG1595	DNA-directed RNA polymerase specialized sigma subunit, sigma24 homolog	--	--	--	--	--	-	-	-
JNO62_02515	cyoA	AZU54874.1	665	0	ubiquinol oxidase subunit II [Ralstonia solanacearum]	sp|Q9WWR1|CYOA_PSEPU	339	6e-92	sp|Q9WWR1|CYOA_PSEPU Cytochrome bo(3) ubiquinol oxidase subunit 2 OS=Pseudomonas putida OX=303 GN=cyoA PE=3 SV=1	RSc2917	580.9	2.1e-165	COG1622	Heme/copper-type cytochrome/quinol oxidases, subunit 2	K02297//cyoA; cytochrome o ubiquinol oxidase subunit II [EC:7.1.1.3]	3e-163	580.9	rso:RSc2917	ko01100//Metabolic pathways//Global and overview maps//Metabolism;ko00190//Oxidative phosphorylation//Energy metabolism//Metabolism	GO:0044710//single-organism metabolic process;GO:0009987//cellular process;GO:0008152//metabolic process;GO:0044699//single-organism process	GO:0015002//heme-copper terminal oxidase activity;GO:0016679//oxidoreductase activity, acting on diphenols and related substances as donors;GO:0016682//oxidoreductase activity, acting on diphenols and related substances as donors, oxygen as acceptor;GO:0003824//catalytic activity;GO:0016491//oxidoreductase activity	GO:0044425//membrane part;GO:0031224//intrinsic component of membrane;GO:0016021//integral component of membrane;GO:0016020//membrane
JNO62_02520	cyoB	AGH85359.1	1329	0	Cytochrome O ubiquinol oxidase subunit I [Ralstonia solanacearum FQY_4] [Ralstonia solanacearum]	sp|Q9I426|CYOB_PSEAE	1023.1	1.4e-297	sp|Q9I426|CYOB_PSEAE Cytochrome bo(3) ubiquinol oxidase subunit 1 OS=Pseudomonas aeruginosa (strain ATCC 15692 / DSM 22644 / CIP 104116 / JCM 14847 / LMG 12228 / 1C / PRS 101 / PAO1) OX=208964 GN=cyoB PE=3 SV=1	RSc2916	1323.5	0	COG0843	Heme/copper-type cytochrome/quinol oxidases, subunit 1	K02298//cyoB; cytochrome o ubiquinol oxidase subunit I [EC:7.1.1.3]	0	1323.5	rso:RSc2916	ko01100//Metabolic pathways//Global and overview maps//Metabolism;ko00190//Oxidative phosphorylation//Energy metabolism//Metabolism	GO:0044699//single-organism process;GO:0044765//single-organism transport;GO:0006818//hydrogen transport;GO:0006091//generation of precursor metabolites and energy;GO:0009987//cellular process;GO:0044237//cellular metabolic process;GO:0055114//oxidation-reduction process;GO:0015980//energy derivation by oxidation of organic compounds;GO:0008152//metabolic process;GO:1902578//single-organism local…	GO:0003824//catalytic activity;GO:1901363//heterocyclic compound binding;GO:0016491//oxidoreductase activity;GO:0043169//cation binding;GO:0043167//ion binding;GO:0016679//oxidoreductase activity, acting on diphenols and related substances as donors;GO:0097159//organic cyclic compound binding;GO:0046906//tetrapyrrole binding;GO:0005488//binding;GO:0046914//transition metal ion binding;GO:0046872/…	GO:0031224//intrinsic component of membrane;GO:0016020//membrane;GO:0044425//membrane part
JNO62_02525	cyoC	AGH85358.1	419	3e-148	Cytochrome O ubiquinol oxidase subunit III [Ralstonia solanacearum FQY_4] [Ralstonia solanacearum]	sp|Q9I425|CYOC_PSEAE	268.9	5e-71	sp|Q9I425|CYOC_PSEAE Cytochrome bo(3) ubiquinol oxidase subunit 3 OS=Pseudomonas aeruginosa (strain ATCC 15692 / DSM 22644 / CIP 104116 / JCM 14847 / LMG 12228 / 1C / PRS 101 / PAO1) OX=208964 GN=cyoC PE=3 SV=1	RSc2915	387.9	1.7e-107	COG1845	Heme/copper-type cytochrome/quinol oxidase, subunit 3	K02299//cyoC; cytochrome o ubiquinol oxidase subunit III	2.4e-105	387.9	rso:RSc2915	ko01100//Metabolic pathways//Global and overview maps//Metabolism;ko00190//Oxidative phosphorylation//Energy metabolism//Metabolism	GO:0006812//cation transport;GO:0051179//localization;GO:1902578//single-organism localization;GO:0044699//single-organism process;GO:0022904//respiratory electron transport chain;GO:0015992//proton transport;GO:0045333//cellular respiration;GO:0022900//electron transport chain;GO:0008152//metabolic process;GO:0044710//single-organism metabolic process;GO:0044763//single-organism cellular process…	GO:0016679//oxidoreductase activity, acting on diphenols and related substances as donors;GO:0003824//catalytic activity;GO:0016491//oxidoreductase activity;GO:0016682//oxidoreductase activity, acting on diphenols and related substances as donors, oxygen as acceptor	GO:0031224//intrinsic component of membrane;GO:0044425//membrane part;GO:0016020//membrane
JNO62_02530	cyoD	AGH85357.1	236	1e-78	Cytochrome O ubiquinol oxidase subunit IV [Ralstonia solanacearum FQY_4] [Ralstonia solanacearum]	sp|P0ABJ7|CYOD_ECO57	84.7	7.6e-16	sp|P0ABJ7|CYOD_ECO57 Cytochrome bo(3) ubiquinol oxidase subunit 4 OS=Escherichia coli O157:H7 OX=83334 GN=cyoD PE=3 SV=1	RSc2914	151.8	1.2e-36	COG3125	Heme/copper-type cytochrome/quinol oxidase, subunit 4	K02300//cyoD; cytochrome o ubiquinol oxidase subunit IV	1.7e-34	151.8	rso:RSc2914	ko01100//Metabolic pathways//Global and overview maps//Metabolism;ko00190//Oxidative phosphorylation//Energy metabolism//Metabolism	GO:0055085//transmembrane transport;GO:1902600//hydrogen ion transmembrane transport;GO:0051234//establishment of localization;GO:0044710//single-organism metabolic process;GO:0009987//cellular process;GO:0015672//monovalent inorganic cation transport;GO:0044699//single-organism process;GO:0006818//hydrogen transport;GO:0006811//ion transport;GO:1902578//single-organism localization;GO:0006812//c…	-	GO:0016020//membrane;GO:0044425//membrane part;GO:0031224//intrinsic component of membrane
JNO62_02535	ettA	APC69654.1	1133	0	energy-dependent translational throttle protein EttA [Ralstonia solanacearum OE1-1] [Ralstonia solanacearum]	sp|P0A9W4|ETTA_ECO57	816.2	2.2e-235	sp|P0A9W4|ETTA_ECO57 Energy-dependent translational throttle protein EttA OS=Escherichia coli O157:H7 OX=83334 GN=ettA PE=3 SV=2	RSc2913	1098.2	0	COG0488	ATPase components of ABC transporters with duplicated ATPase domains	K06020//ettA; energy-dependent translational throttle protein EttA	0	1098.2	rse:F504_2845	--	-	GO:0016787//hydrolase activity;GO:0036094//small molecule binding;GO:0001882//nucleoside binding;GO:0005488//binding;GO:0016817//hydrolase activity, acting on acid anhydrides;GO:0003824//catalytic activity;GO:0032549//ribonucleoside binding;GO:0097159//organic cyclic compound binding;GO:0001883//purine nucleoside binding;GO:0016818//hydrolase activity, acting on acid anhydrides, in phosphorus-con…	-
JNO62_02540	--	WP_019718875.1	157	5e-49	CDGSH iron-sulfur domain-containing protein [Ralstonia solanacearum]	--	--	--	--	RSc2912	166	3.8e-41	COG3369	Uncharacterized conserved protein	K23886//CISD3; CDGSH iron-sulfur domain-containing protein 3	5.4e-39	166	rpu:CDC45_14845	--	-	-	-
JNO62_02545	--	APC69652.1	338	2e-117	aminoacyl-tRNA deacylase [Ralstonia solanacearum OE1-1] [Ralstonia solanacearum]	--	--	--	--	RSc2911	333.2	3.9e-91	COG2606	Uncharacterized conserved protein	K19055//prdX; Ala-tRNA(Pro) deacylase [EC:3.1.1.-]	5.5e-89	333.2	rso:RSc2911	--	GO:0051171//regulation of nitrogen compound metabolic process;GO:0050794//regulation of cellular process;GO:0010556//regulation of macromolecule biosynthetic process;GO:0031323//regulation of cellular metabolic process;GO:0009889//regulation of biosynthetic process;GO:0051246//regulation of protein metabolic process;GO:0065007//biological regulation;GO:0080090//regulation of primary metabolic pro…	GO:0003824//catalytic activity;GO:0016876//ligase activity, forming aminoacyl-tRNA and related compounds;GO:0016875//ligase activity, forming carbon-oxygen bonds;GO:0016874//ligase activity	-
JNO62_02550	--	WP_020747389.1	199	3e-64	signal peptide virulence protein Vrg-6 [Ralstonia solanacearum]	--	--	--	--	--	--	--	--	--	--	--	--	--	--	-	-	-
JNO62_02555	opgH	Q8XVC2.1	1731	0	RecName: Full=Glucans biosynthesis glucosyltransferase H [Ralstonia solanacearum GMI1000] [Ralstonia solanacearum]	sp|Q8XVC2|OPGH_RALSO	1746.9	0	sp|Q8XVC2|OPGH_RALSO Glucans biosynthesis glucosyltransferase H OS=Ralstonia solanacearum (strain GMI1000) OX=267608 GN=opgH PE=3 SV=1	RSc2909	1746.9	0	COG2943	Membrane glycosyltransferase	K03669//mdoH; membrane glycosyltransferase [EC:2.4.1.-]	0	1746.9	rso:RSc2909	--	GO:0044262//cellular carbohydrate metabolic process;GO:0044237//cellular metabolic process;GO:0044260//cellular macromolecule metabolic process;GO:0006073//cellular glucan metabolic process;GO:0043170//macromolecule metabolic process;GO:0044042//glucan metabolic process;GO:0008152//metabolic process;GO:0005976//polysaccharide metabolic process;GO:0009987//cellular process;GO:0044264//cellular pol…	GO:0003824//catalytic activity;GO:0016740//transferase activity;GO:0016757//transferase activity, transferring glycosyl groups	GO:0031224//intrinsic component of membrane;GO:0044425//membrane part;GO:0016020//membrane
JNO62_02560	opgG	AGH85351.1	1039	0	Glucans biosynthesis protein G precursor [Ralstonia solanacearum FQY_4] [Ralstonia solanacearum]	sp|Q8XVC3|OPGG_RALSO	1042.7	1.3e-303	sp|Q8XVC3|OPGG_RALSO Glucans biosynthesis protein G OS=Ralstonia solanacearum (strain GMI1000) OX=267608 GN=opgG PE=3 SV=1	RSc2908	1042.7	3.1e-304	COG3131	Periplasmic glucans biosynthesis protein	K03670//mdoG; periplasmic glucans biosynthesis protein	1.6e-304	1050.8	rse:F504_2840	--	GO:0008152//metabolic process;GO:0005975//carbohydrate metabolic process;GO:0044699//single-organism process;GO:0071704//organic substance metabolic process;GO:0009058//biosynthetic process;GO:0044710//single-organism metabolic process;GO:0044711//single-organism biosynthetic process;GO:0044238//primary metabolic process	-	-
JNO62_02565	--	ARU20749.1	460	2e-163	50S ribosomal protein L24 [Ralstonia solanacearum]	--	--	--	--	--	--	--	--	--	--	--	--	--	--	-	-	-
JNO62_02570	--	OAI65109.1	99	2e-26	membrane protein [Ralstonia solanacearum]	--	--	--	--	--	--	--	--	--	--	--	--	--	--	-	-	-
JNO62_02575	ubiX	AGH85347.1	436	1e-154	3-polyprenyl-4-hydroxybenzoate carboxy-lyase UbiX [Ralstonia solanacearum FQY_4] [Ralstonia solanacearum]	sp|Q9JXP4|UBIX_NEIMB	206.1	4.1e-52	sp|Q9JXP4|UBIX_NEIMB Flavin prenyltransferase UbiX OS=Neisseria meningitidis serogroup B (strain MC58) OX=122586 GN=ubiX PE=3 SV=2	RSc2905	410.2	3.4e-114	COG0163	3-polyprenyl-4-hydroxybenzoate decarboxylase	K03186//ubiX; flavin prenyltransferase [EC:2.5.1.129]	2.1e-112	411.4	rse:F504_2836	ko01100//Metabolic pathways//Global and overview maps//Metabolism;ko01110//Biosynthesis of secondary metabolites//Global and overview maps//Metabolism;ko01120//Microbial metabolism in diverse environments//Global and overview maps//Metabolism;ko01220//Degradation of aromatic compounds//Global and overview maps//Metabolism;ko00130//Ubiquinone and other terpenoid-quinone biosynthesis//Metabolism of…	-	-	-
JNO62_02580	slr1846	AGH85346.1	216	2e-71	Glutaredoxin-related protein [Ralstonia solanacearum FQY_4] [Ralstonia solanacearum]	sp|P73056|YC64L_SYNY3	129.8	1.8e-29	sp|P73056|YC64L_SYNY3 Uncharacterized monothiol glutaredoxin ycf64-like OS=Synechocystis sp. (strain PCC 6803 / Kazusa) OX=1111708 GN=slr1846 PE=3 SV=1	RSc2904	216.9	2.6e-56	COG0278	Glutaredoxin-related protein	K07390//grxD; monothiol glutaredoxin	3.6e-54	216.9	rse:F504_2835	--	GO:0009987//cellular process;GO:0008152//metabolic process;GO:0044710//single-organism metabolic process;GO:0065008//regulation of biological quality;GO:0044763//single-organism cellular process;GO:0019725//cellular homeostasis;GO:0044699//single-organism process;GO:0042592//homeostatic process;GO:0065007//biological regulation	GO:0003824//catalytic activity;GO:0015036//disulfide oxidoreductase activity;GO:0016667//oxidoreductase activity, acting on a sulfur group of donors;GO:0016491//oxidoreductase activity	-
JNO62_02585	prmC	WP_164774985.1	579	0	MULTISPECIES: peptide chain release factor N(5)-glutamine methyltransferase [Ralstonia]	sp|Q63QE9|PRMC_BURPS	265	1e-69	sp|Q63QE9|PRMC_BURPS Release factor glutamine methyltransferase OS=Burkholderia pseudomallei (strain K96243) OX=272560 GN=prmC PE=3 SV=1	RSc2903	572	9e-163	COG2890	Methylase of polypeptide chain release factors	K02493//hemK; release factor glutamine methyltransferase [EC:2.1.1.297]	4.4e-161	573.5	rse:F504_2834	--	-	-	-
JNO62_02590	--	ESS48858.1	202	2e-65	lipoprotein [Ralstonia solanacearum SD54] [Ralstonia solanacearum]	--	--	--	--	--	--	--	--	--	--	--	--	--	--	-	-	-
JNO62_02595	prfA	Q8XVD0.1	732	0	RecName: Full=Peptide chain release factor 1; Short=RF-1 [Ralstonia solanacearum GMI1000] [Ralstonia solanacearum]	sp|Q8XVD0|RF1_RALSO	692.2	3.1e-198	sp|Q8XVD0|RF1_RALSO Peptide chain release factor 1 OS=Ralstonia solanacearum (strain GMI1000) OX=267608 GN=prfA PE=3 SV=1	RSc2901	692.2	7.3e-199	COG0216	Protein chain release factor A	K02835//prfA; peptide chain release factor 1	1e-196	692.2	rso:RSc2901	--	GO:0043933//macromolecular complex subunit organization;GO:0044763//single-organism cellular process;GO:0043624//cellular protein complex disassembly;GO:0071704//organic substance metabolic process;GO:0071822//protein complex subunit organization;GO:0043241//protein complex disassembly;GO:0032984//macromolecular complex disassembly;GO:0071840//cellular component organization or biogenesis;GO:0044…	GO:1901363//heterocyclic compound binding;GO:0003747//translation release factor activity;GO:0005488//binding;GO:0003723//RNA binding;GO:0097159//organic cyclic compound binding;GO:0003676//nucleic acid binding;GO:0008079//translation termination factor activity;GO:0003824//catalytic activity;GO:0008135//translation factor activity, RNA binding	GO:0044464//cell part;GO:0044424//intracellular part;GO:0005622//intracellular;GO:0005623//cell
JNO62_02600	hemA	Q8XVD1.1	878	0	RecName: Full=Glutamyl-tRNA reductase; Short=GluTR [Ralstonia solanacearum GMI1000] [Ralstonia solanacearum]	sp|Q8XVD1|HEM1_RALSO	842.8	1.7e-243	sp|Q8XVD1|HEM1_RALSO Glutamyl-tRNA reductase OS=Ralstonia solanacearum (strain GMI1000) OX=267608 GN=hemA PE=3 SV=1	RSc2900	842.8	4e-244	COG0373	Glutamyl-tRNA reductase	K02492//hemA; glutamyl-tRNA reductase [EC:1.2.1.70]	5.7e-242	842.8	rso:RSc2900	ko01100//Metabolic pathways//Global and overview maps//Metabolism;ko01110//Biosynthesis of secondary metabolites//Global and overview maps//Metabolism;ko01120//Microbial metabolism in diverse environments//Global and overview maps//Metabolism;ko00860//Porphyrin and chlorophyll metabolism//Metabolism of cofactors and vitamins//Metabolism	GO:0018130//heterocycle biosynthetic process;GO:0008152//metabolic process;GO:0009058//biosynthetic process;GO:0044249//cellular biosynthetic process;GO:1901362//organic cyclic compound biosynthetic process;GO:0044699//single-organism process;GO:0009987//cellular process;GO:1901564//organonitrogen compound metabolic process;GO:0044710//single-organism metabolic process;GO:0046483//heterocycle met…	GO:1901265//nucleoside phosphate binding;GO:0003824//catalytic activity;GO:1901363//heterocyclic compound binding;GO:0097159//organic cyclic compound binding;GO:0016903//oxidoreductase activity, acting on the aldehyde or oxo group of donors;GO:0005488//binding;GO:0036094//small molecule binding;GO:0000166//nucleotide binding;GO:0016491//oxidoreductase activity;GO:0016620//oxidoreductase activity,…	-
JNO62_02605	--	ARU20741.1	138	5e-41	preprotein translocase subunit SecY [Ralstonia solanacearum]	--	--	--	--	--	--	--	--	--	--	--	--	--	--	-	-	-
JNO62_02610	ychF	AGH85340.1	737	0	GTP-binding and nucleic acid-binding protein YchF [Ralstonia solanacearum FQY_4] [Ralstonia solanacearum]	sp|P0ABU3|YCHF_ECO57	508.8	4.9e-143	sp|P0ABU3|YCHF_ECO57 Ribosome-binding ATPase YchF OS=Escherichia coli O157:H7 OX=83334 GN=ychF PE=3 SV=2	RSc2898	705.7	6.5e-203	COG0012	Predicted GTPase, probable translation factor	K06942//ychF; ribosome-binding ATPase	9.1e-201	705.7	rse:F504_2829	--	-	GO:0005488//binding;GO:0097367//carbohydrate derivative binding;GO:0044877//macromolecular complex binding;GO:0016462//pyrophosphatase activity;GO:0016817//hydrolase activity, acting on acid anhydrides;GO:1901363//heterocyclic compound binding;GO:0003824//catalytic activity;GO:0036094//small molecule binding;GO:0017111//nucleoside-triphosphatase activity;GO:0001882//nucleoside binding;GO:0001883/…	-
JNO62_02615	--	APC69642.1	243	4e-81	flagellar protein FliT [Ralstonia solanacearum OE1-1] [Ralstonia solanacearum]	--	--	--	--	--	--	--	--	--	K02423//fliT; flagellar protein FliT	4.4e-59	233.4	rpu:CDC45_14775	ko02040//Flagellar assembly//Cell motility//Cellular Processes	-	-	-
JNO62_02620	X	APC69641.1	349	9e-122	lytic transglycosylase [Ralstonia solanacearum OE1-1] [Ralstonia solanacearum]	sp|P14499|X191_ECOLX	91.7	8.8e-18	sp|P14499|X191_ECOLX X polypeptide OS=Escherichia coli OX=562 GN=X PE=3 SV=1	RSc2896	351.3	1.4e-96	COG0741	Soluble lytic murein transglycosylase and related regulatory proteins (some contain LysM/invasin domains)	--	--	--	--	--	-	-	-
JNO62_02625	--	ESS48851.1	205	1e-66	signal peptide protein [Ralstonia solanacearum SD54] [Ralstonia solanacearum]	--	--	--	--	--	--	--	--	--	--	--	--	--	--	-	-	-
JNO62_02630	--	ARU20735.1	257	8e-87	DNA-directed RNA polymerase subunit alpha [Ralstonia solanacearum]	--	--	--	--	--	--	--	--	--	--	--	--	--	--	-	-	-
JNO62_02635	ubiL	AXV68325.1	848	0	ubiquinone biosynthesis protein [Ralstonia solanacearum]	sp|Q2RMZ4|UBIL_RHORT	173.3	5.8e-42	sp|Q2RMZ4|UBIL_RHORT Ubiquinone hydroxylase UbiL OS=Rhodospirillum rubrum (strain ATCC 11170 / ATH 1.1.1 / DSM 467 / LMG 4362 / NCIB 8255 / S1) OX=269796 GN=ubiL PE=1 SV=1	RSc2893	822.8	4.3e-238	COG0654	2-polyprenyl-6-methoxyphenol hydroxylase and related FAD-dependent oxidoreductases	K18800//ubiI; 2-polyprenylphenol 6-hydroxylase [EC:1.14.13.240]	6e-236	822.8	rpu:CDC45_14750	ko01100//Metabolic pathways//Global and overview maps//Metabolism;ko01110//Biosynthesis of secondary metabolites//Global and overview maps//Metabolism;ko00130//Ubiquinone and other terpenoid-quinone biosynthesis//Metabolism of cofactors and vitamins//Metabolism	-	-	-
JNO62_02640	dsbC	AGH85332.1	509	0	Thiol:disulfide interchange protein DsbC [Ralstonia solanacearum FQY_4] [Ralstonia solanacearum]	sp|Q7WEL4|DSBC_BORBR	193.7	2.4e-48	sp|Q7WEL4|DSBC_BORBR Probable thiol:disulfide interchange protein DsbC OS=Bordetella bronchiseptica (strain ATCC BAA-588 / NCTC 13252 / RB50) OX=257310 GN=dsbC PE=3 SV=1	RSc2892	489.6	5e-138	COG1651	Protein-disulfide isomerase	K03981//dsbC; thiol:disulfide interchange protein DsbC [EC:5.3.4.1]	7e-136	489.6	rso:RSc2892	--	-	-	-
JNO62_02645	acuI	APC69636.1	660	0	oxidoreductase [Ralstonia solanacearum OE1-1] [Ralstonia solanacearum]	sp|Q3J6K9|ACUI_RHOS4	352.4	5.5e-96	sp|Q3J6K9|ACUI_RHOS4 Acrylyl-CoA reductase AcuI OS=Rhodobacter sphaeroides (strain ATCC 17023 / 2.4.1 / NCIB 8253 / DSM 158) OX=272943 GN=acuI PE=1 SV=1	RSc2891	652.9	4.6e-187	COG0604	NADPH:quinone reductase and related Zn-dependent oxidoreductases	K19745//acuI; acrylyl-CoA reductase (NADPH) [EC:1.3.1.-]	1.7e-185	654.8	rse:F504_2820	ko01100//Metabolic pathways//Global and overview maps//Metabolism;ko00640//Propanoate metabolism//Carbohydrate metabolism//Metabolism	-	-	-
JNO62_02650	--	ARS57217.1	1269	0	peptidase M61 [Ralstonia solanacearum FJAT-91] [Ralstonia solanacearum]	--	--	--	--	RSc2890	1243.8	0	COG3975	Predicted protease with the C-terminal PDZ domain	--	--	--	--	--	-	-	-
JNO62_02655	slr1298	AOE90740.1	1492	0	Inner membrane protein YccS [Ralstonia solanacearum]	sp|P72831|Y1298_SYNY3	70.9	7e-11	sp|P72831|Y1298_SYNY3 Uncharacterized protein slr1298 OS=Synechocystis sp. (strain PCC 6803 / Kazusa) OX=1111708 GN=slr1298 PE=3 SV=1	RSc2889	1329.3	0	COG1289	Predicted membrane protein	--	--	--	--	--	-	-	-
JNO62_02660	--	WP_019718864.1	177	4e-56	MULTISPECIES: hypothetical protein [Ralstonia]	--	--	--	--	--	--	--	--	--	--	--	--	--	--	-	-	-
JNO62_02665	--	AXW14086.1	311	2e-107	DUF2778 domain-containing protein [Ralstonia solanacearum]	--	--	--	--	--	--	--	--	--	--	--	--	--	--	-	-	-
JNO62_02670	ung	AOE90737.1	538	0	Uracil-DNA glycosylase [Ralstonia solanacearum]	sp|Q8XVE4|UNG_RALSO	554.7	5.7e-157	sp|Q8XVE4|UNG_RALSO Uracil-DNA glycosylase OS=Ralstonia solanacearum (strain GMI1000) OX=267608 GN=ung PE=3 SV=1	RSc2887	554.7	1.3e-157	COG0692	Uracil DNA glycosylase	K03648//UNG; uracil-DNA glycosylase [EC:3.2.2.27]	1.9e-155	554.7	rso:RSc2887	ko03410//Base excision repair//Replication and repair//Genetic Information Processing	GO:0044238//primary metabolic process;GO:0006807//nitrogen compound metabolic process;GO:0009987//cellular process;GO:0006259//DNA metabolic process;GO:0006139//nucleobase-containing compound metabolic process;GO:0044699//single-organism process;GO:0033554//cellular response to stress;GO:0044260//cellular macromolecule metabolic process;GO:0006725//cellular aromatic compound metabolic process;GO:…	GO:0019104//DNA N-glycosylase activity;GO:0003824//catalytic activity;GO:0016798//hydrolase activity, acting on glycosyl bonds;GO:0097506//deaminated base DNA N-glycosylase activity;GO:0016799//hydrolase activity, hydrolyzing N-glycosyl compounds;GO:0016787//hydrolase activity	GO:0044424//intracellular part;GO:0044464//cell part;GO:0005622//intracellular;GO:0005623//cell
JNO62_02675	--	APC69631.1	437	8e-155	CYTH domain-containing protein [Ralstonia solanacearum OE1-1] [Ralstonia solanacearum]	--	--	--	--	RSc2886	425.2	1e-118	COG3025	Uncharacterized conserved protein	K18446//ygiF; triphosphatase [EC:3.6.1.25]	1.5e-116	425.2	rpu:CDC45_14710	--	-	-	-
JNO62_02680	trpC1	Q8XVE6.1	540	0	RecName: Full=Indole-3-glycerol phosphate synthase 1; Short=IGPS 1 [Ralstonia solanacearum GMI1000] [Ralstonia solanacearum]	sp|Q8XVE6|TRPC1_RALSO	521.5	5.4e-147	sp|Q8XVE6|TRPC1_RALSO Indole-3-glycerol phosphate synthase 1 OS=Ralstonia solanacearum (strain GMI1000) OX=267608 GN=trpC1 PE=3 SV=1	RSc2885	521.5	1.3e-147	COG0134	Indole-3-glycerol phosphate synthase	K01609//trpC; indole-3-glycerol phosphate synthase [EC:4.1.1.48]	1.8e-145	521.5	rso:RSc2885	ko01100//Metabolic pathways//Global and overview maps//Metabolism;ko01110//Biosynthesis of secondary metabolites//Global and overview maps//Metabolism;ko01230//Biosynthesis of amino acids//Global and overview maps//Metabolism;ko00400//Phenylalanine, tyrosine and tryptophan biosynthesis//Amino acid metabolism//Metabolism	GO:0044283//small molecule biosynthetic process;GO:0044281//small molecule metabolic process;GO:0046483//heterocycle metabolic process;GO:0044106//cellular amine metabolic process;GO:0016053//organic acid biosynthetic process;GO:0044238//primary metabolic process;GO:0044763//single-organism cellular process;GO:0009308//amine metabolic process;GO:0009987//cellular process;GO:0008152//metabolic pro…	GO:0016831//carboxy-lyase activity;GO:0003824//catalytic activity;GO:0016830//carbon-carbon lyase activity;GO:0016829//lyase activity	-
JNO62_02685	trpD1	Q8XVE7.1	692	0	RecName: Full=Anthranilate phosphoribosyltransferase 1 [Ralstonia solanacearum GMI1000] [Ralstonia solanacearum]	sp|Q8XVE7|TRPD1_RALSO	655.6	3.1e-187	sp|Q8XVE7|TRPD1_RALSO Anthranilate phosphoribosyltransferase 1 OS=Ralstonia solanacearum (strain GMI1000) OX=267608 GN=trpD1 PE=3 SV=1	RSc2884	655.6	7.3e-188	COG0547	Anthranilate phosphoribosyltransferase	K00766//trpD; anthranilate phosphoribosyltransferase [EC:2.4.2.18]	1e-185	655.6	rso:RSc2884	ko01100//Metabolic pathways//Global and overview maps//Metabolism;ko01110//Biosynthesis of secondary metabolites//Global and overview maps//Metabolism;ko01230//Biosynthesis of amino acids//Global and overview maps//Metabolism;ko00400//Phenylalanine, tyrosine and tryptophan biosynthesis//Amino acid metabolism//Metabolism	GO:0071704//organic substance metabolic process;GO:1901566//organonitrogen compound biosynthetic process;GO:0016053//organic acid biosynthetic process;GO:0006576//cellular biogenic amine metabolic process;GO:0009987//cellular process;GO:0043436//oxoacid metabolic process;GO:1901576//organic substance biosynthetic process;GO:0044249//cellular biosynthetic process;GO:0006520//cellular amino acid me…	GO:0016740//transferase activity;GO:0016757//transferase activity, transferring glycosyl groups;GO:0003824//catalytic activity;GO:0016763//transferase activity, transferring pentosyl groups;GO:0005488//binding;GO:0043167//ion binding;GO:0043169//cation binding;GO:0046872//metal ion binding	-
JNO62_02690	trpG	AGH85321.1	392	4e-138	Anthranilate synthase, amidotransferase component [Ralstonia solanacearum FQY_4] [Ralstonia solanacearum]	sp|P00902|TRPG_ACIAD	281.6	6.6e-75	sp|P00902|TRPG_ACIAD Anthranilate synthase component 2 OS=Acinetobacter baylyi (strain ATCC 33305 / BD413 / ADP1) OX=62977 GN=trpG PE=3 SV=1	RSc2882	392.9	4.8e-109	COG0512	Anthranilate/para-aminobenzoate synthases component II	K01658//trpG; anthranilate synthase component II [EC:4.1.3.27]	6.8e-107	392.9	rso:RSc2882	ko01100//Metabolic pathways//Global and overview maps//Metabolism;ko01110//Biosynthesis of secondary metabolites//Global and overview maps//Metabolism;ko01230//Biosynthesis of amino acids//Global and overview maps//Metabolism;ko02024//Quorum sensing//Cellular community - prokaryotes//Cellular Processes;ko00400//Phenylalanine, tyrosine and tryptophan biosynthesis//Amino acid metabolism//Metabolism…	-	-	-
JNO62_02695	trpE	AGH85320.1	1033	0	Anthranilate synthase, aminase component [Ralstonia solanacearum FQY_4] [Ralstonia solanacearum]	sp|Q9XAZ0|TRPE_NEIMA	577.4	1.6e-163	sp|Q9XAZ0|TRPE_NEIMA Anthranilate synthase component 1 OS=Neisseria meningitidis serogroup A / serotype 4A (strain Z2491) OX=122587 GN=trpE PE=3 SV=1	RSc2881	984.6	1e-286	COG0147	Anthranilate/para-aminobenzoate synthases component I	K01657//trpE; anthranilate synthase component I [EC:4.1.3.27]	1.4e-284	984.6	rso:RSc2881	ko01100//Metabolic pathways//Global and overview maps//Metabolism;ko01110//Biosynthesis of secondary metabolites//Global and overview maps//Metabolism;ko01230//Biosynthesis of amino acids//Global and overview maps//Metabolism;ko02024//Quorum sensing//Cellular community - prokaryotes//Cellular Processes;ko00400//Phenylalanine, tyrosine and tryptophan biosynthesis//Amino acid metabolism//Metabolism…	GO:0008152//metabolic process	GO:0016829//lyase activity;GO:0016833//oxo-acid-lyase activity;GO:0003824//catalytic activity;GO:0016830//carbon-carbon lyase activity	-
JNO62_02700	Nmul_A2370	AGH85319.1	491	1e-175	Phosphoglycolate phosphatase [Ralstonia solanacearum FQY_4] [Ralstonia solanacearum]	sp|Q2Y6G2|GPH_NITMU	197.6	1.6e-49	sp|Q2Y6G2|GPH_NITMU Phosphoglycolate phosphatase OS=Nitrosospira multiformis (strain ATCC 25196 / NCIMB 11849 / C 71) OX=323848 GN=Nmul_A2370 PE=3 SV=1	RSc2880	487.3	2.4e-137	COG0546	Predicted phosphatases	K01091//gph; phosphoglycolate phosphatase [EC:3.1.3.18]	5.3e-136	490	rse:F504_2808	ko01100//Metabolic pathways//Global and overview maps//Metabolism;ko01110//Biosynthesis of secondary metabolites//Global and overview maps//Metabolism;ko00630//Glyoxylate and dicarboxylate metabolism//Carbohydrate metabolism//Metabolism	-	-	-
JNO62_02705	rpe2	AGH85318.1	486	2e-173	Ribulose-phosphate 3-epimerase [Ralstonia solanacearum FQY_4] [Ralstonia solanacearum]	sp|Q04539|RPE2_CUPNH	330.1	2.1e-89	sp|Q04539|RPE2_CUPNH Ribulose-phosphate 3-epimerase 2 OS=Cupriavidus necator (strain ATCC 17699 / H16 / DSM 428 / Stanier 337) OX=381666 GN=rpe2 PE=3 SV=1	RSc2879	491.5	1.3e-138	COG0036	Pentose-5-phosphate-3-epimerase	K01783//rpe; ribulose-phosphate 3-epimerase [EC:5.1.3.1]	1.8e-136	491.5	rso:RSc2879	ko01100//Metabolic pathways//Global and overview maps//Metabolism;ko01110//Biosynthesis of secondary metabolites//Global and overview maps//Metabolism;ko01120//Microbial metabolism in diverse environments//Global and overview maps//Metabolism;ko01230//Biosynthesis of amino acids//Global and overview maps//Metabolism;ko01200//Carbon metabolism//Global and overview maps//Metabolism;ko00030//Pentose…	GO:0019637//organophosphate metabolic process;GO:0044281//small molecule metabolic process;GO:0072524//pyridine-containing compound metabolic process;GO:0071704//organic substance metabolic process;GO:0044699//single-organism process;GO:0006793//phosphorus metabolic process;GO:0006753//nucleoside phosphate metabolic process;GO:0008152//metabolic process;GO:1901564//organonitrogen compound metabol…	GO:0043169//cation binding;GO:0016853//isomerase activity;GO:0016854//racemase and epimerase activity;GO:0005488//binding;GO:0016857//racemase and epimerase activity, acting on carbohydrates and derivatives;GO:0043167//ion binding;GO:0003824//catalytic activity	-
JNO62_02710	apaG	Q8XVF3.1	258	4e-87	RecName: Full=Protein ApaG [Ralstonia solanacearum GMI1000] [Ralstonia solanacearum]	sp|Q8XVF3|APAG_RALSO	260.8	8e-69	sp|Q8XVF3|APAG_RALSO Protein ApaG OS=Ralstonia solanacearum (strain GMI1000) OX=267608 GN=apaG PE=3 SV=1	RSc2878	260.8	1.9e-69	COG2967	Uncharacterized protein affecting Mg2+/Co2+ transport	K06195//apaG; ApaG protein	2.6e-67	260.8	rse:F504_2806	--	-	-	-
JNO62_02715	--	ARU20717.1	167	2e-52	shikimate kinase [Ralstonia solanacearum]	--	--	--	--	--	--	--	--	--	--	--	--	--	--	-	-	-
JNO62_02720	--	APC69623.1	769	0	murein transglycosylase [Ralstonia solanacearum OE1-1] [Ralstonia solanacearum]	--	--	--	--	RSc2876	769.6	3.8e-222	COG2821	Membrane-bound lytic murein transglycosylase	K08304//mltA; membrane-bound lytic murein transglycosylase A [EC:4.2.2.-]	5.4e-220	769.6	rpu:CDC45_14660	--	-	-	-
JNO62_02725	paaK	AZU57942.1	880	0	phenylacetate--CoA ligase [Ralstonia solanacearum]	sp|Q9L9C1|PAAK_AROEV	592.4	4.1e-168	sp|Q9L9C1|PAAK_AROEV Phenylacetate-coenzyme A ligase OS=Aromatoleum evansii OX=59406 GN=paaK PE=1 SV=1	RSc2875	861.3	1.1e-249	COG1541	Coenzyme F390 synthetase	K01912//paaK; phenylacetate-CoA ligase [EC:6.2.1.30]	1.6e-247	861.3	rso:RSc2875	ko01100//Metabolic pathways//Global and overview maps//Metabolism;ko01120//Microbial metabolism in diverse environments//Global and overview maps//Metabolism;ko05111//Biofilm formation - Vibrio cholerae//Cellular community - prokaryotes//Cellular Processes;ko00360//Phenylalanine metabolism//Amino acid metabolism//Metabolism	-	-	-
JNO62_02730	paaI	APC69621.1	319	2e-110	phenylacetic acid degradation protein PaaD [Ralstonia solanacearum OE1-1] [Ralstonia solanacearum]	sp|P76084|PAAI_ECOLI	124.8	8.5e-28	sp|P76084|PAAI_ECOLI Acyl-coenzyme A thioesterase PaaI OS=Escherichia coli (strain K12) OX=83333 GN=paaI PE=1 SV=1	RSc2874	315.1	1e-85	COG2050	Uncharacterized protein, possibly involved in aromatic compounds catabolism	K02614//paaI; acyl-CoA thioesterase [EC:3.1.2.-]	1.5e-83	315.1	rso:RSc2874	ko01100//Metabolic pathways//Global and overview maps//Metabolism;ko00360//Phenylalanine metabolism//Amino acid metabolism//Metabolism	-	-	-
JNO62_02735	paaG	AGH85312.1	531	0	Phenylacetate degradation enoyl-CoA hydratase PaaA [Ralstonia solanacearum FQY_4] [Ralstonia solanacearum]	sp|P77467|PAAG_ECOLI	246.9	2.5e-64	sp|P77467|PAAG_ECOLI 1,2-epoxyphenylacetyl-CoA isomerase OS=Escherichia coli (strain K12) OX=83333 GN=paaG PE=1 SV=1	paaG	246.9	5.9e-65	COG1024	Enoyl-CoA hydratase/carnithine racemase	K15866//paaG; 2-(1,2-epoxy-1,2-dihydrophenyl)acetyl-CoA isomerase [EC:5.3.3.18]	4.3e-136	490.3	rso:RSc2873	ko01100//Metabolic pathways//Global and overview maps//Metabolism;ko01120//Microbial metabolism in diverse environments//Global and overview maps//Metabolism;ko00360//Phenylalanine metabolism//Amino acid metabolism//Metabolism	GO:0044237//cellular metabolic process;GO:0008152//metabolic process;GO:0019439//aromatic compound catabolic process;GO:0009056//catabolic process;GO:0006725//cellular aromatic compound metabolic process;GO:0044248//cellular catabolic process;GO:0009987//cellular process	GO:0003824//catalytic activity	-
JNO62_02740	fadB1	AZU54915.1	523	0	enoyl-CoA hydratase [Ralstonia solanacearum]	sp|Q52995|ECHH_RHIME	327.4	1.4e-88	sp|Q52995|ECHH_RHIME Probable enoyl-CoA hydratase OS=Rhizobium meliloti (strain 1021) OX=266834 GN=fadB1 PE=3 SV=2	mll5584	334	3.6e-91	COG1024	Enoyl-CoA hydratase/carnithine racemase	K01692//paaF; enoyl-CoA hydratase [EC:4.2.1.17]	2.7e-138	497.7	rpu:CDC45_14640	ko01100//Metabolic pathways//Global and overview maps//Metabolism;ko01110//Biosynthesis of secondary metabolites//Global and overview maps//Metabolism;ko01120//Microbial metabolism in diverse environments//Global and overview maps//Metabolism;ko01212//Fatty acid metabolism//Global and overview maps//Metabolism;ko00650//Butanoate metabolism//Carbohydrate metabolism//Metabolism;ko00362//Benzoate de…	-	GO:0003824//catalytic activity	-
JNO62_02770	hipO	CUV58069.1	817	0	Hippurate hydrolase [Ralstonia solanacearum]	sp|P45493|HIPO_CAMJE	321.2	1.6e-86	sp|P45493|HIPO_CAMJE Hippurate hydrolase OS=Campylobacter jejuni subsp. jejuni serotype O:2 (strain ATCC 700819 / NCTC 11168) OX=192222 GN=hipO PE=1 SV=2	RSc2871	820.8	1.5e-237	COG1473	Metal-dependent amidase/aminoacylase/carboxypeptidase	--	--	--	--	--	-	-	-
JNO62_02775	hbpA	ESS49039.1	1060	0	periplasmic dipeptide transport protein [Ralstonia solanacearum SD54] [Ralstonia solanacearum]	sp|P33950|HBPA_HAEIN	181	3.3e-44	sp|P33950|HBPA_HAEIN Heme-binding protein A OS=Haemophilus influenzae (strain ATCC 51907 / DSM 11121 / KW20 / Rd) OX=71421 GN=hbpA PE=1 SV=2	RSc2870	1047.3	1.3e-305	COG0747	ABC-type dipeptide transport system, periplasmic component	K02035//ABC.PE.S; peptide/nickel transport system substrate-binding protein	1e-303	1048.1	rse:F504_2798	ko02024//Quorum sensing//Cellular community - prokaryotes//Cellular Processes	-	-	-
JNO62_02780	dppB	AGH85308.1	632	0	Oligopeptide transport system permease protein OppB [Ralstonia solanacearum FQY_4] [Ralstonia solanacearum]	sp|P0AEG0|DPPB_ECO57	225.3	9.7e-58	sp|P0AEG0|DPPB_ECO57 Dipeptide transport system permease protein DppB OS=Escherichia coli O157:H7 OX=83334 GN=dppB PE=3 SV=1	RSc2869	596.7	3.8e-170	COG0601	ABC-type dipeptide/oligopeptide/nickel transport systems, permease components	K02033//ABC.PE.P; peptide/nickel transport system permease protein	1.8e-168	598.2	rse:F504_2797	ko02024//Quorum sensing//Cellular community - prokaryotes//Cellular Processes	-	-	-
JNO62_02785	dppC	AGH85307.1	591	0	Dipeptide transport system permease protein OppC [Ralstonia solanacearum FQY_4] [Ralstonia solanacearum]	sp|P51000|DPPC_HAEIN	174.5	1.8e-42	sp|P51000|DPPC_HAEIN Dipeptide transport system permease protein DppC OS=Haemophilus influenzae (strain ATCC 51907 / DSM 11121 / KW20 / Rd) OX=71421 GN=dppC PE=3 SV=1	RSc2868	515.4	1e-145	COG1173	ABC-type dipeptide/oligopeptide/nickel transport systems, permease components	K02034//ABC.PE.P1; peptide/nickel transport system permease protein	1.5e-143	515.4	rso:RSc2868	ko02024//Quorum sensing//Cellular community - prokaryotes//Cellular Processes	-	-	-
JNO62_02790	oppD	APF85882.1	684	0	methionine ABC transporter ATP-binding protein [Ralstonia solanacearum FJAT-1458] [Ralstonia solanacearum]	sp|P76027|OPPD_ECOLI	287	2.8e-76	sp|P76027|OPPD_ECOLI Oligopeptide transport ATP-binding protein OppD OS=Escherichia coli (strain K12) OX=83333 GN=oppD PE=1 SV=2	RSc2867	659.4	4.9e-189	COG0444	ABC-type dipeptide/oligopeptide/nickel transport system, ATPase component	K02031//ddpD; peptide/nickel transport system ATP-binding protein	7e-187	659.4	rso:RSc2867	ko02024//Quorum sensing//Cellular community - prokaryotes//Cellular Processes	-	-	-
JNO62_02795	appF	AXW37356.1	717	0	peptide ABC transporter ATP-binding protein [Ralstonia solanacearum]	sp|P42065|APPF_BACSU	310.5	2.5e-83	sp|P42065|APPF_BACSU Oligopeptide transport ATP-binding protein AppF OS=Bacillus subtilis (strain 168) OX=224308 GN=appF PE=3 SV=2	RSc2866	693.3	3.2e-199	COG4608	ABC-type oligopeptide transport system, ATPase component	K02032//ddpF; peptide/nickel transport system ATP-binding protein	2e-197	694.5	rse:F504_2794	ko02024//Quorum sensing//Cellular community - prokaryotes//Cellular Processes	-	-	-
JNO62_02800	--	AZU54922.1	778	0	ABC transporter permease [Ralstonia solanacearum]	--	--	--	--	--	--	--	--	--	K01999//livK; branched-chain amino acid transport system substrate-binding protein	9.6e-209	732.3	rse:F504_2793	ko02010//ABC transporters//Membrane transport//Environmental Information Processing;ko02024//Quorum sensing//Cellular community - prokaryotes//Cellular Processes	-	-	-
JNO62_02805	fruA	AZU54923.1	1111	0	PTS fructose transporter subunit EIIBC [Ralstonia solanacearum]	sp|P23355|PTFBC_XANCP	575.5	6.8e-163	sp|P23355|PTFBC_XANCP PTS system fructose-specific EIIB'BC component OS=Xanthomonas campestris pv. campestris (strain ATCC 33913 / DSM 3586 / NCPPB 528 / LMG 568 / P 25) OX=190485 GN=fruA PE=1 SV=2	RSc2863_2	563.5	6.2e-160	COG1299	Phosphotransferase system, fructose-specific IIC component	K02770//fruA; fructose PTS system EIIBC or EIIC component [EC:2.7.1.202]	1.7e-281	974.5	rse:F504_2792	ko01100//Metabolic pathways//Global and overview maps//Metabolism;ko01120//Microbial metabolism in diverse environments//Global and overview maps//Metabolism;ko00051//Fructose and mannose metabolism//Carbohydrate metabolism//Metabolism;ko02060//Phosphotransferase system (PTS)//Membrane transport//Environmental Information Processing	-	-	-
JNO62_02810	fruK	AZU54924.1	628	0	1-phosphofructokinase [Ralstonia solanacearum]	sp|P23354|K1PF_XANCP	250.4	2.7e-65	sp|P23354|K1PF_XANCP 1-phosphofructokinase OS=Xanthomonas campestris pv. campestris (strain ATCC 33913 / DSM 3586 / NCPPB 528 / LMG 568 / P 25) OX=190485 GN=fruK PE=3 SV=2	RSc2862	614.8	1.3e-175	COG1105	Fructose-1-phosphate kinase and related fructose-6-phosphate kinase (PfkB)	K00882//fruK; 1-phosphofructokinase [EC:2.7.1.56]	1.8e-173	614.8	rso:RSc2862	ko01100//Metabolic pathways//Global and overview maps//Metabolism;ko00051//Fructose and mannose metabolism//Carbohydrate metabolism//Metabolism;ko02060//Phosphotransferase system (PTS)//Membrane transport//Environmental Information Processing	-	-	-
JNO62_02815	fruB	AZU54925.1	1645	0	phosphoenolpyruvate--protein phosphotransferase [Ralstonia solanacearum]	sp|P45597|PTFAX_XANCP	982.2	3.5e-285	sp|P45597|PTFAX_XANCP Multiphosphoryl transfer protein OS=Xanthomonas campestris pv. campestris (strain ATCC 33913 / DSM 3586 / NCPPB 528 / LMG 568 / P 25) OX=190485 GN=fruB PE=3 SV=3	RSc2861_3	1088.9	0	COG1080	Phosphoenolpyruvate-protein kinase (PTS system EI component in bacteria)	K23993//fruB; multiphosphoryl transfer protein [EC:2.7.3.9 2.7.1.202]	0	1583.5	rse:F504_2790	ko02060//Phosphotransferase system (PTS)//Membrane transport//Environmental Information Processing	-	-	-
JNO62_02820	rbsR	AGH85300.1	650	0	Fructose repressor FruR, LacI family [Ralstonia solanacearum FQY_4] [Ralstonia solanacearum]	sp|Q9K6K2|RBSR_BACHD	142.1	1.1e-32	sp|Q9K6K2|RBSR_BACHD Ribose operon repressor OS=Bacillus halodurans (strain ATCC BAA-125 / DSM 18197 / FERM 7344 / JCM 9153 / C-125) OX=272558 GN=rbsR PE=3 SV=1	RSc2860	615.9	6.1e-176	COG1609	Transcriptional regulators	K03435//fruR1; LacI family transcriptional regulator, fructose operon transcriptional repressor	8.6e-174	615.9	rse:F504_2789	--	-	-	-
JNO62_02825	yoaE	APF85889.1	1425	0	molybdopterin oxidoreductase [Ralstonia solanacearum FJAT-1458] [Ralstonia solanacearum]	sp|C0SP82|YOAE_BACSU	520.8	2.4e-146	sp|C0SP82|YOAE_BACSU Probable oxidoreductase YoaE OS=Bacillus subtilis (strain 168) OX=224308 GN=yoaE PE=3 SV=1	RSc2859	1423.3	0	COG0243	Anaerobic dehydrogenases, typically selenocysteine-containing	--	--	--	--	--	-	-	-
JNO62_02830	--	APF85890.1	777	0	aminopeptidase [Ralstonia solanacearum FJAT-1458] [Ralstonia solanacearum]	--	--	--	--	RSc2858	732.3	6.8e-211	COG4324	Predicted aminopeptidase	--	--	--	--	--	-	-	-
JNO62_02835	fadD	AGH85296.1	1171	0	Long-chain-fatty-acid--CoA ligase [Ralstonia solanacearum FQY_4] [Ralstonia solanacearum]	sp|P69452|LCFA_ECOL6	634.4	1.2e-180	sp|P69452|LCFA_ECOL6 Long-chain-fatty-acid--CoA ligase OS=Escherichia coli O6:H1 (strain CFT073 / ATCC 700928 / UPEC) OX=199310 GN=fadD PE=3 SV=1	RSc2857	1148.3	0	COG0318	Acyl-CoA synthetases (AMP-forming)/AMP-acid ligases II	K01897//ACSL; long-chain acyl-CoA synthetase [EC:6.2.1.3]	0	1149.8	rse:F504_2785	ko01100//Metabolic pathways//Global and overview maps//Metabolism;ko02024//Quorum sensing//Cellular community - prokaryotes//Cellular Processes;ko01212//Fatty acid metabolism//Global and overview maps//Metabolism;ko00071//Fatty acid degradation//Lipid metabolism//Metabolism;ko00061//Fatty acid biosynthesis//Lipid metabolism//Metabolism	-	-	-
JNO62_02840	yhjE	AGH85295.1	854	0	Permeases of the major facilitator superfamily [Ralstonia solanacearum FQY_4] [Ralstonia solanacearum]	sp|P37643|YHJE_ECOLI	419.5	4.7e-116	sp|P37643|YHJE_ECOLI Inner membrane metabolite transport protein YhjE OS=Escherichia coli (strain K12) OX=83333 GN=yhjE PE=1 SV=1	HI0281	346.7	9.2e-95	COG0477	Permeases of the major facilitator superfamily	--	--	--	--	--	GO:0044699//single-organism process;GO:0009987//cellular process;GO:0044763//single-organism cellular process	GO:0005215//transporter activity	GO:0044425//membrane part;GO:0031224//intrinsic component of membrane;GO:0016020//membrane
JNO62_02845	BP0840	AZU54931.1	786	0	porin [Ralstonia solanacearum]	sp|Q04064|OMP_BORPE	130.2	5.1e-29	sp|Q04064|OMP_BORPE Outer membrane porin protein BP0840 OS=Bordetella pertussis (strain Tohama I / ATCC BAA-589 / NCTC 13251) OX=257313 GN=BP0840 PE=1 SV=1	RSc1737	188	4.8e-47	COG3203	Outer membrane protein (porin)	--	--	--	--	--	-	-	-
JNO62_02850	coq7	Q8XVH7.1	422	2e-149	RecName: Full=3-demethoxyubiquinol 3-hydroxylase; Short=DMQ hydroxylase; AltName: Full=2-nonaprenyl-3-methyl-6-methoxy-1,4-benzoquinol hydroxylase [Ralstonia solanacearum GMI1000] [Ralstonia solanacearum]	sp|Q8XVH7|COQ7_RALSO	419.9	1.7e-116	sp|Q8XVH7|COQ7_RALSO 3-demethoxyubiquinol 3-hydroxylase OS=Ralstonia solanacearum (strain GMI1000) OX=267608 GN=coq7 PE=3 SV=1	RSc2854	419.9	4.1e-117	COG2941	Ubiquinone biosynthesis protein COQ7	K06134//COQ7; 3-demethoxyubiquinol 3-hydroxylase [EC:1.14.99.60]	5.8e-115	419.9	rso:RSc2854	ko01100//Metabolic pathways//Global and overview maps//Metabolism;ko01110//Biosynthesis of secondary metabolites//Global and overview maps//Metabolism;ko00130//Ubiquinone and other terpenoid-quinone biosynthesis//Metabolism of cofactors and vitamins//Metabolism	GO:0044763//single-organism cellular process;GO:0044699//single-organism process;GO:1901661//quinone metabolic process;GO:0051186//cofactor metabolic process;GO:0006732//coenzyme metabolic process;GO:0006733//oxidoreduction coenzyme metabolic process;GO:0044710//single-organism metabolic process;GO:0044237//cellular metabolic process;GO:0043170//macromolecule metabolic process;GO:0044281//small m…	GO:0005488//binding;GO:0016491//oxidoreductase activity;GO:0003824//catalytic activity;GO:0043167//ion binding;GO:0043169//cation binding	GO:0016020//membrane
JNO62_02855	mraZ	Q8XVH8.1	291	1e-99	RecName: Full=Transcriptional regulator MraZ [Ralstonia solanacearum GMI1000] [Ralstonia solanacearum]	sp|Q8XVH8|MRAZ_RALSO	291.2	6.3e-78	sp|Q8XVH8|MRAZ_RALSO Transcriptional regulator MraZ OS=Ralstonia solanacearum (strain GMI1000) OX=267608 GN=mraZ PE=3 SV=1	RSc2853	291.2	1.5e-78	COG2001	Uncharacterized protein conserved in bacteria	K03925//mraZ; MraZ protein	2.1e-76	291.2	rsl:RPSI07_0654	--	GO:0050789//regulation of biological process;GO:0044249//cellular biosynthetic process;GO:0071704//organic substance metabolic process;GO:0019222//regulation of metabolic process;GO:0009058//biosynthetic process;GO:0034645//cellular macromolecule biosynthetic process;GO:1901576//organic substance biosynthetic process;GO:0008152//metabolic process;GO:0009059//macromolecule biosynthetic process;GO:…	GO:1901363//heterocyclic compound binding;GO:0003676//nucleic acid binding;GO:0001071//nucleic acid binding transcription factor activity;GO:0005488//binding;GO:0097159//organic cyclic compound binding	GO:0044424//intracellular part;GO:0005622//intracellular;GO:0005623//cell;GO:0044464//cell part
JNO62_02860	rsmH	Q8XVH9.1	631	0	RecName: Full=Ribosomal RNA small subunit methyltransferase H; AltName: Full=16S rRNA m(4)C1402 methyltransferase; AltName: Full=rRNA (cytosine-N(4)-)-methyltransferase RsmH [Ralstonia solanacearum GMI1000] [Ralstonia solanacearum]	sp|Q8XVH9|RSMH_RALSO	615.5	3.3e-175	sp|Q8XVH9|RSMH_RALSO Ribosomal RNA small subunit methyltransferase H OS=Ralstonia solanacearum (strain GMI1000) OX=267608 GN=rsmH PE=3 SV=1	RSc2852	615.5	7.7e-176	COG0275	Predicted S-adenosylmethionine-dependent methyltransferase involved in cell envelope biogenesis	K03438//mraW; 16S rRNA (cytosine1402-N4)-methyltransferase [EC:2.1.1.199]	1.1e-173	615.5	rse:F504_2780	--	GO:0071840//cellular component organization or biogenesis;GO:0044085//cellular component biogenesis;GO:0009451//RNA modification;GO:0010467//gene expression;GO:0042254//ribosome biogenesis;GO:0006396//RNA processing;GO:0000154//rRNA modification;GO:0009987//cellular process;GO:0034660//ncRNA metabolic process;GO:0043170//macromolecule metabolic process;GO:0006725//cellular aromatic compound metab…	GO:0008170//N-methyltransferase activity;GO:0008168//methyltransferase activity;GO:0003824//catalytic activity;GO:0016741//transferase activity, transferring one-carbon groups;GO:0016740//transferase activity	GO:0005623//cell;GO:0005622//intracellular;GO:0044424//intracellular part;GO:0044464//cell part
JNO62_02865	--	AGH85290.1	215	9e-71	Cell division protein FtsL [Ralstonia solanacearum FQY_4] [Ralstonia solanacearum]	--	--	--	--	RSc2851	146	5.9e-35	COG3116	Cell division protein	K03586//ftsL; cell division protein FtsL	8.3e-33	146	rso:RSc2851	--	-	-	-
JNO62_02870	penA	AGH85289.1	1213	0	Cell division protein FtsI [Peptidoglycan synthetase] [Ralstonia solanacearum FQY_4] [Ralstonia solanacearum]	sp|P08149|PBP2_NEIGO	453.8	3.1e-126	sp|P08149|PBP2_NEIGO Probable peptidoglycan D,D-transpeptidase PenA OS=Neisseria gonorrhoeae OX=485 GN=penA PE=1 SV=1	RSc2850	1170.6	0	COG0768	Cell division protein FtsI/penicillin-binding protein 2	K03587//ftsI; cell division protein FtsI (penicillin-binding protein 3) [EC:3.4.16.4]	0	1172.5	rse:F504_2778	ko00550//Peptidoglycan biosynthesis//Glycan biosynthesis and metabolism//Metabolism	-	GO:0016758//transferase activity, transferring hexosyl groups;GO:0008144//drug binding;GO:0003824//catalytic activity;GO:0016740//transferase activity;GO:0005488//binding;GO:0016757//transferase activity, transferring glycosyl groups	-
JNO62_02875	murE	WP_064047816.1	1027	0	UDP-N-acetylmuramoyl-L-alanyl-D-glutamate--2,6-diaminopimelate ligase [Ralstonia solanacearum]	sp|Q8XVI2|MURE_RALSO	1020.8	5.4e-297	sp|Q8XVI2|MURE_RALSO UDP-N-acetylmuramoyl-L-alanyl-D-glutamate--2,6-diaminopimelate ligase OS=Ralstonia solanacearum (strain GMI1000) OX=267608 GN=murE PE=3 SV=1	RSc2849	1020.8	1.3e-297	COG0769	UDP-N-acetylmuramyl tripeptide synthase	K01928//murE; UDP-N-acetylmuramoyl-L-alanyl-D-glutamate--2,6-diaminopimelate ligase [EC:6.3.2.13]	1.8e-295	1020.8	rso:RSc2849	ko01100//Metabolic pathways//Global and overview maps//Metabolism;ko00300//Lysine biosynthesis//Amino acid metabolism//Metabolism;ko00550//Peptidoglycan biosynthesis//Glycan biosynthesis and metabolism//Metabolism	GO:0050794//regulation of cellular process;GO:1901135//carbohydrate derivative metabolic process;GO:0071840//cellular component organization or biogenesis;GO:0050789//regulation of biological process;GO:0009987//cellular process;GO:0050793//regulation of developmental process;GO:0000270//peptidoglycan metabolic process;GO:0045229//external encapsulating structure organization;GO:1901564//organoni…	GO:0097367//carbohydrate derivative binding;GO:0016879//ligase activity, forming carbon-nitrogen bonds;GO:0016874//ligase activity;GO:0032549//ribonucleoside binding;GO:1901363//heterocyclic compound binding;GO:0001882//nucleoside binding;GO:0003824//catalytic activity;GO:0036094//small molecule binding;GO:0005488//binding;GO:0001883//purine nucleoside binding;GO:0016881//acid-amino acid ligase a…	GO:0005623//cell;GO:0044464//cell part;GO:0005622//intracellular;GO:0044424//intracellular part
JNO62_02880	murF	AZU54938.1	950	0	UDP-N-acetylmuramoyl-tripeptide--D-alanyl-D-alanine ligase [Ralstonia solanacearum]	sp|P11880|MURF_ECOLI	276.2	7.1e-73	sp|P11880|MURF_ECOLI UDP-N-acetylmuramoyl-tripeptide--D-alanyl-D-alanine ligase OS=Escherichia coli (strain K12) OX=83333 GN=murF PE=1 SV=2	RSc2848	926.4	3.1e-269	COG0770	UDP-N-acetylmuramyl pentapeptide synthase	K01929//murF; UDP-N-acetylmuramoyl-tripeptide--D-alanyl-D-alanine ligase [EC:6.3.2.10]	4.3e-267	926.4	rso:RSc2848	ko01100//Metabolic pathways//Global and overview maps//Metabolism;ko00300//Lysine biosynthesis//Amino acid metabolism//Metabolism;ko00550//Peptidoglycan biosynthesis//Glycan biosynthesis and metabolism//Metabolism	GO:0016043//cellular component organization;GO:0044699//single-organism process;GO:0071840//cellular component organization or biogenesis;GO:0009987//cellular process;GO:0044763//single-organism cellular process;GO:0008152//metabolic process	GO:0003824//catalytic activity;GO:0016874//ligase activity;GO:0016879//ligase activity, forming carbon-nitrogen bonds;GO:0016881//acid-amino acid ligase activity	-
JNO62_02885	mraY	Q8XVI4.1	774	0	RecName: Full=Phospho-N-acetylmuramoyl-pentapeptide-transferase; AltName: Full=UDP-MurNAc-pentapeptide phosphotransferase [Ralstonia solanacearum GMI1000] [Ralstonia solanacearum]	sp|Q8XVI4|MRAY_RALSO	762.3	2.6e-219	sp|Q8XVI4|MRAY_RALSO Phospho-N-acetylmuramoyl-pentapeptide-transferase OS=Ralstonia solanacearum (strain GMI1000) OX=267608 GN=mraY PE=3 SV=1	RSc2847	762.3	6.2e-220	COG0472	UDP-N-acetylmuramyl pentapeptide phosphotransferase/UDP-N-acetylglucosamine-1-phosphate transferase	K01000//mraY; phospho-N-acetylmuramoyl-pentapeptide-transferase [EC:2.7.8.13]	8.8e-218	762.3	rso:RSc2847	ko01100//Metabolic pathways//Global and overview maps//Metabolism;ko00550//Peptidoglycan biosynthesis//Glycan biosynthesis and metabolism//Metabolism	GO:0071840//cellular component organization or biogenesis;GO:0043170//macromolecule metabolic process;GO:0030203//glycosaminoglycan metabolic process;GO:0050793//regulation of developmental process;GO:0008152//metabolic process;GO:0009987//cellular process;GO:0006022//aminoglycan metabolic process;GO:0006807//nitrogen compound metabolic process;GO:0071704//organic substance metabolic process;GO:0…	GO:0016740//transferase activity;GO:0016772//transferase activity, transferring phosphorus-containing groups;GO:0003824//catalytic activity;GO:0016780//phosphotransferase activity, for other substituted phosphate groups	GO:0044425//membrane part;GO:0016020//membrane;GO:0031224//intrinsic component of membrane
JNO62_02895	ftsW	AGH85284.1	822	0	Cell division protein FtsW [Ralstonia solanacearum FQY_4] [Ralstonia solanacearum]	sp|Q2SZI4|FTSW_BURTA	628.2	6.3e-179	sp|Q2SZI4|FTSW_BURTA Probable peptidoglycan glycosyltransferase FtsW OS=Burkholderia thailandensis (strain ATCC 700388 / DSM 13276 / CIP 106301 / E264) OX=271848 GN=ftsW PE=3 SV=1	RSc2845	815.5	6.6e-236	COG0772	Bacterial cell division membrane protein	K03588//ftsW; cell division protein FtsW	9.3e-234	815.5	rso:RSc2845	ko04112//Cell cycle - Caulobacter//Cell growth and death//Cellular Processes	GO:0006807//nitrogen compound metabolic process;GO:0044699//single-organism process;GO:0009987//cellular process;GO:0008152//metabolic process;GO:0022402//cell cycle process;GO:0050789//regulation of biological process;GO:1902578//single-organism localization;GO:0050794//regulation of cellular process;GO:0022604//regulation of cell morphogenesis;GO:0050793//regulation of developmental process;GO:…	GO:0015647//peptidoglycan transporter activity;GO:1901505//carbohydrate derivative transporter activity;GO:0022892//substrate-specific transporter activity;GO:0005215//transporter activity	GO:0031224//intrinsic component of membrane;GO:0044464//cell part;GO:0044425//membrane part;GO:0005623//cell;GO:0016021//integral component of membrane;GO:0016020//membrane
JNO62_02900	murG	AXW37377.1	717	0	undecaprenyldiphospho-muramoylpentapeptide beta-N- acetylglucosaminyltransferase [Ralstonia solanacearum]	sp|Q8XVI7|MURG_RALSO	694.1	8.3e-199	sp|Q8XVI7|MURG_RALSO UDP-N-acetylglucosamine--N-acetylmuramyl-(pentapeptide) pyrophosphoryl-undecaprenol N-acetylglucosamine transferase OS=Ralstonia solanacearum (strain GMI1000) OX=267608 GN=murG PE=3 SV=1	RSc2844	694.1	1.9e-199	COG0707	UDP-N-acetylglucosamine:LPS N-acetylglucosamine transferase	K02563//murG; UDP-N-acetylglucosamine--N-acetylmuramyl-(pentapeptide) pyrophosphoryl-undecaprenol N-acetylglucosamine transferase [EC:2.4.1.227]	2.7e-197	694.1	rso:RSc2844	ko01100//Metabolic pathways//Global and overview maps//Metabolism;ko00550//Peptidoglycan biosynthesis//Glycan biosynthesis and metabolism//Metabolism;ko04112//Cell cycle - Caulobacter//Cell growth and death//Cellular Processes	GO:0030258//lipid modification;GO:0051128//regulation of cellular component organization;GO:0030203//glycosaminoglycan metabolic process;GO:0006022//aminoglycan metabolic process;GO:0006629//lipid metabolic process;GO:1901137//carbohydrate derivative biosynthetic process;GO:0006807//nitrogen compound metabolic process;GO:0065007//biological regulation;GO:0006725//cellular aromatic compound metabo…	GO:0008375//acetylglucosaminyltransferase activity;GO:0016757//transferase activity, transferring glycosyl groups;GO:0005488//binding;GO:0003824//catalytic activity;GO:0016740//transferase activity;GO:0008194//UDP-glycosyltransferase activity;GO:0016758//transferase activity, transferring hexosyl groups	GO:0016020//membrane
JNO62_02905	murC	AZU54943.1	966	0	UDP-N-acetylmuramate--L-alanine ligase [Ralstonia solanacearum]	sp|Q8XVI8|MURC_RALSO	930.2	9.1e-270	sp|Q8XVI8|MURC_RALSO UDP-N-acetylmuramate--L-alanine ligase OS=Ralstonia solanacearum (strain GMI1000) OX=267608 GN=murC PE=3 SV=1	RSc2843	930.2	2.1e-270	COG0773	UDP-N-acetylmuramate-alanine ligase	K01924//murC; UDP-N-acetylmuramate--alanine ligase [EC:6.3.2.8]	3e-268	930.2	rso:RSc2843	ko01100//Metabolic pathways//Global and overview maps//Metabolism;ko00550//Peptidoglycan biosynthesis//Glycan biosynthesis and metabolism//Metabolism;ko00471//D-Glutamine and D-glutamate metabolism//Metabolism of other amino acids//Metabolism	GO:0000270//peptidoglycan metabolic process;GO:0016043//cellular component organization;GO:0030203//glycosaminoglycan metabolic process;GO:0050789//regulation of biological process;GO:0022604//regulation of cell morphogenesis;GO:0043170//macromolecule metabolic process;GO:0008152//metabolic process;GO:0045229//external encapsulating structure organization;GO:0050794//regulation of cellular proces…	GO:0016881//acid-amino acid ligase activity;GO:0001882//nucleoside binding;GO:0032550//purine ribonucleoside binding;GO:0097159//organic cyclic compound binding;GO:0016879//ligase activity, forming carbon-nitrogen bonds;GO:0036094//small molecule binding;GO:1901363//heterocyclic compound binding;GO:0003824//catalytic activity;GO:0097367//carbohydrate derivative binding;GO:0001883//purine nucleosi…	GO:0044464//cell part;GO:0005622//intracellular;GO:0044424//intracellular part;GO:0005623//cell
JNO62_02910	ddl	Q8XVI9.1	674	0	RecName: Full=D-alanine--D-alanine ligase; AltName: Full=D-Ala-D-Ala ligase; AltName: Full=D-alanylalanine synthetase [Ralstonia solanacearum GMI1000] [Ralstonia solanacearum]	sp|Q8XVI9|DDL_RALSO	671	6.8e-192	sp|Q8XVI9|DDL_RALSO D-alanine--D-alanine ligase OS=Ralstonia solanacearum (strain GMI1000) OX=267608 GN=ddl PE=3 SV=1	RSc2842	671	1.6e-192	COG1181	D-alanine-D-alanine ligase and related ATP-grasp enzymes	K01921//ddl; D-alanine-D-alanine ligase [EC:6.3.2.4]	2.3e-190	671	rso:RSc2842	ko01100//Metabolic pathways//Global and overview maps//Metabolism;ko00550//Peptidoglycan biosynthesis//Glycan biosynthesis and metabolism//Metabolism;ko00473//D-Alanine metabolism//Metabolism of other amino acids//Metabolism	GO:0050794//regulation of cellular process;GO:0022603//regulation of anatomical structure morphogenesis;GO:0000270//peptidoglycan metabolic process;GO:0050793//regulation of developmental process;GO:0045229//external encapsulating structure organization;GO:0065007//biological regulation;GO:0071840//cellular component organization or biogenesis;GO:1901135//carbohydrate derivative metabolic process…	GO:1901363//heterocyclic compound binding;GO:0043169//cation binding;GO:0097367//carbohydrate derivative binding;GO:0001883//purine nucleoside binding;GO:0036094//small molecule binding;GO:0016879//ligase activity, forming carbon-nitrogen bonds;GO:0097159//organic cyclic compound binding;GO:0005488//binding;GO:0003824//catalytic activity;GO:0046872//metal ion binding;GO:0046914//transition metal …	GO:0005622//intracellular;GO:0005623//cell;GO:0044424//intracellular part;GO:0044464//cell part
JNO62_02915	ftsQ	AZU54945.1	602	0	cell division protein FtsQ [Ralstonia solanacearum]	sp|Q63QK0|FTSQ_BURPS	282	8e-75	sp|Q63QK0|FTSQ_BURPS Cell division protein FtsQ OS=Burkholderia pseudomallei (strain K96243) OX=272560 GN=ftsQ PE=3 SV=1	RSc2841	580.1	3.4e-165	COG1589	Cell division septal protein	K03589//ftsQ; cell division protein FtsQ	4.7e-163	580.1	rpu:CDC45_14465	ko04112//Cell cycle - Caulobacter//Cell growth and death//Cellular Processes	GO:0009987//cellular process;GO:0044763//single-organism cellular process;GO:0051301//cell division;GO:0007049//cell cycle;GO:0044699//single-organism process	-	GO:0005623//cell;GO:0044464//cell part;GO:0016020//membrane
JNO62_02920	ftsA	AGH85279.1	825	0	Cell division protein FtsA [Ralstonia solanacearum FQY_4] [Ralstonia solanacearum]	sp|P47203|FTSA_PSEAE	485.7	5e-136	sp|P47203|FTSA_PSEAE Cell division protein FtsA OS=Pseudomonas aeruginosa (strain ATCC 15692 / DSM 22644 / CIP 104116 / JCM 14847 / LMG 12228 / 1C / PRS 101 / PAO1) OX=208964 GN=ftsA PE=3 SV=2	RSc2840	785	9.4e-227	COG0849	Actin-like ATPase involved in cell division	K03590//ftsA; cell division protein FtsA	1.3e-224	785	rso:RSc2840	ko04112//Cell cycle - Caulobacter//Cell growth and death//Cellular Processes	GO:0022603//regulation of anatomical structure morphogenesis;GO:0050789//regulation of biological process;GO:0022604//regulation of cell morphogenesis;GO:0065007//biological regulation;GO:0050793//regulation of developmental process;GO:0050794//regulation of cellular process;GO:0051128//regulation of cellular component organization	-	-
JNO62_02925	ftsZ	AGH85278.1	808	0	Cell division protein FtsZ [Ralstonia solanacearum FQY_4] [Ralstonia solanacearum]	sp|P77817|FTSZ_AZOVI	356.3	4.5e-97	sp|P77817|FTSZ_AZOVI Cell division protein FtsZ OS=Azotobacter vinelandii OX=354 GN=ftsZ PE=1 SV=1	RSc2839	758.1	1.2e-218	COG0206	Cell division GTPase	K03531//ftsZ; cell division protein FtsZ	1.7e-216	758.1	rso:RSc2839	ko04112//Cell cycle - Caulobacter//Cell growth and death//Cellular Processes	GO:0090529//cell septum assembly;GO:0043933//macromolecular complex subunit organization;GO:0034622//cellular macromolecular complex assembly;GO:0006461//protein complex assembly;GO:0022607//cellular component assembly;GO:0051301//cell division;GO:0065003//macromolecular complex assembly;GO:0000910//cytokinesis;GO:0032506//cytokinetic process;GO:0009987//cellular process;GO:0016043//cellular comp…	GO:0016462//pyrophosphatase activity;GO:0016818//hydrolase activity, acting on acid anhydrides, in phosphorus-containing anhydrides;GO:0097159//organic cyclic compound binding;GO:0001883//purine nucleoside binding;GO:1901363//heterocyclic compound binding;GO:0097367//carbohydrate derivative binding;GO:0017111//nucleoside-triphosphatase activity;GO:0036094//small molecule binding;GO:0016817//hydro…	GO:0032991//macromolecular complex;GO:0044424//intracellular part;GO:0005623//cell;GO:0044464//cell part;GO:0005622//intracellular
JNO62_02930	PRXIIE-1	AGH85277.1	344	6e-120	Peroxiredoxin [Ralstonia solanacearum FQY_4] [Ralstonia solanacearum]	sp|Q69TY4|PR2E1_ORYSJ	152.5	4.1e-36	sp|Q69TY4|PR2E1_ORYSJ Peroxiredoxin-2E-1, chloroplastic OS=Oryza sativa subsp. japonica OX=39947 GN=PRXIIE-1 PE=2 SV=1	RSc2838	337.4	2.1e-92	COG0678	Peroxiredoxin	--	--	--	--	--	-	-	-
JNO62_02935	lpxC	Q9KHL6.2	616	0	RecName: Full=UDP-3-O-acyl-N-acetylglucosamine deacetylase; Short=UDP-3-O-acyl-GlcNAc deacetylase; AltName: Full=UDP-3-O-[R-3-hydroxymyristoyl]-N-acetylglucosamine deacetylase [Ralstonia solanacearum GMI1000] [Ralstonia solanacearum]	sp|Q9KHL6|LPXC_RALSO	596.3	2e-169	sp|Q9KHL6|LPXC_RALSO UDP-3-O-acyl-N-acetylglucosamine deacetylase OS=Ralstonia solanacearum (strain GMI1000) OX=267608 GN=lpxC PE=3 SV=2	RSc2837	596.3	4.6e-170	COG0774	UDP-3-O-acyl-N-acetylglucosamine deacetylase	K02535//lpxC; UDP-3-O-[3-hydroxymyristoyl] N-acetylglucosamine deacetylase [EC:3.5.1.108]	6.5e-168	596.3	rso:RSc2837	ko01100//Metabolic pathways//Global and overview maps//Metabolism;ko00540//Lipopolysaccharide biosynthesis//Glycan biosynthesis and metabolism//Metabolism	GO:0044255//cellular lipid metabolic process;GO:0006629//lipid metabolic process;GO:0044763//single-organism cellular process;GO:0009058//biosynthetic process;GO:0006796//phosphate-containing compound metabolic process;GO:0090407//organophosphate biosynthetic process;GO:0019637//organophosphate metabolic process;GO:0071704//organic substance metabolic process;GO:0008152//metabolic process;GO:0008…	GO:0003824//catalytic activity;GO:0016787//hydrolase activity;GO:0016810//hydrolase activity, acting on carbon-nitrogen (but not peptide) bonds;GO:0016811//hydrolase activity, acting on carbon-nitrogen (but not peptide) bonds, in linear amides	-
JNO62_02940	--	ARU20675.1	332	2e-114	YacA [Ralstonia solanacearum]	--	--	--	--	--	--	--	--	--	--	--	--	--	--	-	-	-
JNO62_02945	mepM	WP_028853664.1	646	0	M23 family metallopeptidase [Ralstonia solanacearum]	sp|P0AFT0|MEPM_ECOL6	106.3	6.5e-22	sp|P0AFT0|MEPM_ECOL6 Murein DD-endopeptidase MepM OS=Escherichia coli O6:H1 (strain CFT073 / ATCC 700928 / UPEC) OX=199310 GN=mepM PE=3 SV=1	RSc2835	620.5	2.4e-177	COG0739	Membrane proteins related to metalloendopeptidases	--	--	--	--	--	-	-	-
JNO62_02950	secA	AZU54952.1	1924	0	preprotein translocase subunit SecA [Ralstonia solanacearum]	sp|Q8XVJ6|SECA_RALSO	1822.4	0	sp|Q8XVJ6|SECA_RALSO Protein translocase subunit SecA OS=Ralstonia solanacearum (strain GMI1000) OX=267608 GN=secA PE=3 SV=1	RSc2834	1822.4	0	COG0653	Preprotein translocase subunit SecA (ATPase, RNA helicase)	K03070//secA; preprotein translocase subunit SecA [EC:7.4.2.8]	0	1822.4	rso:RSc2834	ko02024//Quorum sensing//Cellular community - prokaryotes//Cellular Processes;ko03070//Bacterial secretion system//Membrane transport//Environmental Information Processing;ko03060//Protein export//Folding, sorting and degradation//Genetic Information Processing	GO:0071702//organic substance transport;GO:0045184//establishment of protein localization;GO:0051649//establishment of localization in cell;GO:0051234//establishment of localization;GO:0051641//cellular localization;GO:0006810//transport;GO:0033036//macromolecule localization;GO:0015031//protein transport;GO:0046907//intracellular transport;GO:0051179//localization;GO:0034613//cellular protein lo…	GO:0032550//purine ribonucleoside binding;GO:1901363//heterocyclic compound binding;GO:0043169//cation binding;GO:0001883//purine nucleoside binding;GO:0032549//ribonucleoside binding;GO:0001882//nucleoside binding;GO:0097367//carbohydrate derivative binding;GO:0097159//organic cyclic compound binding;GO:0005488//binding;GO:0043167//ion binding;GO:0036094//small molecule binding	GO:0044424//intracellular part;GO:0044464//cell part;GO:0016020//membrane;GO:0005622//intracellular;GO:0005623//cell
JNO62_02955	argJ	Q8XVJ7.1	826	0	RecName: Full=Arginine biosynthesis bifunctional protein ArgJ; Includes: RecName: Full=Glutamate N-acetyltransferase; AltName: Full=Ornithine acetyltransferase; Short=OATase; AltName: Full=Ornithine transacetylase; Includes: RecName: Full=Amino-acid acetyltransferase; AltName: Full=N-acetylglutamate synthase; Short=AGSase; Contains: RecName: Full=Arginine biosynthesis bifunctional protein ArgJ al…	sp|Q8XVJ7|ARGJ_RALSO	801.6	4.1e-231	sp|Q8XVJ7|ARGJ_RALSO Arginine biosynthesis bifunctional protein ArgJ OS=Ralstonia solanacearum (strain GMI1000) OX=267608 GN=argJ PE=3 SV=1	RSc2833	801.6	9.7e-232	COG1364	N-acetylglutamate synthase (N-acetylornithine aminotransferase)	K00620//argJ; glutamate N-acetyltransferase / amino-acid N-acetyltransferase [EC:2.3.1.35 2.3.1.1]	1.4e-229	801.6	rso:RSc2833	ko01100//Metabolic pathways//Global and overview maps//Metabolism;ko01110//Biosynthesis of secondary metabolites//Global and overview maps//Metabolism;ko01230//Biosynthesis of amino acids//Global and overview maps//Metabolism;ko01210//2-Oxocarboxylic acid metabolism//Global and overview maps//Metabolism;ko00220//Arginine biosynthesis//Amino acid metabolism//Metabolism	GO:0044238//primary metabolic process;GO:0008152//metabolic process;GO:0071704//organic substance metabolic process;GO:0044699//single-organism process;GO:0006520//cellular amino acid metabolic process;GO:0044237//cellular metabolic process;GO:0009987//cellular process;GO:0044710//single-organism metabolic process;GO:0006082//organic acid metabolic process;GO:0044763//single-organism cellular pro…	GO:0016410//N-acyltransferase activity;GO:0016407//acetyltransferase activity;GO:0003824//catalytic activity;GO:0008080//N-acetyltransferase activity;GO:0016746//transferase activity, transferring acyl groups;GO:0016740//transferase activity;GO:0016747//transferase activity, transferring acyl groups other than amino-acyl groups	GO:0005622//intracellular;GO:0044464//cell part;GO:0044424//intracellular part;GO:0005623//cell
JNO62_02960	--	APC69583.1	605	0	DUF815 domain-containing protein [Ralstonia solanacearum OE1-1] [Ralstonia solanacearum]	--	--	--	--	RSc2832	606.3	4.3e-173	COG2607	Predicted ATPase (AAA+ superfamily)	K06923//K06923; uncharacterized protein	6.1e-171	606.3	rpu:CDC45_14420	--	-	-	-
JNO62_02965	mutT	APC69582.1	315	6e-109	NUDIX domain-containing protein [Ralstonia solanacearum OE1-1] [Ralstonia solanacearum]	sp|P44932|MUTT_HAEIN	79.7	3.1e-14	sp|P44932|MUTT_HAEIN 8-oxo-dGTP diphosphatase OS=Haemophilus influenzae (strain ATCC 51907 / DSM 11121 / KW20 / Rd) OX=71421 GN=mutT PE=3 SV=1	NMB0453	114.8	2e-25	COG0494	NTP pyrophosphohydrolases including oxidative damage repair enzymes	K03574//mutT; 8-oxo-dGTP diphosphatase [EC:3.6.1.55]	2e-85	321.2	rso:RSc2831	--	-	-	-
JNO62_02970	yacG	Q8XVK0.1	149	1e-45	RecName: Full=DNA gyrase inhibitor YacG [Ralstonia solanacearum GMI1000] [Ralstonia solanacearum]	sp|Q8XVK0|YACG_RALSO	159.5	1.4e-38	sp|Q8XVK0|YACG_RALSO DNA gyrase inhibitor YacG OS=Ralstonia solanacearum (strain GMI1000) OX=267608 GN=yacG PE=3 SV=1	RSc2830	159.5	3.4e-39	COG3024	Uncharacterized protein conserved in bacteria	K09862//K09862; uncharacterized protein	4.7e-37	159.5	rso:RSc2830	--	GO:0010468//regulation of gene expression;GO:0050790//regulation of catalytic activity;GO:0043462//regulation of ATPase activity;GO:0065009//regulation of molecular function;GO:0065007//biological regulation;GO:0019222//regulation of metabolic process;GO:0050789//regulation of biological process;GO:0043086//negative regulation of catalytic activity;GO:0051346//negative regulation of hydrolase act…	GO:0098772//molecular function regulator;GO:0060590//ATPase regulator activity;GO:0043167//ion binding;GO:0004857//enzyme inhibitor activity;GO:0060589//nucleoside-triphosphatase regulator activity;GO:0042030//ATPase inhibitor activity;GO:0043169//cation binding;GO:0046914//transition metal ion binding;GO:0046872//metal ion binding;GO:0030234//enzyme regulator activity;GO:0005488//binding	-
JNO62_02975	zapD	APF85919.1	518	0	cell division protein ZapD [Ralstonia solanacearum FJAT-1458] [Ralstonia solanacearum]	sp|Q8XVK1|ZAPD_RALSO	508.1	5.8e-143	sp|Q8XVK1|ZAPD_RALSO Cell division protein ZapD OS=Ralstonia solanacearum (strain GMI1000) OX=267608 GN=zapD PE=3 SV=1	RSc2829	508.1	1.4e-143	COG4582	Uncharacterized protein conserved in bacteria	K18778//zapD; cell division protein ZapD	1.9e-141	508.1	rpu:CDC45_14405	--	GO:0007049//cell cycle;GO:0044699//single-organism process;GO:0044085//cellular component biogenesis;GO:0022402//cell cycle process;GO:0044763//single-organism cellular process;GO:0009987//cellular process;GO:0000910//cytokinesis;GO:0016043//cellular component organization;GO:0032506//cytokinetic process;GO:0071840//cellular component organization or biogenesis;GO:0022607//cellular component asse…	-	GO:0044424//intracellular part;GO:0005623//cell;GO:0005622//intracellular;GO:0044464//cell part
JNO62_02980	coaE	Q8XVK2.1	399	3e-140	RecName: Full=Dephospho-CoA kinase; AltName: Full=Dephosphocoenzyme A kinase [Ralstonia solanacearum GMI1000] [Ralstonia solanacearum]	sp|Q8XVK2|COAE_RALSO	388.7	4.2e-107	sp|Q8XVK2|COAE_RALSO Dephospho-CoA kinase OS=Ralstonia solanacearum (strain GMI1000) OX=267608 GN=coaE PE=3 SV=1	RSc2828	388.7	9.8e-108	COG0237	Dephospho-CoA kinase	K00859//coaE; dephospho-CoA kinase [EC:2.7.1.24]	1.4e-105	388.7	rso:RSc2828	ko01100//Metabolic pathways//Global and overview maps//Metabolism;ko00770//Pantothenate and CoA biosynthesis//Metabolism of cofactors and vitamins//Metabolism	GO:0044249//cellular biosynthetic process;GO:0006793//phosphorus metabolic process;GO:0006732//coenzyme metabolic process;GO:0009987//cellular process;GO:0044237//cellular metabolic process;GO:0009108//coenzyme biosynthetic process;GO:0051186//cofactor metabolic process;GO:0008152//metabolic process;GO:0051188//cofactor biosynthetic process;GO:0006796//phosphate-containing compound metabolic proc…	GO:0005488//binding;GO:0036094//small molecule binding;GO:0016772//transferase activity, transferring phosphorus-containing groups;GO:0032549//ribonucleoside binding;GO:0001882//nucleoside binding;GO:0016740//transferase activity;GO:0001883//purine nucleoside binding;GO:0097159//organic cyclic compound binding;GO:0097367//carbohydrate derivative binding;GO:0016301//kinase activity;GO:1901363//het…	GO:0044424//intracellular part;GO:0044464//cell part;GO:0005622//intracellular;GO:0005623//cell
JNO62_02985	pilD	ESS49082.1	572	0	type 4 prepilin peptidase bifunctional: leader peptidase and N-methyltransferase transmembrane protein [Ralstonia solanacearum SD54] [Ralstonia solanacearum]	sp|P22610|LEP4_PSEAE	300.4	2.1e-80	sp|P22610|LEP4_PSEAE Prepilin leader peptidase/N-methyltransferase OS=Pseudomonas aeruginosa (strain ATCC 15692 / DSM 22644 / CIP 104116 / JCM 14847 / LMG 12228 / 1C / PRS 101 / PAO1) OX=208964 GN=pilD PE=1 SV=3	RSc2827	578.6	9.5e-165	COG1989	Type II secretory pathway, prepilin signal peptidase PulO and related peptidases	K02654//pilD; leader peptidase (prepilin peptidase) / N-methyltransferase [EC:3.4.23.43 2.1.1.-]	1.3e-162	578.6	rso:RSc2827	--	-	-	-
JNO62_02990	tapC	AGH85266.1	862	0	Type IV fimbrial assembly protein PilC [Ralstonia solanacearum FQY_4] [Ralstonia solanacearum]	sp|P45793|TAPC_AERHY	372.9	4.9e-102	sp|P45793|TAPC_AERHY Type IV pilus assembly protein TapC OS=Aeromonas hydrophila OX=644 GN=tapC PE=3 SV=1	RSc2826	784.3	1.7e-226	COG1459	Type II secretory pathway, component PulF	K02653//pilC; type IV pilus assembly protein PilC	1.8e-224	784.6	rse:F504_2754	--	-	-	-
JNO62_02995	pilF	AZU54960.1	1168	0	type IV-A pilus assembly ATPase PilB [Ralstonia solanacearum]	sp|P37094|PILF_NEIGO	538.1	1.2e-151	sp|P37094|PILF_NEIGO Type IV pilus assembly protein PilF OS=Neisseria gonorrhoeae OX=485 GN=pilF PE=3 SV=1	RSc2825	1112.1	0	COG2804	Type II secretory pathway, ATPase PulE/Tfp pilus assembly pathway, ATPase PilB	K02652//pilB; type IV pilus assembly protein PilB	0	1112.1	rso:RSc2825	--	-	-	-
JNO62_03000	yfjD	APF85923.1	863	0	magnesium and cobalt efflux protein CorC [Ralstonia solanacearum FJAT-1458] [Ralstonia solanacearum]	sp|P37908|YFJD_ECOLI	288.1	1.6e-76	sp|P37908|YFJD_ECOLI UPF0053 inner membrane protein YfjD OS=Escherichia coli (strain K12) OX=83333 GN=yfjD PE=1 SV=5	RSc2824	817	2.3e-236	COG4536	Putative Mg2+ and Co2+ transporter CorB	--	--	--	--	--	-	-	-
JNO62_03010	ispB	AZU54962.1	647	0	octaprenyl diphosphate synthase [Ralstonia solanacearum]	sp|P0AD57|ISPB_ECOLI	350.5	2e-95	sp|P0AD57|ISPB_ECOLI Octaprenyl diphosphate synthase OS=Escherichia coli (strain K12) OX=83333 GN=ispB PE=1 SV=1	RSc2823	604.4	1.8e-172	COG0142	Geranylgeranyl pyrophosphate synthase	K02523//ispB; octaprenyl-diphosphate synthase [EC:2.5.1.90]	2.5e-170	604.4	rso:RSc2823	ko01110//Biosynthesis of secondary metabolites//Global and overview maps//Metabolism;ko00900//Terpenoid backbone biosynthesis//Metabolism of terpenoids and polyketides//Metabolism	-	-	-
JNO62_03015	rplU	Q8XVK8.1	206	3e-67	RecName: Full=50S ribosomal protein L21 [Ralstonia solanacearum GMI1000] [Ralstonia solanacearum]	sp|Q8XVK8|RL21_RALSO	198.7	3.1e-50	sp|Q8XVK8|RL21_RALSO 50S ribosomal protein L21 OS=Ralstonia solanacearum (strain GMI1000) OX=267608 GN=rplU PE=3 SV=1	RSc2822	198.7	7.3e-51	COG0261	Ribosomal protein L21	K02888//RP-L21; large subunit ribosomal protein L21	1e-48	198.7	rso:RSc2822	ko03010//Ribosome//Translation//Genetic Information Processing	GO:0010467//gene expression;GO:0043170//macromolecule metabolic process;GO:0071704//organic substance metabolic process;GO:0008152//metabolic process	GO:0003723//RNA binding;GO:0005488//binding;GO:0003676//nucleic acid binding;GO:1901363//heterocyclic compound binding;GO:0005198//structural molecule activity;GO:0097159//organic cyclic compound binding	GO:1990904//ribonucleoprotein complex;GO:0044464//cell part;GO:0005622//intracellular;GO:0005623//cell;GO:0044424//intracellular part;GO:0032991//macromolecular complex;GO:0030529//intracellular ribonucleoprotein complex
JNO62_03020	rpmA	Q8XVK9.1	171	7e-54	RecName: Full=50S ribosomal protein L27 [Ralstonia solanacearum GMI1000] [Ralstonia solanacearum]	sp|Q8XVK9|RL27_RALSO	172.2	2.6e-42	sp|Q8XVK9|RL27_RALSO 50S ribosomal protein L27 OS=Ralstonia solanacearum (strain GMI1000) OX=267608 GN=rpmA PE=3 SV=1	RSc2821	172.2	6.1e-43	COG0211	Ribosomal protein L27	K02899//RP-L27; large subunit ribosomal protein L27	8.6e-41	172.2	rso:RSc2821	ko03010//Ribosome//Translation//Genetic Information Processing	GO:0008152//metabolic process;GO:0071704//organic substance metabolic process;GO:0010467//gene expression;GO:0043170//macromolecule metabolic process	GO:0005198//structural molecule activity	GO:1990904//ribonucleoprotein complex;GO:0044424//intracellular part;GO:0005622//intracellular;GO:0044464//cell part;GO:0032991//macromolecular complex;GO:0030529//intracellular ribonucleoprotein complex;GO:0005623//cell
JNO62_03025	obg	Q8XVL0.1	742	0	RecName: Full=GTPase Obg; AltName: Full=GTP-binding protein Obg [Ralstonia solanacearum GMI1000] [Ralstonia solanacearum]	sp|Q8XVL0|OBG_RALSO	726.9	1.2e-208	sp|Q8XVL0|OBG_RALSO GTPase Obg OS=Ralstonia solanacearum (strain GMI1000) OX=267608 GN=obg PE=3 SV=1	RSc2820	726.9	2.7e-209	COG0536	Predicted GTPase	K03979//obgE; GTPase [EC:3.6.5.-]	3.8e-207	726.9	rse:F504_2747	--	-	GO:0001882//nucleoside binding;GO:0001883//purine nucleoside binding;GO:0005488//binding;GO:0003824//catalytic activity;GO:0043169//cation binding;GO:0043167//ion binding;GO:0016818//hydrolase activity, acting on acid anhydrides, in phosphorus-containing anhydrides;GO:0016787//hydrolase activity;GO:0097367//carbohydrate derivative binding;GO:0016817//hydrolase activity, acting on acid anhydrides;…	GO:0044424//intracellular part;GO:0005622//intracellular;GO:0005623//cell;GO:0044464//cell part
JNO62_03030	proB	Q8XVL1.1	735	0	RecName: Full=Glutamate 5-kinase; AltName: Full=Gamma-glutamyl kinase; Short=GK [Ralstonia solanacearum GMI1000] [Ralstonia solanacearum]	sp|Q8XVL1|PROB_RALSO	698	5.9e-200	sp|Q8XVL1|PROB_RALSO Glutamate 5-kinase OS=Ralstonia solanacearum (strain GMI1000) OX=267608 GN=proB PE=3 SV=1	RSc2819	698	1.4e-200	COG0263	Glutamate 5-kinase	K00931//proB; glutamate 5-kinase [EC:2.7.2.11]	2e-198	698	rso:RSc2819	ko01100//Metabolic pathways//Global and overview maps//Metabolism;ko01110//Biosynthesis of secondary metabolites//Global and overview maps//Metabolism;ko01230//Biosynthesis of amino acids//Global and overview maps//Metabolism;ko00330//Arginine and proline metabolism//Amino acid metabolism//Metabolism;ko00332//Carbapenem biosynthesis//Biosynthesis of other secondary metabolites//Metabolism	GO:0044283//small molecule biosynthetic process;GO:0071704//organic substance metabolic process;GO:1901360//organic cyclic compound metabolic process;GO:0016053//organic acid biosynthetic process;GO:1901564//organonitrogen compound metabolic process;GO:0044711//single-organism biosynthetic process;GO:0044699//single-organism process;GO:1901607//alpha-amino acid biosynthetic process;GO:0006796//ph…	GO:0001882//nucleoside binding;GO:0036094//small molecule binding;GO:0016774//phosphotransferase activity, carboxyl group as acceptor;GO:0016740//transferase activity;GO:0032549//ribonucleoside binding;GO:0005488//binding;GO:0097367//carbohydrate derivative binding;GO:0032550//purine ribonucleoside binding;GO:0001883//purine nucleoside binding;GO:1901363//heterocyclic compound binding;GO:0097159/…	GO:0005623//cell;GO:0005622//intracellular;GO:0044464//cell part;GO:0044424//intracellular part
JNO62_03035	--	AKZ27907.1	426	7e-151	lipoprotein [Ralstonia solanacearum]	--	--	--	--	--	--	--	--	--	--	--	--	--	--	-	-	-
JNO62_03040	rppH	ASL73921.1	490	2e-175	RNA pyrophosphohydrolase [Ralstonia solanacearum]	sp|Q8XVL3|RPPH_RALSO	489.2	2.6e-137	sp|Q8XVL3|RPPH_RALSO RNA pyrophosphohydrolase OS=Ralstonia solanacearum (strain GMI1000) OX=267608 GN=rppH PE=3 SV=1	RSc2817	489.2	6.2e-138	COG0494	NTP pyrophosphohydrolases including oxidative damage repair enzymes	--	--	--	--	--	-	GO:0005488//binding;GO:0043167//ion binding;GO:0016817//hydrolase activity, acting on acid anhydrides;GO:0016787//hydrolase activity;GO:0003824//catalytic activity;GO:0043169//cation binding	-
JNO62_03045	proS	AXW14146.1	1172	0	proline--tRNA ligase [Ralstonia solanacearum]	sp|Q8XVL4|SYP_RALSO	1133.6	0	sp|Q8XVL4|SYP_RALSO Proline--tRNA ligase OS=Ralstonia solanacearum (strain GMI1000) OX=267608 GN=proS PE=3 SV=1	RSc2816	1133.6	0	COG0442	Prolyl-tRNA synthetase	K01881//PARS; prolyl-tRNA synthetase [EC:6.1.1.15]	0	1134.8	rse:F504_2743	ko00970//Aminoacyl-tRNA biosynthesis//Translation//Genetic Information Processing	GO:0080090//regulation of primary metabolic process;GO:0006412//translation;GO:0044267//cellular protein metabolic process;GO:0050794//regulation of cellular process;GO:0006807//nitrogen compound metabolic process;GO:0043436//oxoacid metabolic process;GO:0046483//heterocycle metabolic process;GO:0031326//regulation of cellular biosynthetic process;GO:0009889//regulation of biosynthetic process;GO…	GO:0052689//carboxylic ester hydrolase activity;GO:0016875//ligase activity, forming carbon-oxygen bonds;GO:0016788//hydrolase activity, acting on ester bonds;GO:0016876//ligase activity, forming aminoacyl-tRNA and related compounds;GO:1901363//heterocyclic compound binding;GO:0032550//purine ribonucleoside binding;GO:0036094//small molecule binding;GO:0001883//purine nucleoside binding;GO:009715…	GO:0005622//intracellular;GO:0005623//cell;GO:0044424//intracellular part;GO:0044464//cell part
JNO62_03050	yjbJ	APF88682.1	496	2e-177	lytic transglycosylase [Ralstonia solanacearum FJAT-1458] [Ralstonia solanacearum]	sp|O31608|YJBJ_BACSU	65.5	9.7e-10	sp|O31608|YJBJ_BACSU Putative murein lytic transglycosylase YjbJ OS=Bacillus subtilis (strain 168) OX=224308 GN=yjbJ PE=3 SV=1	RSc2815	478.4	1.1e-134	COG0741	Soluble lytic murein transglycosylase and related regulatory proteins (some contain LysM/invasin domains)	--	--	--	--	--	-	-	-
JNO62_03055	P4H7	AZU54967.1	591	0	2-oxoglutarate-dependent dioxygenase [Ralstonia solanacearum]	sp|Q8L970|P4H7_ARATH	167.9	1.6e-40	sp|Q8L970|P4H7_ARATH Probable prolyl 4-hydroxylase 7 OS=Arabidopsis thaliana OX=3702 GN=P4H7 PE=2 SV=1	--	--	--	--	--	K00472//P4HA; prolyl 4-hydroxylase [EC:1.14.11.2]	8.7e-146	522.7	rpu:CDC45_14325	ko01100//Metabolic pathways//Global and overview maps//Metabolism;ko00330//Arginine and proline metabolism//Amino acid metabolism//Metabolism	-	-	-
JNO62_03060	yhgN	ESS49096.1	379	1e-132	antibiotic transporter multiple antibiotic resistance (MarC)-related protein [Ralstonia solanacearum SD54] [Ralstonia solanacearum]	sp|P67144|YHGN_ECO57	155.6	5.7e-37	sp|P67144|YHGN_ECO57 UPF0056 inner membrane protein YhgN OS=Escherichia coli O157:H7 OX=83334 GN=yhgN PE=3 SV=1	RSc2813	360.1	3.6e-99	COG2095	Multiple antibiotic transporter	--	--	--	--	--	-	-	-
JNO62_03065	hpt	AGH85251.1	379	4e-133	Hypoxanthine-guanine phosphoribosyltransferase [Ralstonia solanacearum FQY_4] [Ralstonia solanacearum]	sp|Q839B2|HGPRT_ENTFA	82	7.4e-15	sp|Q839B2|HGPRT_ENTFA Hypoxanthine-guanine phosphoribosyltransferase OS=Enterococcus faecalis (strain ATCC 700802 / V583) OX=226185 GN=hpt PE=3 SV=1	RSc2812	372.1	8.5e-103	COG0634	Hypoxanthine-guanine phosphoribosyltransferase	K00760//hprT; hypoxanthine phosphoribosyltransferase [EC:2.4.2.8]	1.2e-100	372.1	rso:RSc2812	ko01100//Metabolic pathways//Global and overview maps//Metabolism;ko01110//Biosynthesis of secondary metabolites//Global and overview maps//Metabolism;ko00230//Purine metabolism//Nucleotide metabolism//Metabolism;ko00983//Drug metabolism - other enzymes//Xenobiotics biodegradation and metabolism//Metabolism	-	GO:0016740//transferase activity;GO:0003824//catalytic activity	-
JNO62_03070	ffh	AZU54970.1	947	0	signal recognition particle protein [Ralstonia solanacearum]	sp|P0AGD9|SRP54_ECO57	541.6	9e-153	sp|P0AGD9|SRP54_ECO57 Signal recognition particle protein OS=Escherichia coli O157:H7 OX=83334 GN=ffh PE=3 SV=1	RSc2811	869	5.8e-252	COG0541	Signal recognition particle GTPase	K03106//SRP54; signal recognition particle subunit SRP54 [EC:3.6.5.4]	2.8e-250	870.5	rse:F504_2738	ko02024//Quorum sensing//Cellular community - prokaryotes//Cellular Processes;ko03070//Bacterial secretion system//Membrane transport//Environmental Information Processing;ko03060//Protein export//Folding, sorting and degradation//Genetic Information Processing	GO:0044763//single-organism cellular process;GO:0034613//cellular protein localization;GO:0033036//macromolecule localization;GO:0051179//localization;GO:0051641//cellular localization;GO:0006886//intracellular protein transport;GO:0051649//establishment of localization in cell;GO:0072657//protein localization to membrane;GO:0045184//establishment of protein localization;GO:0006613//cotranslation…	GO:0032549//ribonucleoside binding;GO:0097159//organic cyclic compound binding;GO:0001882//nucleoside binding;GO:0001883//purine nucleoside binding;GO:0016787//hydrolase activity;GO:0017111//nucleoside-triphosphatase activity;GO:0003723//RNA binding;GO:0003676//nucleic acid binding;GO:0016818//hydrolase activity, acting on acid anhydrides, in phosphorus-containing anhydrides;GO:0016462//pyrophosp…	GO:0032991//macromolecular complex;GO:0005622//intracellular;GO:1990904//ribonucleoprotein complex;GO:0030529//intracellular ribonucleoprotein complex;GO:0044424//intracellular part;GO:0044464//cell part;GO:0005623//cell
JNO62_03075	--	WP_064048503.1	577	0	inner membrane protein YpjD [Ralstonia solanacearum]	--	--	--	--	RSc2810	537.7	1.9e-152	COG4137	ABC-type uncharacterized transport system, permease component	--	--	--	--	--	-	-	-
JNO62_03080	--	SUD88847.1	106	2e-28	Uncharacterised protein [Ralstonia mannitolilytica]	--	--	--	--	--	--	--	--	--	--	--	--	--	--	-	-	-
JNO62_03085	pilS	AZU54973.1	1338	0	two-component sensor histidine kinase [Ralstonia solanacearum]	sp|P33639|PILS_PSEAE	152.1	2.2e-35	sp|P33639|PILS_PSEAE Sensor protein kinase PilS OS=Pseudomonas aeruginosa (strain ATCC 15692 / DSM 22644 / CIP 104116 / JCM 14847 / LMG 12228 / 1C / PRS 101 / PAO1) OX=208964 GN=pilS PE=1 SV=1	atoS_3	86.3	3.5e-16	COG0642	Signal transduction histidine kinase	K02668//pilS; two-component system, NtrC family, sensor histidine kinase PilS [EC:2.7.13.3]	0	1295	rse:F504_2735	ko02020//Two-component system//Signal transduction//Environmental Information Processing	-	-	-
JNO62_03090	pilR	AGH85246.1	1107	0	Type IV fimbriae expression regulatory protein PilR [Ralstonia solanacearum FQY_4] [Ralstonia solanacearum]	sp|Q00934|PILR_PSEAE	394.4	2.1e-108	sp|Q00934|PILR_PSEAE Response regulator protein PilR OS=Pseudomonas aeruginosa (strain ATCC 15692 / DSM 22644 / CIP 104116 / JCM 14847 / LMG 12228 / 1C / PRS 101 / PAO1) OX=208964 GN=pilR PE=1 SV=2	RSc2807	893.6	2.6e-259	COG2204	Response regulator containing CheY-like receiver, AAA-type ATPase, and DNA-binding domains	K02667//pilR; two-component system, NtrC family, response regulator PilR	2.5e-258	897.5	rse:F504_2734	ko02020//Two-component system//Signal transduction//Environmental Information Processing	-	-	-
JNO62_03095	ampD	CUV18666.1	404	2e-142	N-acetyl-anhydromuranmyl-L-alanine amidase [Ralstonia solanacearum]	sp|P13016|AMPD_ECOLI	196.1	3.9e-49	sp|P13016|AMPD_ECOLI 1,6-anhydro-N-acetylmuramyl-L-alanine amidase AmpD OS=Escherichia coli (strain K12) OX=83333 GN=ampD PE=1 SV=1	RSc2806	425.6	7.1e-119	COG3023	Negative regulator of beta-lactamase expression	K03806//ampD; N-acetyl-anhydromuramoyl-L-alanine amidase [EC:3.5.1.28]	1e-116	425.6	rpu:CDC45_14285	--	-	-	-
JNO62_03100	nrdA	APF85939.1	2052	0	ribonucleoside-diphosphate reductase subunit alpha [Ralstonia solanacearum FJAT-1458] [Ralstonia solanacearum]	sp|O84834|RIR1_CHLTR	949.1	3.9e-275	sp|O84834|RIR1_CHLTR Ribonucleoside-diphosphate reductase subunit alpha OS=Chlamydia trachomatis (strain D/UW-3/Cx) OX=272561 GN=nrdA PE=3 SV=2	RSc2805	1906	0	COG0209	Ribonucleotide reductase, alpha subunit	K00525//E1.17.4.1A; ribonucleoside-diphosphate reductase alpha chain [EC:1.17.4.1]	0	1906	rpu:CDC45_14280	ko01100//Metabolic pathways//Global and overview maps//Metabolism;ko00230//Purine metabolism//Nucleotide metabolism//Metabolism;ko00240//Pyrimidine metabolism//Nucleotide metabolism//Metabolism	GO:0006725//cellular aromatic compound metabolic process;GO:0034641//cellular nitrogen compound metabolic process;GO:0044237//cellular metabolic process;GO:0090304//nucleic acid metabolic process;GO:0043170//macromolecule metabolic process;GO:0046483//heterocycle metabolic process;GO:1901360//organic cyclic compound metabolic process;GO:0044238//primary metabolic process;GO:0044710//single-organi…	GO:1901363//heterocyclic compound binding;GO:0001882//nucleoside binding;GO:0016725//oxidoreductase activity, acting on CH or CH2 groups;GO:0003824//catalytic activity;GO:0001883//purine nucleoside binding;GO:0036094//small molecule binding;GO:0005488//binding;GO:0016491//oxidoreductase activity;GO:0016728//oxidoreductase activity, acting on CH or CH2 groups, disulfide as acceptor;GO:0097159//org…	-
JNO62_03105	nrdB	AGH85242.1	835	0	Ribonucleotide reductase of class Ia (aerobic), beta subunit [Ralstonia solanacearum FQY_4] [Ralstonia solanacearum]	sp|O84835|RIR2_CHLTR	421.4	1.1e-116	sp|O84835|RIR2_CHLTR Ribonucleoside-diphosphate reductase subunit beta OS=Chlamydia trachomatis (strain D/UW-3/Cx) OX=272561 GN=nrdB PE=1 SV=1	RSc2804	793.1	3.4e-229	COG0208	Ribonucleotide reductase, beta subunit	K00526//E1.17.4.1B; ribonucleoside-diphosphate reductase beta chain [EC:1.17.4.1]	4.8e-227	793.1	rse:F504_2730	ko01100//Metabolic pathways//Global and overview maps//Metabolism;ko00230//Purine metabolism//Nucleotide metabolism//Metabolism;ko00240//Pyrimidine metabolism//Nucleotide metabolism//Metabolism	GO:0044249//cellular biosynthetic process;GO:0044271//cellular nitrogen compound biosynthetic process;GO:0009058//biosynthetic process;GO:0006807//nitrogen compound metabolic process;GO:0019637//organophosphate metabolic process;GO:0044699//single-organism process;GO:0044710//single-organism metabolic process;GO:0044763//single-organism cellular process;GO:0043170//macromolecule metabolic process…	GO:0005488//binding;GO:0003824//catalytic activity;GO:0043167//ion binding;GO:0043169//cation binding	GO:0005623//cell;GO:0005737//cytoplasm;GO:0044424//intracellular part;GO:0005622//intracellular;GO:0044444//cytoplasmic part;GO:0044464//cell part
JNO62_03110	--	WP_064047819.1	726	0	DUF2817 domain-containing protein [Ralstonia solanacearum]	--	--	--	--	--	--	--	--	--	--	--	--	--	--	-	-	-
JNO62_03115	rhtA	AZU54978.1	525	0	EamA family transporter [Ralstonia solanacearum]	sp|E1W9W8|RHTA_SALTS	225.7	6.4e-58	sp|E1W9W8|RHTA_SALTS Threonine/homoserine exporter RhtA OS=Salmonella typhimurium (strain SL1344) OX=216597 GN=rhtA PE=3 SV=1	RSc2802	500	4.1e-141	COG5006	Predicted permease, DMT superfamily	K11939//rhtA; inner membrane transporter RhtA	1.5e-139	501.9	rse:F504_2728	--	-	-	-
JNO62_03120	HI_0224	AGH85239.1	325	7e-113	Transcriptional regulator, AsnC family [Ralstonia solanacearum FQY_4] [Ralstonia solanacearum]	sp|P44580|Y224_HAEIN	147.1	1.6e-34	sp|P44580|Y224_HAEIN Uncharacterized HTH-type transcriptional regulator HI_0224 OS=Haemophilus influenzae (strain ATCC 51907 / DSM 11121 / KW20 / Rd) OX=71421 GN=HI_0224 PE=4 SV=1	RSc2801	309.7	4.5e-84	COG1522	Transcriptional regulators	K03719//lrp; Lrp/AsnC family transcriptional regulator, leucine-responsive regulatory protein	6.3e-82	309.7	rso:RSc2801	--	-	-	-
JNO62_03125	--	AZU54980.1	878	0	peroxidase [Ralstonia solanacearum]	--	--	--	--	--	--	--	--	--	--	--	--	--	--	-	-	-
JNO62_03130	tsr	WP_021156256.1	1031	0	methyl-accepting chemotaxis protein [Ralstonia solanacearum]	sp|P02942|MCP1_ECOLI	124	4.8e-27	sp|P02942|MCP1_ECOLI Methyl-accepting chemotaxis protein I OS=Escherichia coli (strain K12) OX=83333 GN=tsr PE=1 SV=2	RSc1155	248.4	4e-65	COG0840	Methyl-accepting chemotaxis protein	K03406//mcp; methyl-accepting chemotaxis protein	9e-186	656.4	rse:F504_2725	ko02020//Two-component system//Signal transduction//Environmental Information Processing;ko02030//Bacterial chemotaxis//Cell motility//Cellular Processes	-	-	-
JNO62_03135	--	WP_104072307.1	309	2e-106	DUF2147 domain-containing protein [Ralstonia solanacearum]	--	--	--	--	RSc2798	307.8	1.6e-83	COG4731	Uncharacterized protein conserved in bacteria	--	--	--	--	--	-	-	-
JNO62_03140	--	AZU54983.1	639	0	hemagglutinin [Ralstonia solanacearum]	--	--	--	--	--	--	--	--	--	--	--	--	--	--	-	-	-
JNO62_03145	--	AZU54984.1	448	2e-158	hemagglutinin [Ralstonia solanacearum]	--	--	--	--	--	--	--	--	--	--	--	--	--	--	-	-	-
JNO62_03150	--	AKZ25554.1	261	3e-86	histone [Ralstonia solanacearum]	--	--	--	--	--	--	--	--	--	--	--	--	--	--	-	-	-
JNO62_03155	--	AGH85231.1	300	1e-102	Outer membrane lipoprotein [Ralstonia solanacearum FQY_4] [Ralstonia solanacearum]	--	--	--	--	RSc2792	218.4	1.3e-56	COG3133	Outer membrane lipoprotein	K06077//slyB; outer membrane lipoprotein SlyB	1.9e-54	218.4	rse:F504_2719	--	-	-	-
JNO62_03160	adoK	AGH85230.1	644	0	Sugar kinase, ribokinase family [Ralstonia solanacearum FQY_4] [Ralstonia solanacearum]	sp|P83736|ADOK_MYCBO	198.4	1.2e-49	sp|P83736|ADOK_MYCBO Adenosine kinase OS=Mycobacterium bovis (strain ATCC BAA-935 / AF2122/97) OX=233413 GN=adoK PE=1 SV=2	RSc2791	636	5.4e-182	COG0524	Sugar kinases, ribokinase family	K00856//E2.7.1.20; adenosine kinase [EC:2.7.1.20]	7.6e-180	636	rso:RSc2791	ko01100//Metabolic pathways//Global and overview maps//Metabolism;ko00230//Purine metabolism//Nucleotide metabolism//Metabolism	-	-	-
JNO62_03165	tpx	Q8XVP0.1	330	1e-114	RecName: Full=Thiol peroxidase; Short=Tpx; AltName: Full=Peroxiredoxin tpx; Short=Prx; AltName: Full=Thioredoxin peroxidase [Ralstonia solanacearum GMI1000] [Ralstonia solanacearum]	sp|Q8XVP0|TPX_RALSO	325.5	3.5e-88	sp|Q8XVP0|TPX_RALSO Thiol peroxidase OS=Ralstonia solanacearum (strain GMI1000) OX=267608 GN=tpx PE=3 SV=1	RSc2790	325.5	8.3e-89	COG2077	Peroxiredoxin	K11065//tpx; thiol peroxidase, atypical 2-Cys peroxiredoxin [EC:1.11.1.15]	1.2e-86	325.5	rso:RSc2790	--	GO:0044763//single-organism cellular process;GO:0044699//single-organism process;GO:0044710//single-organism metabolic process;GO:0042592//homeostatic process;GO:0065008//regulation of biological quality;GO:0009987//cellular process;GO:0065007//biological regulation;GO:0019725//cellular homeostasis;GO:0008152//metabolic process	GO:0003824//catalytic activity;GO:0016209//antioxidant activity;GO:0016684//oxidoreductase activity, acting on peroxide as acceptor;GO:0016491//oxidoreductase activity;GO:0004601//peroxidase activity	-
JNO62_03170	--	AZU54991.1	933	0	DUF3426 domain-containing protein [Ralstonia solanacearum]	--	--	--	--	--	--	--	--	--	--	--	--	--	--	-	-	-
JNO62_03175	prmA	AZU54992.1	598	0	50S ribosomal protein L11 methyltransferase [Ralstonia solanacearum]	sp|Q8XVP2|PRMA_RALSO	602.1	3.5e-171	sp|Q8XVP2|PRMA_RALSO Ribosomal protein L11 methyltransferase OS=Ralstonia solanacearum (strain GMI1000) OX=267608 GN=prmA PE=3 SV=1	RSc2788	602.1	8.2e-172	COG2264	Ribosomal protein L11 methylase	K02687//prmA; ribosomal protein L11 methyltransferase [EC:2.1.1.-]	5.2e-170	603.2	rse:F504_2715	--	GO:0006464//cellular protein modification process;GO:0043170//macromolecule metabolic process;GO:0044267//cellular protein metabolic process;GO:0044238//primary metabolic process;GO:0036211//protein modification process;GO:0044237//cellular metabolic process;GO:0008213//protein alkylation;GO:0009987//cellular process;GO:0008152//metabolic process;GO:0043412//macromolecule modification;GO:0044260/…	GO:0016740//transferase activity;GO:0016741//transferase activity, transferring one-carbon groups;GO:0003824//catalytic activity;GO:0008168//methyltransferase activity	GO:0005622//intracellular;GO:0005623//cell;GO:0044464//cell part;GO:0044424//intracellular part
JNO62_03180	accC	AGH85226.1	940	0	Biotin carboxylase of acetyl-CoA carboxylase [Ralstonia solanacearum FQY_4] [Ralstonia solanacearum]	sp|P37798|ACCC_PSEAE	646	3.2e-184	sp|P37798|ACCC_PSEAE Biotin carboxylase OS=Pseudomonas aeruginosa (strain ATCC 15692 / DSM 22644 / CIP 104116 / JCM 14847 / LMG 12228 / 1C / PRS 101 / PAO1) OX=208964 GN=accC PE=1 SV=1	RSc2787	922.2	5.5e-268	COG0439	Biotin carboxylase	K01961//accC; acetyl-CoA carboxylase, biotin carboxylase subunit [EC:6.4.1.2 6.3.4.14]	7.8e-266	922.2	rso:RSc2787	ko01100//Metabolic pathways//Global and overview maps//Metabolism;ko01110//Biosynthesis of secondary metabolites//Global and overview maps//Metabolism;ko01120//Microbial metabolism in diverse environments//Global and overview maps//Metabolism;ko01200//Carbon metabolism//Global and overview maps//Metabolism;ko00620//Pyruvate metabolism//Carbohydrate metabolism//Metabolism;ko01212//Fatty acid metab…	-	-	-
JNO62_03185	accB	AGH85225.1	306	3e-105	Biotin carboxyl carrier protein of acetyl-CoA carboxylase [Ralstonia solanacearum FQY_4] [Ralstonia solanacearum]	sp|P0ABE0|BCCP_ECO57	121.3	9.4e-27	sp|P0ABE0|BCCP_ECO57 Biotin carboxyl carrier protein of acetyl-CoA carboxylase OS=Escherichia coli O157:H7 OX=83334 GN=accB PE=3 SV=1	RSc2786	224.9	1.4e-58	COG0511	Biotin carboxyl carrier protein	K02160//accB; acetyl-CoA carboxylase biotin carboxyl carrier protein	2e-56	224.9	rso:RSc2786	ko01100//Metabolic pathways//Global and overview maps//Metabolism;ko01110//Biosynthesis of secondary metabolites//Global and overview maps//Metabolism;ko01120//Microbial metabolism in diverse environments//Global and overview maps//Metabolism;ko01200//Carbon metabolism//Global and overview maps//Metabolism;ko00620//Pyruvate metabolism//Carbohydrate metabolism//Metabolism;ko01212//Fatty acid metab…	GO:0044238//primary metabolic process;GO:0044699//single-organism process;GO:0044763//single-organism cellular process;GO:0044281//small molecule metabolic process;GO:0032787//monocarboxylic acid metabolic process;GO:0044237//cellular metabolic process;GO:0071704//organic substance metabolic process;GO:0019752//carboxylic acid metabolic process;GO:0006629//lipid metabolic process;GO:0006082//orga…	-	GO:0005623//cell;GO:0044444//cytoplasmic part;GO:0044464//cell part;GO:0044424//intracellular part;GO:0005622//intracellular;GO:0005737//cytoplasm
JNO62_03190	aroQ1	AGH85224.1	314	2e-108	3-dehydroquinate dehydratase II [Ralstonia solanacearum FQY_4] [Ralstonia solanacearum]	sp|Q8XVP5|AROQ1_RALSO	311.2	6.5e-84	sp|Q8XVP5|AROQ1_RALSO 3-dehydroquinate dehydratase 1 OS=Ralstonia solanacearum (strain GMI1000) OX=267608 GN=aroQ1 PE=3 SV=1	RSc2785	311.2	1.5e-84	COG0757	3-dehydroquinate dehydratase II	K03786//aroQ; 3-dehydroquinate dehydratase II [EC:4.2.1.10]	1.6e-82	311.6	rse:F504_2712	ko01100//Metabolic pathways//Global and overview maps//Metabolism;ko01110//Biosynthesis of secondary metabolites//Global and overview maps//Metabolism;ko01230//Biosynthesis of amino acids//Global and overview maps//Metabolism;ko00400//Phenylalanine, tyrosine and tryptophan biosynthesis//Amino acid metabolism//Metabolism	GO:0044763//single-organism cellular process;GO:1901576//organic substance biosynthetic process;GO:0043650//dicarboxylic acid biosynthetic process;GO:0046394//carboxylic acid biosynthetic process;GO:0019752//carboxylic acid metabolic process;GO:0071704//organic substance metabolic process;GO:0016053//organic acid biosynthetic process;GO:0009987//cellular process;GO:0044711//single-organism biosyn…	GO:0003824//catalytic activity;GO:0016829//lyase activity;GO:0016836//hydro-lyase activity;GO:0016835//carbon-oxygen lyase activity	-
JNO62_03195	trxC	API73698.1	350	4e-122	alkyl hydroperoxide reductase [Ralstonia solanacearum]	sp|P0AGG6|THIO2_ECO57	60.1	2.9e-08	sp|P0AGG6|THIO2_ECO57 Thioredoxin 2 OS=Escherichia coli O157:H7 OX=83334 GN=trxC PE=3 SV=1	DR0189	72.4	1.3e-12	COG0526	Thiol-disulfide isomerase and thioredoxins	--	--	--	--	--	-	-	-
JNO62_03200	--	APC69539.1	452	1e-160	UDP-N-acetylmuramate--alanine ligase [Ralstonia solanacearum OE1-1] [Ralstonia solanacearum]	--	--	--	--	--	--	--	--	--	--	--	--	--	--	-	-	-
JNO62_03205	mpl	AVV68125.1	937	0	UDP-N-acetylmuramate:L-alanyl-gamma-D-glutamyl-meso-diaminopimelate ligase [Ralstonia solanacearum OE1-1] [Ralstonia solanacearum]	sp|P37773|MPL_ECOLI	560.1	2.4e-158	sp|P37773|MPL_ECOLI UDP-N-acetylmuramate--L-alanyl-gamma-D-glutamyl-meso-2,6-diaminoheptandioate ligase OS=Escherichia coli (strain K12) OX=83333 GN=mpl PE=1 SV=3	RSc2782	928.3	7.8e-270	COG0773	UDP-N-acetylmuramate-alanine ligase	K02558//mpl; UDP-N-acetylmuramate: L-alanyl-gamma-D-glutamyl-meso-diaminopimelate ligase [EC:6.3.2.45]	1.1e-267	928.3	rso:RSc2782	--	-	-	-
JNO62_03210	yqiA	APC69537.1	423	8e-150	esterase [Ralstonia solanacearum OE1-1] [Ralstonia solanacearum]	sp|P0A8Z9|YQIA_ECO57	133.7	2.5e-30	sp|P0A8Z9|YQIA_ECO57 Esterase YqiA OS=Escherichia coli O157:H7 OX=83334 GN=yqiA PE=3 SV=1	RSc2781	429.5	5.2e-120	COG3150	Predicted esterase	K07000//K07000; uncharacterized protein	7.3e-118	429.5	rpu:CDC45_14155	--	-	-	-
JNO62_03215	ubiC	AZU55000.1	381	9e-134	chorismate--pyruvate lyase [Ralstonia solanacearum]	sp|Q8XVQ0|UBIC_RALSO	386.7	1.5e-106	sp|Q8XVQ0|UBIC_RALSO Probable chorismate pyruvate-lyase OS=Ralstonia solanacearum (strain GMI1000) OX=267608 GN=ubiC PE=3 SV=2	RSc2780	348.6	1.1e-95	COG3161	4-hydroxybenzoate synthetase (chorismate lyase)	K03181//ubiC; chorismate--pyruvate lyase [EC:4.1.3.40]	5e-105	386.7	rpu:CDC45_14150	ko01100//Metabolic pathways//Global and overview maps//Metabolism;ko01110//Biosynthesis of secondary metabolites//Global and overview maps//Metabolism;ko00130//Ubiquinone and other terpenoid-quinone biosynthesis//Metabolism of cofactors and vitamins//Metabolism	GO:0006090//pyruvate metabolic process;GO:0044710//single-organism metabolic process;GO:1901661//quinone metabolic process;GO:0044699//single-organism process;GO:0006732//coenzyme metabolic process;GO:0006733//oxidoreduction coenzyme metabolic process;GO:0006743//ubiquinone metabolic process;GO:0044237//cellular metabolic process;GO:0071704//organic substance metabolic process;GO:0051186//cofacto…	GO:0003824//catalytic activity;GO:0016829//lyase activity;GO:0016830//carbon-carbon lyase activity;GO:0016833//oxo-acid-lyase activity	GO:0044464//cell part;GO:0044424//intracellular part;GO:0005622//intracellular;GO:0005623//cell
JNO62_03220	sll1290	AGH85217.1	1401	0	Exoribonuclease II [Ralstonia solanacearum FQY_4] [Ralstonia solanacearum]	sp|P73177|RN2H_SYNY3	92.8	1.6e-17	sp|P73177|RN2H_SYNY3 Uncharacterized ribonuclease sll1290 OS=Synechocystis sp. (strain PCC 6803 / Kazusa) OX=1111708 GN=sll1290 PE=3 SV=1	RSc2779	1288.9	0	COG0557	Exoribonuclease R	K01147//rnb; exoribonuclease II [EC:3.1.13.1]	0	1288.9	rse:F504_2705	--	-	-	-
JNO62_03225	--	AGH85216.1	616	0	TonB protein [Ralstonia solanacearum FQY_4] [Ralstonia solanacearum]	--	--	--	--	RSc2778	586.3	4.8e-167	COG0810	Periplasmic protein TonB, links inner and outer membranes	K03832//tonB; periplasmic protein TonB	6.7e-165	586.3	rse:F504_2704	--	-	-	-
JNO62_03230	aroE	AGH85215.1	617	0	Shikimate 5-dehydrogenase I alpha [Ralstonia solanacearum FQY_4] [Ralstonia solanacearum]	sp|B3R6S4|AROE_CUPTR	323.6	2.5e-87	sp|B3R6S4|AROE_CUPTR Shikimate dehydrogenase (NADP(+)) OS=Cupriavidus taiwanensis (strain DSM 17343 / BCRC 17206 / CIP 107171 / LMG 19424 / R1) OX=977880 GN=aroE PE=3 SV=1	RSc2777	598.6	9.3e-171	COG0169	Shikimate 5-dehydrogenase	K00014//aroE; shikimate dehydrogenase [EC:1.1.1.25]	1.3e-168	598.6	rso:RSc2777	ko01100//Metabolic pathways//Global and overview maps//Metabolism;ko01110//Biosynthesis of secondary metabolites//Global and overview maps//Metabolism;ko01230//Biosynthesis of amino acids//Global and overview maps//Metabolism;ko00400//Phenylalanine, tyrosine and tryptophan biosynthesis//Amino acid metabolism//Metabolism	GO:0044249//cellular biosynthetic process;GO:0044699//single-organism process;GO:1901566//organonitrogen compound biosynthetic process;GO:0009058//biosynthetic process;GO:0043650//dicarboxylic acid biosynthetic process;GO:0044763//single-organism cellular process;GO:0008652//cellular amino acid biosynthetic process;GO:0043436//oxoacid metabolic process;GO:0046394//carboxylic acid biosynthetic pro…	GO:0005488//binding;GO:0003824//catalytic activity;GO:0036094//small molecule binding;GO:1901265//nucleoside phosphate binding;GO:1901363//heterocyclic compound binding;GO:0097159//organic cyclic compound binding;GO:0000166//nucleotide binding	-
JNO62_03235	mtgA	Q8XVQ4.1	487	3e-174	RecName: Full=Biosynthetic peptidoglycan transglycosylase; AltName: Full=Glycan polymerase; AltName: Full=Peptidoglycan glycosyltransferase MtgA; Short=PGT [Ralstonia solanacearum GMI1000] [Ralstonia solanacearum]	sp|Q8XVQ4|MTGA_RALSO	479.9	1.6e-134	sp|Q8XVQ4|MTGA_RALSO Biosynthetic peptidoglycan transglycosylase OS=Ralstonia solanacearum (strain GMI1000) OX=267608 GN=mtgA PE=3 SV=1	RSc2776	479.9	3.7e-135	COG0744	Membrane carboxypeptidase (penicillin-binding protein)	K03814//mtgA; monofunctional glycosyltransferase [EC:2.4.1.129]	5.2e-133	479.9	rso:RSc2776	ko00550//Peptidoglycan biosynthesis//Glycan biosynthesis and metabolism//Metabolism	GO:1901135//carbohydrate derivative metabolic process;GO:0009987//cellular process;GO:0022603//regulation of anatomical structure morphogenesis;GO:0071704//organic substance metabolic process;GO:0022604//regulation of cell morphogenesis;GO:0051128//regulation of cellular component organization;GO:0030203//glycosaminoglycan metabolic process;GO:0016043//cellular component organization;GO:0071840//…	GO:0016757//transferase activity, transferring glycosyl groups;GO:0003824//catalytic activity;GO:0016740//transferase activity	GO:0071944//cell periphery;GO:0016020//membrane;GO:0005623//cell;GO:0044464//cell part;GO:0031224//intrinsic component of membrane;GO:0030312//external encapsulating structure;GO:0005618//cell wall;GO:0044425//membrane part
JNO62_03240	--	QIK17532.1	774	0	pectate lyase [Ralstonia solanacearum]	--	--	--	--	--	--	--	--	--	--	--	--	--	--	-	-	-
JNO62_03245	corA	AGH85212.1	646	0	Magnesium and cobalt transport protein CorA [Ralstonia solanacearum FQY_4] [Ralstonia solanacearum]	sp|Q57HQ5|CORA_SALCH	263.1	4.1e-69	sp|Q57HQ5|CORA_SALCH Magnesium transport protein CorA OS=Salmonella choleraesuis (strain SC-B67) OX=321314 GN=corA PE=3 SV=1	RSc2774	619	7e-177	COG0598	Mg2+ and Co2+ transporters	K03284//corA; magnesium transporter	9.9e-175	619	rso:RSc2774	--	-	-	-
JNO62_03250	pyrF	AZU55007.1	557	0	orotidine 5'-phosphate decarboxylase [Ralstonia solanacearum]	sp|P58642|PYRF_RALSO	540.8	8.7e-153	sp|P58642|PYRF_RALSO Orotidine 5'-phosphate decarboxylase OS=Ralstonia solanacearum (strain GMI1000) OX=267608 GN=pyrF PE=3 SV=1	RSc2773	540.8	2e-153	COG0284	Orotidine-5'-phosphate decarboxylase	K01591//pyrF; orotidine-5'-phosphate decarboxylase [EC:4.1.1.23]	9.9e-152	542.3	rse:F504_2699	ko01100//Metabolic pathways//Global and overview maps//Metabolism;ko00240//Pyrimidine metabolism//Nucleotide metabolism//Metabolism	GO:0006725//cellular aromatic compound metabolic process;GO:0044271//cellular nitrogen compound biosynthetic process;GO:0046112//nucleobase biosynthetic process;GO:0046049//UMP metabolic process;GO:0072528//pyrimidine-containing compound biosynthetic process;GO:0008152//metabolic process;GO:0044710//single-organism metabolic process;GO:1901293//nucleoside phosphate biosynthetic process;GO:0006793…	GO:0016830//carbon-carbon lyase activity;GO:0016831//carboxy-lyase activity;GO:0003824//catalytic activity;GO:0016829//lyase activity	-
JNO62_03260	cinA	AGH85209.1	338	2e-117	Protein Implicated in DNA repair function with RecA and MutS [Ralstonia solanacearum FQY_4] [Ralstonia solanacearum]	sp|Q67NW5|CINA_SYMTH	155.2	6.3e-37	sp|Q67NW5|CINA_SYMTH Putative competence-damage inducible protein OS=Symbiobacterium thermophilum (strain T / IAM 14863) OX=292459 GN=cinA PE=3 SV=1	RSc2770	322.8	5.4e-88	COG1546	Uncharacterized protein (competence- and mitomycin-induced)	K03743//pncC; nicotinamide-nucleotide amidase [EC:3.5.1.42]	7.6e-86	322.8	rse:F504_2697	ko00760//Nicotinate and nicotinamide metabolism//Metabolism of cofactors and vitamins//Metabolism	-	-	-
JNO62_03265	pgpA	AKZ25576.1	380	4e-133	phosphatidylglycerophosphatase [Ralstonia solanacearum]	sp|P44157|PGPA_HAEIN	119.8	3.4e-26	sp|P44157|PGPA_HAEIN Phosphatidylglycerophosphatase A OS=Haemophilus influenzae (strain ATCC 51907 / DSM 11121 / KW20 / Rd) OX=71421 GN=pgpA PE=3 SV=1	RSc2769	352.1	9.6e-97	COG1267	Phosphatidylglycerophosphatase A and related proteins	K01095//pgpA; phosphatidylglycerophosphatase A [EC:3.1.3.27]	3.8e-105	387.1	rpu:CDC45_14100	ko01100//Metabolic pathways//Global and overview maps//Metabolism;ko00564//Glycerophospholipid metabolism//Lipid metabolism//Metabolism	GO:0044238//primary metabolic process;GO:0008152//metabolic process;GO:0044710//single-organism metabolic process;GO:0006629//lipid metabolic process;GO:0044699//single-organism process;GO:0071704//organic substance metabolic process	-	-
[truncated: 2,720 more rows]

## Sheet: All genes on megaplasmid
ID	Symbol	Nr-ID	Nr-Score	Nr-Evalue	Nr-annotation	Swissprot-ID	Swissprot-Score	Swissprot-Evalue	Swissprot-annotation	COG-Protein-or-Domain	COG-Score	COG-Evalue	COG-ID	COG-Function-Description	KO-ID	KEGG-Evalue	KEGG-Score	KEGG-Gene	Pathway	GO-BiologicalProcess	GO-MolecularFunction	GO-CellularComponent
[truncated: 1,527 more rows]
