# Supplementary material for: Complete Genome Sequence Analysis of Ralstonia solanacearum Strain PeaFJ1 Provides Insights Into Its Strong Virulence in Peanut Plants
Source: Front Microbiol. 2022 Feb 23;13:830900. doi: 10.3389/fmicb.2022.830900 (PMC8904134; doi:10.3389/fmicb.2022.830900)
Supplement: Supplementary Table 2 — PeaFJ1 genes annotated in VFDB and PHI database. [file Table_2.XLSX]

## Sheet: PeaFJ1.VFDB.blast
Query_id	Subject_id	Identity	Align_length	Miss_match	Gap	Query_start	Query_end	Subject_start	Subject_end	E_value	Score	Description
JNO62_00130	VFG025886	86.76	136	18	0	1065	1200	1074	1209	3e-28	127	tsr - methyl-accepting chemotaxis protein II [Burkholderia pseudomallei 668] (CVF643)
JNO62_00130	VFG025886	86.36	66	6	1	1417	1482	1426	1488	1e-06	56	tsr - methyl-accepting chemotaxis protein II [Burkholderia pseudomallei 668] (CVF643)
JNO62_00130	VFG025885	86.76	136	18	0	1065	1200	1074	1209	3e-28	127	tsr - methyl-accepting chemotaxis protein I [Burkholderia pseudomallei 1710b] (CVF643)
JNO62_00130	VFG025885	86.36	66	6	1	1417	1482	1426	1488	1e-06	56	tsr - methyl-accepting chemotaxis protein I [Burkholderia pseudomallei 1710b] (CVF643)
JNO62_00130	VFG025884	86.76	136	18	0	1065	1200	1074	1209	3e-28	127	tsr - methyl-accepting chemotaxis protein [Burkholderia pseudomallei 1106a] (CVF643)
JNO62_00130	VFG025884	86.36	66	6	1	1417	1482	1426	1488	1e-06	56	tsr - methyl-accepting chemotaxis protein [Burkholderia pseudomallei 1106a] (CVF643)
JNO62_00130	VFG025881	86.76	136	18	0	1065	1200	1074	1209	3e-28	127	tsr - methyl-accepting chemotaxis protein [Burkholderia mallei NCTC 10229] (CVF643)
JNO62_00130	VFG025881	86.36	66	6	1	1417	1482	1426	1488	1e-06	56	tsr - methyl-accepting chemotaxis protein [Burkholderia mallei NCTC 10229] (CVF643)
JNO62_00130	VFG025880	86.76	136	18	0	1065	1200	1074	1209	3e-28	127	tsr - methyl-accepting chemotaxis protein [Burkholderia mallei ATCC 23344] (CVF643)
JNO62_00130	VFG025880	86.36	66	6	1	1417	1482	1426	1488	1e-06	56	tsr - methyl-accepting chemotaxis protein [Burkholderia mallei ATCC 23344] (CVF643)
JNO62_00130	VFG002529	86.76	136	18	0	1065	1200	1074	1209	3e-28	127	tsr - methyl-accepting chemotaxis protein I [Burkholderia pseudomallei K96243] (VF0430)
JNO62_00130	VFG002529	86.36	66	6	1	1417	1482	1426	1488	1e-06	56	tsr - methyl-accepting chemotaxis protein I [Burkholderia pseudomallei K96243] (VF0430)
JNO62_00130	VFG002529	86.76	136	18	0	1065	1200	1074	1209	3e-28	127	tsr - methyl-accepting chemotaxis protein I [Burkholderia pseudomallei K96243] (VF0430)
JNO62_00130	VFG002529	86.36	66	6	1	1417	1482	1426	1488	1e-06	56	tsr - methyl-accepting chemotaxis protein I [Burkholderia pseudomallei K96243] (VF0430)
JNO62_00130	VFG025888	83.33	180	30	0	1072	1251	1081	1260	8e-26	119	tsr - methyl-accepting chemotaxis protein [Burkholderia thailandensis E264] (CVF643)
JNO62_00130	VFG025879	85.71	126	18	0	1074	1199	1083	1208	3e-22	107	tsr - methyl-accepting chemotaxis sensory transducer [Burkholderia cenocepacia MC0-3] (CVF643)
JNO62_00130	VFG025876	85.71	126	18	0	1074	1199	1083	1208	3e-22	107	tsr - methyl-accepting chemotaxis sensory transducer [Burkholderia cenocepacia AU 1054] (CVF643)
JNO62_00130	VFG025878	83.33	144	24	0	1074	1217	1083	1226	1e-18	95.6	tsr - methyl-accepting chemotaxis protein [Burkholderia cenocepacia J2315] (CVF643)
JNO62_00130	VFG043040	83.97	131	21	0	1069	1199	1075	1205	5e-18	93.7	tar/cheM - methyl accepting chemotaxis protein II [Salmonella enterica subsp. enterica serovar Typhimurium str. LT2] (AI139)
JNO62_00130	VFG043092	83.18	107	18	0	1063	1169	1069	1175	7e-11	69.9	tar/cheM - methyl-accepting chemotaxis protein II [Escherichia coli O157:H7 str. EDL933] (AI140)
JNO62_00130	VFG014049	85.29	68	10	0	1069	1136	1525	1592	1e-06	56	pilJ - methyl-accepting chemotaxis sensory transducer [Pseudomonas putida F1] (CVF519)
JNO62_00170	VFG009863	82.93	123	21	0	232	354	238	360	1e-13	77.8	mprA - DNA-binding response regulator [Mycobacterium smegmatis str. MC2 155] (CVF333)
JNO62_00170	VFG009867	85.53	76	11	0	279	354	285	360	2e-09	63.9	mprA - two component transcriptional regulator, winged helix family [Mycobacterium sp. KMS] (CVF333)
JNO62_00170	VFG009866	85.53	76	11	0	279	354	285	360	2e-09	63.9	mprA - two component transcriptional regulator, winged helix family [Mycobacterium sp. JLS] (CVF333)
JNO62_00170	VFG027211	84	75	12	0	280	354	286	360	2e-06	54	mprA - response regulator mprA [Mycobacterium abscessus subsp. bolletii str. GO 06] (CVF333)
JNO62_00170	VFG027205	84	75	12	0	280	354	286	360	2e-06	54	mprA - two component response transcriptional regulatory protein MprA [Mycobacterium abscessus subsp. bolletii 50594] (CVF333)
JNO62_00170	VFG022935	84	75	12	0	280	354	286	360	2e-06	54	mprA - two component response transcriptional regulatory protein MprA [Mycobacterium abscessus ATCC 19977] (CVF333)
JNO62_00185	VFG042035	99.07	7062	66	0	1	7062	1	7062	0	13430	SKWP1 - hypothetical protein [Ralstonia solanacearum GMI1000] (SS008)
JNO62_00185	VFG042025	82.8	4830	801	8	2070	6881	2049	6866	0	2966	SKWP5/RSp0296 - hypothetical protein [Ralstonia solanacearum GMI1000] (SS008)
JNO62_00185	VFG042025	77.85	456	101	0	297	752	288	743	2e-20	103	SKWP5/RSp0296 - hypothetical protein [Ralstonia solanacearum GMI1000] (SS008)
JNO62_00185	VFG042025	87.5	72	9	0	1290	1361	1785	1856	8e-11	71.9	SKWP5/RSp0296 - hypothetical protein [Ralstonia solanacearum GMI1000] (SS008)
JNO62_00185	VFG042025	82.24	107	19	0	1035	1141	1026	1132	8e-08	61.9	SKWP5/RSp0296 - hypothetical protein [Ralstonia solanacearum GMI1000] (SS008)
JNO62_00185	VFG042207	85.52	145	21	0	4591	4735	4369	4513	1e-25	121	xopAD - hypothetical protein [Xanthomonas campestris pv. vesicatoria str. 85-10] (SS009)
JNO62_00185	VFG042207	83.61	122	20	0	3391	3512	3235	3356	2e-14	83.8	xopAD - hypothetical protein [Xanthomonas campestris pv. vesicatoria str. 85-10] (SS009)
JNO62_00185	VFG042207	82.88	146	23	2	4271	4415	4049	4193	5e-12	75.8	xopAD - hypothetical protein [Xanthomonas campestris pv. vesicatoria str. 85-10] (SS009)
JNO62_00185	VFG042207	88.89	63	7	0	3639	3701	3483	3545	3e-10	69.9	xopAD - hypothetical protein [Xanthomonas campestris pv. vesicatoria str. 85-10] (SS009)
JNO62_00185	VFG042207	87.14	70	9	0	4161	4230	3939	4008	1e-09	67.9	xopAD - hypothetical protein [Xanthomonas campestris pv. vesicatoria str. 85-10] (SS009)
JNO62_00185	VFG042207	84.42	77	12	0	3073	3149	2914	2990	1e-06	58	xopAD - hypothetical protein [Xanthomonas campestris pv. vesicatoria str. 85-10] (SS009)
JNO62_00185	VFG042047	92.42	66	5	0	3115	3180	3514	3579	8e-17	91.7	SKWP4 - hypothetical protein [Ralstonia solanacearum GMI1000] (SS008)
JNO62_00185	VFG042047	94.12	51	3	0	1309	1359	1915	1965	1e-12	77.8	SKWP4 - hypothetical protein [Ralstonia solanacearum GMI1000] (SS008)
JNO62_00185	VFG042047	89.09	55	6	0	1803	1857	1905	1959	8e-08	61.9	SKWP4 - hypothetical protein [Ralstonia solanacearum GMI1000] (SS008)
JNO62_00185	VFG042047	94.74	38	2	0	1193	1230	1925	1962	3e-07	60	SKWP4 - hypothetical protein [Ralstonia solanacearum GMI1000] (SS008)
JNO62_00185	VFG042047	87.1	62	8	0	1300	1361	2032	2093	3e-07	60	SKWP4 - hypothetical protein [Ralstonia solanacearum GMI1000] (SS008)
JNO62_00185	VFG041971	89.33	75	8	0	3649	3723	4009	4083	5e-15	85.7	SKWP2/RSp1374 - hypothetical protein [Ralstonia solanacearum GMI1000] (SS008)
JNO62_00185	VFG041971	86.15	65	9	0	3085	3149	3406	3470	1e-06	58	SKWP2/RSp1374 - hypothetical protein [Ralstonia solanacearum GMI1000] (SS008)
JNO62_00185	VFG042206	80.65	155	30	0	5254	5408	37	191	3e-10	69.9	xopAD - hypothetical protein [Xanthomonas campestris pv. vesicatoria str. 85-10] (SS009)
JNO62_00185	VFG042206	85.29	68	10	0	6103	6170	865	932	5e-06	56	xopAD - hypothetical protein [Xanthomonas campestris pv. vesicatoria str. 85-10] (SS009)
JNO62_00185	VFG042045	97.14	35	1	0	1327	1361	1768	1802	8e-08	61.9	SKWP6 - SKWP protein 6 [Ralstonia solanacearum GMI1000] (SS008)
JNO62_00345	VFG042036	99.3	1278	9	0	1	1278	1	1278	0	2428	RSc3369 - AVRPPHE avirulence protein [Ralstonia solanacearum GMI1000] (SS008)
JNO62_00455	VFG031374	89.16	83	9	0	1863	1945	1800	1882	7e-18	93.7	ctpC - Putative metal cation-transporting P-type ATPase C CtpC [Mycobacterium canettii CIPT 140070017] (CVF657)
JNO62_00455	VFG031388	92.31	65	5	0	1881	1945	1857	1921	1e-16	89.7	ctpC - ctpC [Mycobacterium yongonense 05-1390] (CVF657)
JNO62_00455	VFG031387	92.31	65	5	0	1881	1945	1818	1882	1e-16	89.7	ctpC - hypothetical protein [Mycobacterium tuberculosis UT205] (CVF657)
JNO62_00455	VFG031373	92.31	65	5	0	1881	1945	1818	1882	1e-16	89.7	ctpC - Putative metal cation-transporting P-type ATPase C CtpC [Mycobacterium canettii CIPT 140070010] (CVF657)
JNO62_00455	VFG031372	92.31	65	5	0	1881	1945	1818	1882	1e-16	89.7	ctpC - Putative metal cation-transporting P-type ATPase C CtpC [Mycobacterium canettii CIPT 140070008] (CVF657)
JNO62_00455	VFG031371	92.31	65	5	0	1881	1945	1818	1882	1e-16	89.7	ctpC - Putative metal cation-transporting P-type ATPase C CtpC [Mycobacterium canettii CIPT 140060008] (CVF657)
JNO62_00455	VFG031361	92.31	65	5	0	1881	1945	1818	1882	1e-16	89.7	ctpC - putative metal cation-transporting p-type ATPase c [Mycobacterium canettii CIPT 140010059] (CVF657)
JNO62_00455	VFG031348	92.31	65	5	0	1881	1945	1818	1882	1e-16	89.7	ctpC - Probable metal cation-transporting P-type ATPase C CtpC [Mycobacterium tuberculosis H37Rv] (CVF657)
JNO62_00455	VFG031370	90.77	65	6	0	1881	1945	1857	1921	3e-14	81.8	ctpC - ctpC [Mycobacterium intracellulare ATCC 13950] (CVF657)
JNO62_00455	VFG031368	90.77	65	6	0	1881	1945	1857	1921	3e-14	81.8	ctpC - ctpC [Mycobacterium intracellulare MOTT-02] (CVF657)
JNO62_00455	VFG031367	90.77	65	6	0	1881	1945	1857	1921	3e-14	81.8	ctpC - metal cation-transporting P-type ATPase C CtpC [Mycobacterium intracellulare str. MOTT36Y] (CVF657)
JNO62_00455	VFG031366	90.77	65	6	0	1881	1945	1857	1921	3e-14	81.8	ctpC - cation-transporting P-type ATPase C [Mycobacterium indicus pranii MTCC 9506] (CVF657)
JNO62_00455	VFG031353	90.62	64	6	0	1882	1945	1804	1867	1e-13	79.8	ctpC - cadmium-translocating P-type ATPase [Mycobacterium avium 104] (CVF657)
JNO62_00455	VFG031352	90.62	64	6	0	1882	1945	1846	1909	1e-13	79.8	ctpC - CtpC [Mycobacterium avium subsp. paratuberculosis K-10] (CVF657)
JNO62_00455	VFG031404	82.54	126	22	0	1867	1992	1951	2076	2e-12	75.8	ctpV - metal cation transporter p-type ATPase, CtpV [Mycobacterium intracellulare ATCC 13950] (CVF658)
JNO62_00455	VFG031402	82.5	120	21	0	1873	1992	1939	2058	2e-11	71.9	ctpV - cation-transporting ATPase V [Mycobacterium indicus pranii MTCC 9506] (CVF658)
JNO62_00455	VFG031423	81.67	120	22	0	1873	1992	2029	2148	6e-09	63.9	ctpV - P-ATPase superfamily P-type ATPase copper transporter [Mycobacterium yongonense 05-1390] (CVF658)
JNO62_00455	VFG031403	81.67	120	22	0	1873	1992	1966	2085	6e-09	63.9	ctpV - metal cation transporting P-type ATPase ctpV [Mycobacterium intracellulare str. MOTT36Y] (CVF658)
JNO62_00455	VFG031409	81.58	114	21	0	1879	1992	1744	1857	1e-07	60	ctpV - metal cation transporter p-type ATPase, CtpV [Mycobacterium liflandii 128FXT] (CVF658)
JNO62_00455	VFG031395	81.58	114	21	0	1879	1992	1996	2109	1e-07	60	ctpV - metal cation transporter p-type ATPase, CtpV [Mycobacterium ulcerans Agy99] (CVF658)
JNO62_00455	VFG031375	85.94	64	9	0	1882	1945	1864	1927	1e-06	56	ctpC - metal cation-transporting p-type ATPase C CtpC [Mycobacterium liflandii 128FXT] (CVF657)
JNO62_00455	VFG031364	86.67	60	8	0	1886	1945	1841	1900	1e-06	56	ctpC - metal cation-transporting p-type ATPase CtpC [Mycobacterium sp. JDM601] (CVF657)
JNO62_00455	VFG031363	85.94	64	9	0	1882	1945	1864	1927	1e-06	56	ctpC - metal cation-transporting p-type ATPase CtpC [Mycobacterium marinum M] (CVF657)
JNO62_00455	VFG031357	85.94	64	9	0	1882	1945	1864	1927	1e-06	56	ctpC - metal cation-transporting p-type ATPase CtpC [Mycobacterium ulcerans Agy99] (CVF657)
JNO62_00475	VFG044225	96.88	32	1	0	113	144	95	126	5e-07	56	bauE - ferric siderophore ABC transporter ATP-binding protein BauE [Pseudomonas entomophila L48] (IA004)
JNO62_00660	VFG025886	85.26	95	14	0	1351	1445	1111	1205	3e-13	77.8	tsr - methyl-accepting chemotaxis protein II [Burkholderia pseudomallei 668] (CVF643)
JNO62_00660	VFG025885	85.26	95	14	0	1351	1445	1111	1205	3e-13	77.8	tsr - methyl-accepting chemotaxis protein I [Burkholderia pseudomallei 1710b] (CVF643)
JNO62_00660	VFG025884	85.26	95	14	0	1351	1445	1111	1205	3e-13	77.8	tsr - methyl-accepting chemotaxis protein [Burkholderia pseudomallei 1106a] (CVF643)
JNO62_00660	VFG025881	85.26	95	14	0	1351	1445	1111	1205	3e-13	77.8	tsr - methyl-accepting chemotaxis protein [Burkholderia mallei NCTC 10229] (CVF643)
JNO62_00660	VFG025880	85.26	95	14	0	1351	1445	1111	1205	3e-13	77.8	tsr - methyl-accepting chemotaxis protein [Burkholderia mallei ATCC 23344] (CVF643)
JNO62_00660	VFG025879	83.19	119	20	0	1327	1445	1087	1205	3e-13	77.8	tsr - methyl-accepting chemotaxis sensory transducer [Burkholderia cenocepacia MC0-3] (CVF643)
JNO62_00660	VFG025876	83.19	119	20	0	1327	1445	1087	1205	3e-13	77.8	tsr - methyl-accepting chemotaxis sensory transducer [Burkholderia cenocepacia AU 1054] (CVF643)
JNO62_00660	VFG002529	85.26	95	14	0	1351	1445	1111	1205	3e-13	77.8	tsr - methyl-accepting chemotaxis protein I [Burkholderia pseudomallei K96243] (VF0430)
JNO62_00660	VFG002529	85.26	95	14	0	1351	1445	1111	1205	3e-13	77.8	tsr - methyl-accepting chemotaxis protein I [Burkholderia pseudomallei K96243] (VF0430)
JNO62_00660	VFG025888	84.21	95	15	0	1351	1445	1111	1205	8e-11	69.9	tsr - methyl-accepting chemotaxis protein [Burkholderia thailandensis E264] (CVF643)
JNO62_00660	VFG025878	89.29	56	6	0	1327	1382	1087	1142	5e-09	63.9	tsr - methyl-accepting chemotaxis protein [Burkholderia cenocepacia J2315] (CVF643)
JNO62_00660	VFG019769	96.77	31	1	0	1356	1386	1551	1581	5e-06	54	pilJ - type IV pilus biogenesis protein/tiwtiching mobility protein/methyl accepting chemotaxis-related protein [Pseudomonas fluorescens SBW25] (CVF519)
JNO62_00660	VFG014054	100	27	0	0	1356	1382	1551	1577	5e-06	54	pilJ - twitching motility protein PilJ [Pseudomonas stutzeri A1501] (CVF519)
JNO62_00740	VFG042038	80.34	524	95	3	1	523	133	649	4e-53	208	RSc3290 - hypothetical protein [Ralstonia solanacearum GMI1000] (SS008)
JNO62_00745	VFG042038	89.21	139	14	1	70	207	1	139	1e-35	149	RSc3290 - hypothetical protein [Ralstonia solanacearum GMI1000] (SS008)
JNO62_00770	VFG025995	86.47	170	23	0	524	693	524	693	7e-37	155	pmlR/bspR1 - LuxR family transcriptional regulator [Burkholderia cenocepacia MC0-3] (CVF644)
JNO62_00770	VFG025995	83.78	111	18	0	93	203	93	203	1e-13	77.8	pmlR/bspR1 - LuxR family transcriptional regulator [Burkholderia cenocepacia MC0-3] (CVF644)
JNO62_00770	VFG025992	86.47	170	23	0	524	693	524	693	7e-37	155	pmlR/bspR1 - LuxR family transcriptional regulator [Burkholderia cenocepacia AU 1054] (CVF644)
JNO62_00770	VFG025992	83.78	111	18	0	93	203	93	203	1e-13	77.8	pmlR/bspR1 - LuxR family transcriptional regulator [Burkholderia cenocepacia AU 1054] (CVF644)
JNO62_00770	VFG025994	85.88	170	24	0	524	693	524	693	2e-34	147	pmlR/bspR1 - N-acylhomoserine lactone dependent regulatory protein CepR [Burkholderia cenocepacia J2315] (CVF644)
JNO62_00770	VFG025994	84.68	111	17	0	93	203	93	203	5e-16	85.7	pmlR/bspR1 - N-acylhomoserine lactone dependent regulatory protein CepR [Burkholderia cenocepacia J2315] (CVF644)
JNO62_00770	VFG026004	90.48	105	10	0	535	639	535	639	4e-29	129	pmlR/bspR1 - LuxR family transcriptional regulator [Burkholderia thailandensis E264] (CVF644)
JNO62_00770	VFG026004	80	145	29	0	93	237	93	237	1e-07	58	pmlR/bspR1 - LuxR family transcriptional regulator [Burkholderia thailandensis E264] (CVF644)
JNO62_00770	VFG026001	88.57	105	12	0	535	639	535	639	2e-24	113	pmlR/bspR1 - BpsR [Burkholderia pseudomallei 1710b] (CVF644)
JNO62_00770	VFG026001	82.73	110	19	0	93	202	93	202	1e-10	67.9	pmlR/bspR1 - BpsR [Burkholderia pseudomallei 1710b] (CVF644)
JNO62_00770	VFG026000	88.57	105	12	0	535	639	535	639	2e-24	113	pmlR/bspR1 - autoinducer-binding transcriptional regulator BpsR [Burkholderia pseudomallei 1106a] (CVF644)
JNO62_00770	VFG026000	82.73	110	19	0	93	202	93	202	1e-10	67.9	pmlR/bspR1 - autoinducer-binding transcriptional regulator BpsR [Burkholderia pseudomallei 1106a] (CVF644)
JNO62_00770	VFG025996	88.57	105	12	0	535	639	535	639	2e-24	113	pmlR/bspR1 - N-acyl homoserine lactone transcriptional regulator [Burkholderia mallei ATCC 23344] (CVF644)
JNO62_00770	VFG025996	82.73	110	19	0	93	202	93	202	1e-10	67.9	pmlR/bspR1 - N-acyl homoserine lactone transcriptional regulator [Burkholderia mallei ATCC 23344] (CVF644)
JNO62_00770	VFG002538	88.57	105	12	0	535	639	535	639	2e-24	113	pmlR/bspR1 - N-acylhomoserine lactone dependent regulatory protein [Burkholderia pseudomallei K96243] (VF0433)
JNO62_00770	VFG002538	82.73	110	19	0	93	202	93	202	1e-10	67.9	pmlR/bspR1 - N-acylhomoserine lactone dependent regulatory protein [Burkholderia pseudomallei K96243] (VF0433)
JNO62_00770	VFG002538	88.57	105	12	0	535	639	535	639	2e-24	113	pmlR/bspR1 - N-acylhomoserine lactone dependent regulatory protein [Burkholderia pseudomallei K96243] (VF0433)
JNO62_00770	VFG002538	82.73	110	19	0	93	202	93	202	1e-10	67.9	pmlR/bspR1 - N-acylhomoserine lactone dependent regulatory protein [Burkholderia pseudomallei K96243] (VF0433)
JNO62_00775	VFG025988	83.47	121	20	0	122	242	122	242	7e-15	81.8	pmlI/bspI1 - N-acylhomoserine lactone synthase [Burkholderia pseudomallei 1710b] (CVF644)
JNO62_00775	VFG025983	83.47	121	20	0	122	242	122	242	7e-15	81.8	pmlI/bspI1 - autoinducer synthetase family protein [Burkholderia mallei ATCC 23344] (CVF644)
JNO62_00775	VFG002537	83.47	121	20	0	122	242	122	242	7e-15	81.8	pmlI/bspI1 - N-acylhomoserine lactone synthase [Burkholderia pseudomallei K96243] (VF0433)
JNO62_00775	VFG002537	83.47	121	20	0	122	242	122	242	7e-15	81.8	pmlI/bspI1 - N-acylhomoserine lactone synthase [Burkholderia pseudomallei K96243] (VF0433)
JNO62_00775	VFG025981	84.11	107	17	0	361	467	355	461	1e-13	77.8	pmlI/bspI1 - N-acylhomoserine lactone synthase CepI [Burkholderia cenocepacia J2315] (CVF644)
JNO62_00775	VFG025982	83.04	112	19	0	356	467	350	461	7e-12	71.9	pmlI/bspI1 - autoinducer synthesis protein [Burkholderia cenocepacia MC0-3] (CVF644)
JNO62_00775	VFG025982	81.42	113	21	0	124	236	124	236	1e-07	58	pmlI/bspI1 - autoinducer synthesis protein [Burkholderia cenocepacia MC0-3] (CVF644)
JNO62_00775	VFG025979	83.04	112	19	0	356	467	350	461	7e-12	71.9	pmlI/bspI1 - autoinducer synthesis protein [Burkholderia cenocepacia AU 1054] (CVF644)
JNO62_00775	VFG015051	88.89	63	7	0	189	251	198	260	3e-11	69.9	rhlI - autoinducer synthesis protein RhlL [Pseudomonas aeruginosa PA7] (CVF525)
JNO62_00775	VFG025991	82.2	118	21	0	361	478	358	475	1e-10	67.9	pmlI/bspI1 - N-acyl homoserine lactone synthase [Burkholderia thailandensis E264] (CVF644)
JNO62_00850	VFG042037	99.78	465	1	0	1	465	1	465	0	914	RSc3272 - hypothetical protein [Ralstonia solanacearum GMI1000] (SS008)
JNO62_01240	VFG025888	87.72	171	21	0	1513	1683	1081	1251	8e-42	172	tsr - methyl-accepting chemotaxis protein [Burkholderia thailandensis E264] (CVF643)
JNO62_01240	VFG025886	87.72	171	21	0	1513	1683	1081	1251	8e-42	172	tsr - methyl-accepting chemotaxis protein II [Burkholderia pseudomallei 668] (CVF643)
JNO62_01240	VFG025885	87.72	171	21	0	1513	1683	1081	1251	8e-42	172	tsr - methyl-accepting chemotaxis protein I [Burkholderia pseudomallei 1710b] (CVF643)
JNO62_01240	VFG025884	87.72	171	21	0	1513	1683	1081	1251	8e-42	172	tsr - methyl-accepting chemotaxis protein [Burkholderia pseudomallei 1106a] (CVF643)
JNO62_01240	VFG025881	87.72	171	21	0	1513	1683	1081	1251	8e-42	172	tsr - methyl-accepting chemotaxis protein [Burkholderia mallei NCTC 10229] (CVF643)
JNO62_01240	VFG025880	87.72	171	21	0	1513	1683	1081	1251	8e-42	172	tsr - methyl-accepting chemotaxis protein [Burkholderia mallei ATCC 23344] (CVF643)
JNO62_01240	VFG002529	87.72	171	21	0	1513	1683	1081	1251	8e-42	172	tsr - methyl-accepting chemotaxis protein I [Burkholderia pseudomallei K96243] (VF0430)
JNO62_01240	VFG002529	87.72	171	21	0	1513	1683	1081	1251	8e-42	172	tsr - methyl-accepting chemotaxis protein I [Burkholderia pseudomallei K96243] (VF0430)
JNO62_01240	VFG025878	85.39	178	26	0	1515	1692	1083	1260	5e-34	147	tsr - methyl-accepting chemotaxis protein [Burkholderia cenocepacia J2315] (CVF643)
JNO62_01240	VFG025878	82.09	134	24	0	1791	1924	1359	1492	1e-12	75.8	tsr - methyl-accepting chemotaxis protein [Burkholderia cenocepacia J2315] (CVF643)
JNO62_01240	VFG025879	84.83	178	27	0	1515	1692	1083	1260	1e-31	139	tsr - methyl-accepting chemotaxis sensory transducer [Burkholderia cenocepacia MC0-3] (CVF643)
JNO62_01240	VFG025879	81.34	134	25	0	1791	1924	1359	1492	3e-10	67.9	tsr - methyl-accepting chemotaxis sensory transducer [Burkholderia cenocepacia MC0-3] (CVF643)
JNO62_01240	VFG025876	85.21	169	25	0	1515	1683	1083	1251	4e-31	137	tsr - methyl-accepting chemotaxis sensory transducer [Burkholderia cenocepacia AU 1054] (CVF643)
JNO62_01240	VFG025876	81.34	134	25	0	1791	1924	1359	1492	3e-10	67.9	tsr - methyl-accepting chemotaxis sensory transducer [Burkholderia cenocepacia AU 1054] (CVF643)
JNO62_01240	VFG043040	86.36	110	15	0	1531	1640	1096	1205	1e-19	99.6	tar/cheM - methyl accepting chemotaxis protein II [Salmonella enterica subsp. enterica serovar Typhimurium str. LT2] (AI139)
JNO62_01275	VFG019823	89.77	88	9	0	1278	1365	708	795	6e-21	103	fleQ - transcriptional regulator FleQ [Pseudomonas aeruginosa LESB58] (CVF521)
JNO62_01275	VFG019823	96.77	31	1	0	1462	1492	895	925	5e-06	54	fleQ - transcriptional regulator FleQ [Pseudomonas aeruginosa LESB58] (CVF521)
JNO62_01275	VFG014358	89.77	88	9	0	1278	1365	708	795	6e-21	103	fleQ - transcriptional regulator FleQ [Pseudomonas aeruginosa UCBPP-PA14] (CVF521)
JNO62_01275	VFG014358	96.77	31	1	0	1462	1492	895	925	5e-06	54	fleQ - transcriptional regulator FleQ [Pseudomonas aeruginosa UCBPP-PA14] (CVF521)
JNO62_01275	VFG001248	89.77	88	9	0	1278	1365	708	795	6e-21	103	fleQ - transcriptional regulator FleQ [Pseudomonas aeruginosa PAO1] (VF0273)
JNO62_01275	VFG001248	96.77	31	1	0	1462	1492	895	925	5e-06	54	fleQ - transcriptional regulator FleQ [Pseudomonas aeruginosa PAO1] (VF0273)
JNO62_01275	VFG001248	89.77	88	9	0	1278	1365	708	795	6e-21	103	fleQ - transcriptional regulator FleQ [Pseudomonas aeruginosa PAO1] (VF0273)
JNO62_01275	VFG001248	96.77	31	1	0	1462	1492	895	925	5e-06	54	fleQ - transcriptional regulator FleQ [Pseudomonas aeruginosa PAO1] (VF0273)
JNO62_01275	VFG014366	88.64	88	10	0	1278	1365	708	795	1e-18	95.6	fleQ - Sigma-54 Specific Transcriptional Regulator, Fis family [Pseudomonas fluorescens Pf0-1] (CVF521)
JNO62_01275	VFG014364	88.64	88	10	0	1278	1365	708	795	1e-18	95.6	fleQ - transcriptional regulator FleQ [Pseudomonas entomophila L48] (CVF521)
JNO62_01275	VFG014367	87.5	88	11	0	1278	1365	708	795	4e-16	87.7	fleQ - sigma54 specific transcriptional regulator, Fis family [Pseudomonas mendocina ymp] (CVF521)
JNO62_01275	VFG014357	87.01	77	10	0	1285	1361	715	791	5e-12	73.8	fleQ - transcriptional regulator FleQ [Pseudomonas aeruginosa PA7] (CVF521)
JNO62_01275	VFG038764	87.01	77	10	0	1288	1364	592	668	5e-12	73.8	flrA - FleQ protein [Aeromonas hydrophila ML09-119] (VF0473)
JNO62_01275	VFG015677	86.25	80	11	0	1285	1364	715	794	2e-11	71.9	fleQ - sigma54 specific transcriptional regulator, Fis family [Pseudomonas putida W619] (CVF521)
JNO62_01275	VFG015677	100	32	0	0	1461	1492	894	925	5e-09	63.9	fleQ - sigma54 specific transcriptional regulator, Fis family [Pseudomonas putida W619] (CVF521)
JNO62_01275	VFG041031	93.62	47	3	0	1278	1324	333	379	8e-11	69.9	sfa3 - transcriptional regulator [Pseudomonas aeruginosa PAO1] (SS180)
JNO62_01275	VFG014362	85.06	87	13	0	1278	1364	708	794	8e-11	69.9	fleQ - transcriptional regulator FleQ [Pseudomonas putida KT2440] (CVF521)
JNO62_01275	VFG014362	96.88	32	1	0	1461	1492	894	925	1e-06	56	fleQ - transcriptional regulator FleQ [Pseudomonas putida KT2440] (CVF521)
JNO62_01275	VFG000116	92.16	51	4	0	1276	1326	709	759	8e-11	69.9	algB - two-component response regulator AlgB [Pseudomonas aeruginosa PAO1] (VF0091)
JNO62_01275	VFG000116	92.16	51	4	0	1276	1326	709	759	8e-11	69.9	algB - two-component response regulator AlgB [Pseudomonas aeruginosa PAO1] (VF0091)
JNO62_01275	VFG019824	97.37	38	1	0	1455	1492	888	925	3e-10	67.9	fleQ - putative two-component system, response regulator nitrogen regulation protein NR(I) [Pseudomonas fluorescens SBW25] (CVF521)
JNO62_01275	VFG019824	91.11	45	4	0	1278	1322	708	752	3e-07	58	fleQ - putative two-component system, response regulator nitrogen regulation protein NR(I) [Pseudomonas fluorescens SBW25] (CVF521)
JNO62_01275	VFG014368	93.48	46	3	0	1278	1323	753	798	3e-10	67.9	fleQ - transcriptional regulator FleQ [Pseudomonas stutzeri A1501] (CVF521)
JNO62_01275	VFG038763	85.71	77	11	0	1288	1364	664	740	1e-09	65.9	fleQ/flrC - FleQ protein [Aeromonas hydrophila subsp. hydrophila ATCC 7966] (AI144)
JNO62_01275	VFG038763	85.71	77	11	0	1288	1364	664	740	1e-09	65.9	fleQ/flrC - FleQ protein [Aeromonas hydrophila subsp. hydrophila ATCC 7966] (AI144)
JNO62_01275	VFG014360	84.52	84	13	0	1278	1361	708	791	5e-09	63.9	fleQ - Helix-turn-helix, Fis-type [Pseudomonas syringae pv. syringae B728a] (CVF521)
JNO62_01275	VFG019760	87.3	63	8	0	1273	1335	694	756	2e-08	61.9	pilR - putative two-component system, response regulator [Pseudomonas fluorescens SBW25] (CVF518)
JNO62_01275	VFG015676	83.95	81	13	0	1285	1365	715	795	3e-07	58	fleQ - sigma54 specific transcriptional regulator, Fis family [Pseudomonas putida GB-1] (CVF521)
JNO62_01275	VFG014394	82.8	93	16	0	1274	1366	482	574	3e-07	58	fleR - sigma-54 dependent transcriptional regulator/response regulator FleR [Pseudomonas stutzeri A1501] (CVF521)
JNO62_01275	VFG014389	100	29	0	0	1459	1487	838	866	3e-07	58	fleR - two component, sigma54 specific, transcriptional regulator, Fis family [Pseudomonas putida F1] (CVF521)
JNO62_01275	VFG014388	100	29	0	0	1459	1487	838	866	3e-07	58	fleR - response regulator FleR [Pseudomonas putida KT2440] (CVF521)
JNO62_01275	VFG014359	91.11	45	4	0	1278	1322	708	752	3e-07	58	fleQ - transcriptional regulator FleQ [Pseudomonas syringae pv. tomato str. DC3000] (CVF521)
JNO62_01275	VFG014363	96.88	32	1	0	1461	1492	894	925	1e-06	56	fleQ - sigma54 specific transcriptional regulator, Fis family [Pseudomonas putida F1] (CVF521)
JNO62_01275	VFG014363	82.76	87	15	0	1278	1364	708	794	5e-06	54	fleQ - sigma54 specific transcriptional regulator, Fis family [Pseudomonas putida F1] (CVF521)
JNO62_01275	VFG038766	94.44	36	2	0	1288	1323	667	702	1e-06	56	flrA - FleQ protein [Aeromonas veronii B565] (CVF786)
JNO62_01275	VFG038765	94.44	36	2	0	1288	1323	673	708	1e-06	56	flrA - - [Aeromonas salmonicida subsp. salmonicida A449] (CVF786)
JNO62_01275	VFG041021	96.77	31	1	0	1079	1109	659	689	5e-06	54	sfa2 - transcriptional regulator [Pseudomonas aeruginosa PAO1] (SS179)
JNO62_01275	VFG014365	88.24	51	6	0	1285	1335	715	765	5e-06	54	fleQ - sigma 54 dependent transcriptional regulator FleQ [Pseudomonas fluorescens Pf-5] (CVF521)
JNO62_01345	VFG040984	98.9	1094	12	0	119	1212	119	1212	0	2074	gspF - general secretory pathway F transmembrane protein [Ralstonia solanacearum GMI1000] (SS217)
JNO62_01345	VFG040984	100	70	0	0	1	70	1	70	7e-32	139	gspF - general secretory pathway F transmembrane protein [Ralstonia solanacearum GMI1000] (SS217)
JNO62_01345	VFG040921	78.92	389	82	0	208	596	214	602	2e-26	121	gspF - general secretory pathway protein F [Burkholderia pseudomallei K96243] (SS210)
JNO62_01345	VFG040921	85.26	95	14	0	781	875	787	881	2e-13	77.8	gspF - general secretory pathway protein F [Burkholderia pseudomallei K96243] (SS210)
JNO62_01345	VFG040921	79.33	208	43	0	984	1191	990	1197	1e-11	71.9	gspF - general secretory pathway protein F [Burkholderia pseudomallei K96243] (SS210)
JNO62_01345	VFG040879	97.14	35	1	0	1159	1193	1162	1196	1e-08	61.9	hxcS - type II secretion system protein [Pseudomonas aeruginosa PAO1] (SS204)
JNO62_01345	VFG040879	92.68	41	3	0	211	251	214	254	2e-07	58	hxcS - type II secretion system protein [Pseudomonas aeruginosa PAO1] (SS204)
JNO62_01350	VFG040983	99.76	1253	3	0	1	1253	46	1298	0	2460	gspE - general secretion pathway protein E [Ralstonia solanacearum GMI1000] (SS217)
JNO62_01350	VFG040983	99.59	242	1	0	1312	1553	1357	1598	5e-132	472	gspE - general secretion pathway protein E [Ralstonia solanacearum GMI1000] (SS217)
JNO62_01350	VFG040920	84.78	933	142	0	261	1193	267	1199	0	724	gspE - general secretory pathway protein E [Burkholderia pseudomallei K96243] (SS210)
JNO62_01350	VFG040920	88.68	53	6	0	1496	1548	1430	1482	3e-07	58	gspE - general secretory pathway protein E [Burkholderia pseudomallei K96243] (SS210)
JNO62_01350	VFG040878	82.75	823	140	2	382	1203	316	1137	2e-137	490	hxcR - type II secretion system protein [Pseudomonas aeruginosa PAO1] (SS204)
JNO62_01350	VFG000182	83.61	421	65	2	776	1194	761	1179	6e-73	276	xcpR - general secretion pathway protein E [Pseudomonas aeruginosa PAO1] (VF0084)
JNO62_01350	VFG000182	82.22	135	22	2	367	500	352	485	2e-08	61.9	xcpR - general secretion pathway protein E [Pseudomonas aeruginosa PAO1] (VF0084)
JNO62_01350	VFG000182	83.61	421	65	2	776	1194	761	1179	6e-73	276	xcpR - general secretion pathway protein E [Pseudomonas aeruginosa PAO1] (VF0084)
JNO62_01350	VFG000182	82.22	135	22	2	367	500	352	485	2e-08	61.9	xcpR - general secretion pathway protein E [Pseudomonas aeruginosa PAO1] (VF0084)
JNO62_01350	VFG038279	83.75	277	41	2	919	1193	901	1175	3e-44	180	exeE - type II secretory pathway, ATPase PulE-like protein [Aeromonas veronii B565] (CVF780)
JNO62_01350	VFG038278	84.4	218	34	0	878	1095	860	1077	6e-39	163	exeE - general secretion pathway protein E [Aeromonas salmonicida subsp. salmonicida A449] (CVF780)
JNO62_01350	VFG038276	84.07	226	36	0	870	1095	852	1077	6e-39	163	exeE - general secretory pathway protein E [Aeromonas hydrophila subsp. hydrophila ATCC 7966] (SS209)
JNO62_01350	VFG038276	83.02	159	27	0	541	699	523	681	2e-20	101	exeE - general secretory pathway protein E [Aeromonas hydrophila subsp. hydrophila ATCC 7966] (SS209)
JNO62_01350	VFG038276	84.07	226	36	0	870	1095	852	1077	6e-39	163	exeE - general secretory pathway protein E [Aeromonas hydrophila subsp. hydrophila ATCC 7966] (SS209)
JNO62_01350	VFG038276	83.02	159	27	0	541	699	523	681	2e-20	101	exeE - general secretory pathway protein E [Aeromonas hydrophila subsp. hydrophila ATCC 7966] (SS209)
JNO62_01350	VFG038277	83.19	226	38	0	870	1095	852	1077	4e-34	147	exeE - general secretory pathway protein E [Aeromonas hydrophila ML09-119] (VF0478)
JNO62_01350	VFG038277	83.65	159	26	0	541	699	523	681	8e-23	109	exeE - general secretory pathway protein E [Aeromonas hydrophila ML09-119] (VF0478)
JNO62_01350	VFG040961	82.83	198	34	0	898	1095	859	1056	5e-27	123	pulE - pullulanase secretion protein PulE [Klebsiella pneumoniae 342] (SS215)
JNO62_01350	VFG040961	83.52	91	15	0	608	698	569	659	2e-08	61.9	pulE - pullulanase secretion protein PulE [Klebsiella pneumoniae 342] (SS215)
JNO62_01350	VFG040961	92.68	41	3	0	367	407	328	368	3e-07	58	pulE - pullulanase secretion protein PulE [Klebsiella pneumoniae 342] (SS215)
JNO62_01350	VFG040891	91.3	69	6	0	778	846	985	1053	7e-17	89.7	xpsE - general secretion pathway protein E [Xanthomonas campestris pv. campestris str. ATCC 33913] (SS213)
JNO62_01350	VFG040891	89.33	75	8	0	544	618	751	825	1e-15	85.7	xpsE - general secretion pathway protein E [Xanthomonas campestris pv. campestris str. ATCC 33913] (SS213)
JNO62_01350	VFG040891	80.85	141	27	0	955	1095	1162	1302	1e-09	65.9	xpsE - general secretion pathway protein E [Xanthomonas campestris pv. campestris str. ATCC 33913] (SS213)
JNO62_01350	VFG000112	87.8	82	10	0	962	1043	1136	1217	5e-15	83.8	pilB - type 4 fimbrial biogenesis protein PilB [Pseudomonas aeruginosa PAO1] (VF0082)
JNO62_01350	VFG000112	87.27	55	7	0	770	824	944	998	4e-06	54	pilB - type 4 fimbrial biogenesis protein PilB [Pseudomonas aeruginosa PAO1] (VF0082)
JNO62_01350	VFG000112	87.8	82	10	0	962	1043	1136	1217	5e-15	83.8	pilB - type 4 fimbrial biogenesis protein PilB [Pseudomonas aeruginosa PAO1] (VF0082)
JNO62_01350	VFG000112	87.27	55	7	0	770	824	944	998	4e-06	54	pilB - type 4 fimbrial biogenesis protein PilB [Pseudomonas aeruginosa PAO1] (VF0082)
JNO62_01350	VFG019728	88.57	70	8	0	962	1031	1136	1205	1e-12	75.8	pilB - type 4 fimbrial biogenesis protein PilB [Pseudomonas aeruginosa LESB58] (CVF518)
JNO62_01350	VFG013775	88.57	70	8	0	962	1031	1139	1208	1e-12	75.8	pilB - type 4 fimbrial biogenesis protein PilB [Pseudomonas aeruginosa UCBPP-PA14] (CVF518)
JNO62_01350	VFG013774	82.09	134	24	0	962	1095	1121	1254	1e-12	75.8	pilB - type IV-A pilus assembly ATPase PilB [Pseudomonas aeruginosa PA7] (CVF518)
JNO62_01350	VFG040933	79.69	192	39	0	870	1061	843	1034	2e-11	71.9	etpE - type II secretion protein [Escherichia coli O157:H7 str. EDL933] (SS207)
JNO62_01350	VFG007098	81.98	111	20	0	985	1095	964	1074	2e-08	61.9	epsE - general secretion pathway protein E [Vibrio parahaemolyticus RIMD 2210633] (CVF268)
JNO62_01350	VFG013779	84.15	82	13	0	962	1043	1136	1217	7e-08	60	pilB - type II secretion system protein E [Pseudomonas fluorescens Pf0-1] (CVF518)
JNO62_01350	VFG019745	92.68	41	3	0	790	830	376	416	3e-07	58	pilT - twitching mobility protein [Pseudomonas fluorescens SBW25] (CVF518)
JNO62_01350	VFG013897	92.68	41	3	0	790	830	376	416	3e-07	58	pilT - twitching motility protein PilT [Pseudomonas aeruginosa PA7] (CVF518)
JNO62_01350	VFG024840	94.59	37	2	0	777	813	528	564	3e-07	58	pilB - putative type IV pilus assembly protein [Burkholderia cenocepacia J2315] (CVF638)
JNO62_01350	VFG020153	79.73	148	30	0	948	1095	918	1065	1e-06	56	gspE - - [Shigella boydii CDC 3083-94] (CVF466)
JNO62_01350	VFG012898	79.73	148	30	0	948	1095	918	1065	1e-06	56	gspE - putative type II secretion protein [Shigella boydii Sb227] (CVF466)
JNO62_01350	VFG013915	89.36	47	5	0	978	1024	576	622	4e-06	54	pilU - Pilus retraction protein PilT [Pseudomonas fluorescens Pf0-1] (CVF518)
JNO62_01350	VFG038590	92.31	39	3	0	1060	1098	1210	1248	4e-06	54	mshE - type IV pilin [Aeromonas hydrophila ML09-119] (VF0477)
JNO62_01350	VFG002048	84	75	12	0	948	1022	918	992	4e-06	54	gspE - general secretion pathway protein E [Shigella dysenteriae Sd197] (VF0333)
JNO62_01350	VFG002048	84	75	12	0	948	1022	918	992	4e-06	54	gspE - general secretion pathway protein E [Shigella dysenteriae Sd197] (VF0333)
JNO62_01355	VFG040973	99.77	1280	3	0	1142	2421	1139	2418	0	2514	gspD - general secretory pathway D transmembrane protein [Ralstonia solanacearum GMI1000] (SS217)
JNO62_01355	VFG040973	99.72	721	2	0	1	721	1	721	0	1294	gspD - general secretory pathway D transmembrane protein [Ralstonia solanacearum GMI1000] (SS217)
JNO62_01355	VFG040973	99.69	325	1	0	758	1082	758	1082	0	636	gspD - general secretory pathway D transmembrane protein [Ralstonia solanacearum GMI1000] (SS217)
JNO62_01355	VFG040919	86.61	127	17	0	482	608	407	533	5e-25	117	gspD - general secretory pathway protein D [Burkholderia pseudomallei K96243] (SS210)
JNO62_01355	VFG040919	89.61	77	8	0	1627	1703	1513	1589	1e-16	89.7	gspD - general secretory pathway protein D [Burkholderia pseudomallei K96243] (SS210)
JNO62_01355	VFG040919	93.33	60	4	0	2034	2093	1929	1988	5e-16	87.7	gspD - general secretory pathway protein D [Burkholderia pseudomallei K96243] (SS210)
JNO62_01360	VFG040972	99.86	713	1	0	140	852	140	852	0	1405	gspN - general secretory pathway N transmembrane protein [Ralstonia solanacearum GMI1000] (SS217)
JNO62_01360	VFG040972	100	76	0	0	1	76	1	76	1e-35	151	gspN - general secretory pathway N transmembrane protein [Ralstonia solanacearum GMI1000] (SS217)
JNO62_01365	VFG040974	99.65	579	2	0	1	579	1	579	0	1132	gspM - general secretory pathway M transmembrane protein [Ralstonia solanacearum GMI1000] (SS217)
JNO62_01370	VFG040975	100	527	0	0	905	1431	905	1431	0	1045	gspL - general secretory pathway L transmembrane protein [Ralstonia solanacearum GMI1000] (SS217)
JNO62_01370	VFG040975	99.04	417	4	0	421	837	421	837	0	795	gspL - general secretory pathway L transmembrane protein [Ralstonia solanacearum GMI1000] (SS217)
JNO62_01370	VFG040975	99.68	317	1	0	1	317	1	317	8e-177	620	gspL - general secretory pathway L transmembrane protein [Ralstonia solanacearum GMI1000] (SS217)
JNO62_01375	VFG040976	100	1027	0	0	33	1059	33	1059	0	2036	gspK - general secretory pathway K transmembrane protein [Ralstonia solanacearum GMI1000] (SS217)
JNO62_01380	VFG040977	99.45	723	4	0	1	723	1	723	0	1402	gspJ - general secretory pathway J transmembrane protein [Ralstonia solanacearum GMI1000] (SS217)
JNO62_01385	VFG040978	99.75	408	1	0	1	408	1	408	0	801	gspI - general secretory pathway I transmembrane protein [Ralstonia solanacearum GMI1000] (SS217)
JNO62_01385	VFG040872	94.74	38	2	0	46	83	28	65	2e-08	60	hxcV - HxcV pseudopilin [Pseudomonas aeruginosa PAO1] (SS204)
JNO62_01390	VFG040980	100	498	0	0	1	498	1	498	0	987	gspH - general secretory pathway H transmembrane protein [Ralstonia solanacearum GMI1000] (SS217)
JNO62_01395	VFG040979	99.79	468	1	0	1	468	4	471	0	920	gspG - putative general secretion pathway G transmembrane protein [Ralstonia solanacearum GMI1000] (SS217)
JNO62_01395	VFG040923	85.32	361	53	0	57	417	45	405	2e-79	295	gspG - general secretory pathway protein G [Burkholderia pseudomallei K96243] (SS210)
JNO62_01395	VFG040873	93.85	65	4	0	61	125	52	116	9e-20	97.6	hxcT - HxcT pseudopilin [Pseudomonas aeruginosa PAO1] (SS204)
JNO62_01395	VFG040873	81.08	111	21	0	319	429	301	411	1e-06	54	hxcT - HxcT pseudopilin [Pseudomonas aeruginosa PAO1] (SS204)
JNO62_01395	VFG000180	86.52	89	12	0	61	149	40	128	5e-15	81.8	xcpT - general secretion pathway protein G [Pseudomonas aeruginosa PAO1] (VF0084)
JNO62_01395	VFG000180	88.14	59	7	0	406	464	385	443	5e-09	61.9	xcpT - general secretion pathway protein G [Pseudomonas aeruginosa PAO1] (VF0084)
JNO62_01395	VFG000180	86.52	89	12	0	61	149	40	128	5e-15	81.8	xcpT - general secretion pathway protein G [Pseudomonas aeruginosa PAO1] (VF0084)
JNO62_01395	VFG000180	88.14	59	7	0	406	464	385	443	5e-09	61.9	xcpT - general secretion pathway protein G [Pseudomonas aeruginosa PAO1] (VF0084)
JNO62_01395	VFG038284	90.62	64	6	0	216	279	177	240	2e-14	79.8	exeG - general secretion pathway protein G [Aeromonas hydrophila subsp. hydrophila ATCC 7966] (SS209)
JNO62_01395	VFG038284	90.62	64	6	0	216	279	177	240	2e-14	79.8	exeG - general secretion pathway protein G [Aeromonas hydrophila subsp. hydrophila ATCC 7966] (SS209)
JNO62_01395	VFG038285	89.06	64	7	0	216	279	177	240	5e-12	71.9	exeG - general secretion pathway protein G [Aeromonas hydrophila ML09-119] (VF0478)
JNO62_01395	VFG038287	88.33	60	7	0	216	275	177	236	1e-09	63.9	exeG - Pullulanase G protein [Aeromonas veronii B565] (CVF780)
JNO62_01395	VFG038286	85.94	64	9	0	216	279	177	240	3e-07	56	exeG - general secretion pathway protein G [Aeromonas salmonicida subsp. salmonicida A449] (CVF780)
JNO62_01400	VFG040981	99.74	388	1	0	1	388	1	388	0	761	gspC - putative general secretion pathway related transmembrane protein [Ralstonia solanacearum GMI1000] (SS217)
JNO62_01400	VFG040981	98.86	176	2	0	512	687	512	687	1e-90	333	gspC - putative general secretion pathway related transmembrane protein [Ralstonia solanacearum GMI1000] (SS217)
JNO62_01530	VFG011123	95.35	43	2	0	1135	1177	2167	2209	1e-10	69.9	bvgS - virulence sensor protein [Bordetella bronchiseptica RB50] (CVF377)
JNO62_01530	VFG011122	95.35	43	2	0	1135	1177	2167	2209	1e-10	69.9	bvgS - virulence sensor protein [Bordetella parapertussis 12822] (CVF377)
JNO62_01530	VFG002045	95.35	43	2	0	1135	1177	2167	2209	1e-10	69.9	bvgS - virulence sensor protein [Bordetella pertussis Tohama I] (VF0336)
JNO62_01530	VFG015075	90.91	44	4	0	1135	1178	865	908	2e-06	56	gacS - GacS sensor kinase protein [Pseudomonas entomophila L48] (CVF529)
JNO62_01750	VFG046475	81.34	134	25	0	226	359	226	359	2e-10	67.9	F7308_0636 - translation elongation factor Tu [Francisella sp. TX077308] (CVF827)
JNO62_01750	VFG046467	80.71	140	27	0	226	365	226	365	3e-09	63.9	FN3523_1640 - translation elongation factor Tu [Francisella cf. tularensis subsp. novicida 3523] (CVF827)
JNO62_01750	VFG046463	80.71	140	27	0	226	365	226	365	3e-09	63.9	tufA - elongation factor Tu [Francisella tularensis subsp. mediasiatica FSC147] (CVF827)
JNO62_01750	VFG016485	84.42	77	12	0	226	302	238	314	2e-07	58	tuf - elongation factor Tu [Mycoplasma gallisepticum str. R(low)] (low)
JNO62_01750	VFG046459	78.54	205	44	0	226	430	226	430	2e-07	58	Fphi_1039 - elongation factor Tu [Francisella philomiragia subsp. philomiragia ATCC 25017] (CVF827)
JNO62_01750	VFG046460	80	140	28	0	226	365	226	365	8e-07	56	tufA - elongation factor Tu [Francisella tularensis subsp. holarctica FTNF002-00] (CVF827)
JNO62_01750	VFG046458	80	140	28	0	226	365	226	365	8e-07	56	tufA - elongation factor Tu [Francisella novicida U112] (CVF827)
JNO62_01855	VFG046475	81.34	134	25	0	226	359	226	359	2e-10	67.9	F7308_0636 - translation elongation factor Tu [Francisella sp. TX077308] (CVF827)
JNO62_01855	VFG046467	80.71	140	27	0	226	365	226	365	3e-09	63.9	FN3523_1640 - translation elongation factor Tu [Francisella cf. tularensis subsp. novicida 3523] (CVF827)
JNO62_01855	VFG046463	80.71	140	27	0	226	365	226	365	3e-09	63.9	tufA - elongation factor Tu [Francisella tularensis subsp. mediasiatica FSC147] (CVF827)
JNO62_01855	VFG016485	84.42	77	12	0	226	302	238	314	2e-07	58	tuf - elongation factor Tu [Mycoplasma gallisepticum str. R(low)] (low)
JNO62_01855	VFG046459	78.54	205	44	0	226	430	226	430	2e-07	58	Fphi_1039 - elongation factor Tu [Francisella philomiragia subsp. philomiragia ATCC 25017] (CVF827)
JNO62_01855	VFG046460	80	140	28	0	226	365	226	365	8e-07	56	tufA - elongation factor Tu [Francisella tularensis subsp. holarctica FTNF002-00] (CVF827)
JNO62_01855	VFG046458	80	140	28	0	226	365	226	365	8e-07	56	tufA - elongation factor Tu [Francisella novicida U112] (CVF827)
JNO62_02110	VFG013888	97.92	48	1	0	1372	1419	1327	1374	4e-16	87.7	pilQ - type IV pilus biogenesis protein PilQ [Pseudomonas syringae pv. phaseolicola 1448A] (CVF518)
JNO62_02110	VFG013887	95.83	48	2	0	1372	1419	1378	1425	1e-13	79.8	pilQ - type II and III secretion system protein:NolW-like:NolW-like [Pseudomonas syringae pv. syringae B728a] (CVF518)
JNO62_02110	VFG013887	88.06	67	8	0	881	947	908	974	9e-11	69.9	pilQ - type II and III secretion system protein:NolW-like:NolW-like [Pseudomonas syringae pv. syringae B728a] (CVF518)
JNO62_02110	VFG013893	97.62	42	1	0	1378	1419	1312	1353	2e-12	75.8	pilQ - type II and III secretion system protein [Pseudomonas fluorescens Pf0-1] (CVF518)
JNO62_02110	VFG013885	93.75	48	3	0	1372	1419	1324	1371	2e-11	71.9	pilQ - type 4 fimbrial biogenesis outer membrane protein PilQ precursor [Pseudomonas aeruginosa UCBPP-PA14] (CVF518)
JNO62_02110	VFG013885	85.92	71	10	0	881	951	851	921	2e-08	61.9	pilQ - type 4 fimbrial biogenesis outer membrane protein PilQ precursor [Pseudomonas aeruginosa UCBPP-PA14] (CVF518)
JNO62_02110	VFG013884	95.45	44	2	0	1372	1415	1330	1373	2e-11	71.9	pilQ - type 4 fimbrial biogenesis protein PilQ [Pseudomonas aeruginosa PA7] (CVF518)
JNO62_02110	VFG019743	95.24	42	2	0	1378	1419	1336	1377	4e-10	67.9	pilQ - Type 4 fimbrial biogenesis outer membrane protein PilQ precursor [Pseudomonas aeruginosa LESB58] (CVF518)
JNO62_02110	VFG013892	95.24	42	2	0	1378	1419	979	1020	4e-10	67.9	pilQ - type IV pilus biogenesis protein PilQ [Pseudomonas fluorescens Pf-5] (CVF518)
JNO62_02110	VFG001218	95.24	42	2	0	1378	1419	1336	1377	4e-10	67.9	pilQ - type 4 fimbrial biogenesis protein PilQ [Pseudomonas aeruginosa PAO1] (VF0082)
JNO62_02110	VFG001218	95.24	42	2	0	1378	1419	1336	1377	4e-10	67.9	pilQ - type 4 fimbrial biogenesis protein PilQ [Pseudomonas aeruginosa PAO1] (VF0082)
JNO62_02110	VFG013886	94.87	39	2	0	1381	1419	1387	1425	2e-08	61.9	pilQ - type IV pilus biogenesis protein PilQ [Pseudomonas syringae pv. tomato str. DC3000] (CVF518)
JNO62_02110	VFG041790	100	30	0	0	2033	2062	1520	1549	9e-08	60	DVUA0112 - type III secretion system protein YscC family [Desulfovibrio vulgaris str. Hildenborough] (SS039)
JNO62_02110	VFG013895	89.8	49	5	0	1370	1418	1343	1391	4e-07	58	pilQ - type 4 fimbrial biogenesis protein PilQ [Pseudomonas stutzeri A1501] (CVF518)
JNO62_02280	VFG030684	93.02	43	3	0	482	524	467	509	1e-08	61.9	sugC - ABC transporter--like protein [Mycobacterium vanbaalenii PYR-1] (CVF651)
JNO62_02280	VFG030676	93.02	43	3	0	482	524	467	509	1e-08	61.9	sugC - ABC transporter ATP-binding protein [Mycobacterium avium 104] (CVF651)
JNO62_02280	VFG030675	93.02	43	3	0	482	524	467	509	1e-08	61.9	sugC - SugC [Mycobacterium avium subsp. paratuberculosis K-10] (CVF651)
JNO62_02280	VFG030692	94.59	37	2	0	488	524	473	509	2e-07	58	sugC - sugar ABC transporter [Mycobacterium sp. JDM601] (CVF651)
JNO62_02280	VFG030686	94.59	37	2	0	482	518	467	503	2e-07	58	sugC - Probable sugar ABC transporter, ATP-binding protein SugC [Mycobacterium abscessus ATCC 19977] (CVF651)
JNO62_02280	VFG030706	90.7	43	4	0	482	524	467	509	3e-06	54	sugC - maltodextrin import ATP-binding protein MsmX [Mycobacterium abscessus subsp. bolletii str. GO 06] (CVF651)
JNO62_02280	VFG030700	90.7	43	4	0	482	524	467	509	3e-06	54	sugC - sugar ABC transporter ATP-binding protein SugC [Mycobacterium abscessus subsp. bolletii 50594] (CVF651)
JNO62_02280	VFG030679	92.31	39	3	0	488	526	485	523	3e-06	54	sugC - ABC transporter ATP-binding protein [Mycobacterium smegmatis str. MC2 155] (CVF651)
JNO62_02315	VFG014984	84.21	190	30	0	577	766	547	736	7e-32	139	algW - AlgW protein [Pseudomonas aeruginosa PAO1] (CVF523)
JNO62_02315	VFG014984	84.21	190	30	0	577	766	547	736	7e-32	139	algW - AlgW protein [Pseudomonas aeruginosa PAO1] (CVF523)
JNO62_02315	VFG014995	84.32	185	29	0	574	758	544	728	3e-31	137	algW - 2-alkenal reductase [Pseudomonas mendocina ymp] (CVF523)
JNO62_02315	VFG019921	83.68	190	31	0	577	766	547	736	2e-29	131	algW - AlgW protein [Pseudomonas aeruginosa LESB58] (CVF523)
JNO62_02315	VFG014986	83.68	190	31	0	577	766	547	736	2e-29	131	algW - AlgW protein [Pseudomonas aeruginosa UCBPP-PA14] (CVF523)
JNO62_02315	VFG015772	82.61	207	36	0	560	766	530	736	1e-27	125	algW - 2-alkenal reductase [Pseudomonas putida GB-1] (CVF523)
JNO62_02315	VFG014993	82.3	209	37	0	550	758	520	728	2e-26	121	algW - subfamily [Pseudomonas fluorescens Pf-5] (CVF523)
JNO62_02315	VFG014992	82.9	193	33	0	574	766	544	736	2e-26	121	algW - HtrA-like serine protease AlgW [Pseudomonas entomophila L48] (CVF523)
JNO62_02315	VFG014987	84.15	183	27	2	574	755	544	725	3e-25	117	algW - trypsin domain protein [Pseudomonas syringae pv. tomato str. DC3000] (CVF523)
JNO62_02315	VFG014985	83.89	180	27	2	577	755	547	725	2e-23	111	algW - trypsin domain protein [Pseudomonas aeruginosa PA7] (CVF523)
JNO62_02315	VFG014990	81.22	245	44	2	560	803	578	821	1e-21	105	algW - HtrA-like protease AlgW [Pseudomonas putida KT2440] (CVF523)
JNO62_02315	VFG014996	79.38	291	60	0	475	765	454	744	1e-20	101	algW - HtrA-like protease AlgW [Pseudomonas stutzeri A1501] (CVF523)
JNO62_02315	VFG015773	81.3	230	41	2	575	803	545	773	6e-20	99.6	algW - 2-alkenal reductase [Pseudomonas putida W619] (CVF523)
JNO62_02315	VFG014991	82.23	197	33	2	560	755	530	725	2e-19	97.6	algW - 2-alkenal reductase [Pseudomonas putida F1] (CVF523)
JNO62_02315	VFG019922	81.59	201	35	2	562	761	532	731	6e-17	89.7	algW - hypothetical protein [Pseudomonas fluorescens SBW25] (CVF523)
JNO62_02315	VFG014994	81.08	185	35	0	574	758	544	728	6e-17	89.7	algW - Peptidase S1 and S6, chymotrypsin/Hap [Pseudomonas fluorescens Pf0-1] (CVF523)
JNO62_02315	VFG014989	80.77	182	35	0	574	755	544	725	4e-15	83.8	algW - periplasmic serine protease DegS, putative [Pseudomonas syringae pv. phaseolicola 1448A] (CVF523)
JNO62_02315	VFG014988	91.8	61	5	0	560	620	530	590	1e-14	81.8	algW - Peptidase S1, chymotrypsin:PDZ/DHR/GLGF [Pseudomonas syringae pv. syringae B728a] (CVF523)
JNO62_02315	VFG014962	91.11	45	4	0	672	716	612	656	2e-07	58	mucD - serine protease MucD precursor [Pseudomonas stutzeri A1501] (CVF523)
JNO62_02335	VFG029266	93.02	43	3	0	273	315	2428	2470	1e-08	61.9	pks1 - polyketide synthase PKS1 [Mycobacterium tuberculosis CAS/NITR204] (CVF288)
JNO62_02500	VFG044319	91.84	49	4	0	1044	1092	903	951	2e-09	65.9	orbA - ornibactin receptor [Burkholderia cenocepacia J2315] (IA036)
JNO62_02500	VFG044319	82.24	107	19	0	573	679	432	538	3e-08	61.9	orbA - ornibactin receptor [Burkholderia cenocepacia J2315] (IA036)
JNO62_02535	VFG026305	91.49	47	4	0	1054	1100	100	146	2e-08	61.9	BTH_I1335 - BexA [Burkholderia thailandensis E264] (CVF645)
JNO62_02620	VFG025004	85.71	63	9	0	220	282	199	261	1e-06	54	bapC - BapC protein [Burkholderia thailandensis E264] (CVF641)
JNO62_02685	VFG023952	95.45	44	2	0	244	287	289	332	1e-11	71.9	trpD - anthranilate phosphoribosyltransferase [Mycobacterium gilvum Spyr1] (CVF308)
JNO62_02685	VFG009362	95.45	44	2	0	244	287	289	332	1e-11	71.9	trpD - anthranilate phosphoribosyltransferase [Mycobacterium gilvum PYR-GCK] (CVF308)
JNO62_02685	VFG009358	95.45	44	2	0	244	287	418	461	1e-11	71.9	trpD - anthranilate phosphoribosyltransferase [Mycobacterium avium 104] (CVF308)
JNO62_02685	VFG009357	95.45	44	2	0	244	287	298	341	1e-11	71.9	trpD - anthranilate phosphoribosyltransferase [Mycobacterium avium subsp. paratuberculosis K-10] (CVF308)
JNO62_02685	VFG009365	90.57	53	5	0	244	296	268	320	7e-10	65.9	trpD - anthranilate phosphoribosyltransferase [Mycobacterium sp. KMS] (CVF308)
JNO62_02685	VFG023953	94.87	39	2	0	244	282	277	315	1e-08	61.9	trpD - anthranilate phosphoribosyltransferase [Mycobacterium intracellulare str. MOTT36Y] (CVF308)
JNO62_02685	VFG009359	96.97	33	1	0	541	573	592	624	2e-07	58	trpD - anthranilate phosphoribosyltransferase [Mycobacterium leprae TN] (CVF308)
JNO62_02685	VFG009364	90.91	44	4	0	244	287	268	311	7e-07	56	trpD - anthranilate phosphoribosyltransferase [Mycobacterium sp. JLS] (CVF308)
JNO62_02685	VFG009363	94.44	36	2	0	247	282	292	327	7e-07	56	trpD - anthranilate phosphoribosyltransferase [Mycobacterium vanbaalenii PYR-1] (CVF308)
JNO62_02685	VFG026353	92.31	39	3	0	243	281	255	293	3e-06	54	trpD - anthranilate phosphoribosyltransferase [Mycobacterium abscessus subsp. bolletii str. GO 06] (CVF308)
JNO62_02695	VFG026700	91.23	57	5	0	1234	1290	1240	1296	4e-12	73.8	mbtI - anthranilate synthase component I [Mycobacterium tuberculosis str. Haarlem/NITR202] (CVF315)
JNO62_02835	VFG030400	89.09	55	6	0	1233	1287	912	966	2e-08	61.9	fadD13 - fatty-acid--CoA ligase [Mycobacterium sp. JDM601] (CVF649)
JNO62_02950	VFG009232	94.34	53	3	0	1730	1782	1601	1653	3e-14	81.8	secA2 - SecA DEAD domain protein [Mycobacterium sp. KMS] (CVF299)
JNO62_02950	VFG009232	86.44	59	8	0	374	432	395	453	7e-06	54	secA2 - SecA DEAD domain protein [Mycobacterium sp. KMS] (CVF299)
JNO62_02950	VFG009231	94.34	53	3	0	1730	1782	1601	1653	3e-14	81.8	secA2 - SecA DEAD domain protein [Mycobacterium sp. JLS] (CVF299)
JNO62_02950	VFG009231	86.44	59	8	0	374	432	395	453	7e-06	54	secA2 - SecA DEAD domain protein [Mycobacterium sp. JLS] (CVF299)
JNO62_02950	VFG024685	87.84	74	9	0	358	431	379	452	2e-12	75.8	secA2 - preprotein translocase subunit SecA [Mycobacterium intracellulare ATCC 13950] (CVF299)
JNO62_02950	VFG024685	88.24	51	6	0	1732	1782	1603	1653	7e-06	54	secA2 - preprotein translocase subunit SecA [Mycobacterium intracellulare ATCC 13950] (CVF299)
JNO62_02950	VFG024684	87.84	74	9	0	358	431	379	452	2e-12	75.8	secA2 - preprotein translocase subunit SecA [Mycobacterium intracellulare MOTT-64] (CVF299)
JNO62_02950	VFG024684	88.24	51	6	0	1732	1782	1603	1653	7e-06	54	secA2 - preprotein translocase subunit SecA [Mycobacterium intracellulare MOTT-64] (CVF299)
JNO62_02950	VFG024683	87.84	74	9	0	358	431	379	452	2e-12	75.8	secA2 - preprotein translocase subunit SecA [Mycobacterium intracellulare MOTT-02] (CVF299)
JNO62_02950	VFG024683	88.24	51	6	0	1732	1782	1603	1653	7e-06	54	secA2 - preprotein translocase subunit SecA [Mycobacterium intracellulare MOTT-02] (CVF299)
JNO62_02950	VFG009117	87.84	74	9	0	358	431	379	452	2e-12	75.8	secA2 - preprotein translocase subunit SecA [Mycobacterium yongonense 05-1390] (CVF299)
JNO62_02950	VFG009117	88.24	51	6	0	1732	1782	1603	1653	7e-06	54	secA2 - preprotein translocase subunit SecA [Mycobacterium yongonense 05-1390] (CVF299)
JNO62_02950	VFG024682	86.49	74	10	0	358	431	379	452	5e-10	67.9	secA2 - preprotein translocase subunit SecA [Mycobacterium intracellulare str. MOTT36Y] (CVF299)
JNO62_02950	VFG024682	88.24	51	6	0	1732	1782	1603	1653	7e-06	54	secA2 - preprotein translocase subunit SecA [Mycobacterium intracellulare str. MOTT36Y] (CVF299)
JNO62_02950	VFG009225	89.66	58	6	0	375	432	396	453	5e-10	67.9	secA2 - ATPase SecA2 [Mycobacterium avium 104] (CVF299)
JNO62_02950	VFG009225	88.24	51	6	0	1732	1782	1603	1653	7e-06	54	secA2 - ATPase SecA2 [Mycobacterium avium 104] (CVF299)
JNO62_02950	VFG009118	89.66	58	6	0	375	432	396	453	5e-10	67.9	secA2 - preprotein translocase ATPase secA2 [Mycobacterium avium subsp. paratuberculosis MAP4] (CVF299)
JNO62_02950	VFG009118	88.24	51	6	0	1732	1782	1603	1653	7e-06	54	secA2 - preprotein translocase ATPase secA2 [Mycobacterium avium subsp. paratuberculosis MAP4] (CVF299)
JNO62_02950	VFG023546	95.12	41	2	0	391	431	406	446	2e-09	65.9	secA2 - preprotein translocase subunit SecA [Mycobacterium abscessus ATCC 19977] (CVF299)
JNO62_02950	VFG023546	90.57	53	5	0	1730	1782	1595	1647	2e-09	65.9	secA2 - preprotein translocase subunit SecA [Mycobacterium abscessus ATCC 19977] (CVF299)
JNO62_02950	VFG009161	95.12	41	2	0	391	431	430	470	2e-09	65.9	secA2 - preprotein translocase subunit SecA [Mycobacterium abscessus subsp. bolletii 50594] (CVF299)
JNO62_02950	VFG024681	85.92	71	10	0	362	432	383	453	3e-08	61.9	secA2 - protein translocase subunit secA [Mycobacterium indicus pranii MTCC 9506] (CVF299)
JNO62_02950	VFG024681	88.24	51	6	0	1732	1782	1603	1653	7e-06	54	secA2 - protein translocase subunit secA [Mycobacterium indicus pranii MTCC 9506] (CVF299)
JNO62_02950	VFG024680	87.93	58	7	0	375	432	468	525	1e-07	60	secA2 - protein translocase subunit secA [Mycobacterium gilvum Spyr1] (CVF299)
JNO62_02950	VFG009167	94.74	38	2	0	394	431	433	470	1e-07	60	secA2 - protein translocase subunit SecA 2 [Mycobacterium abscessus subsp. bolletii str. GO 06] (CVF299)
JNO62_02950	VFG009167	88.68	53	6	0	1730	1782	1619	1671	5e-07	58	secA2 - protein translocase subunit SecA 2 [Mycobacterium abscessus subsp. bolletii str. GO 06] (CVF299)
JNO62_02950	VFG023552	87.72	57	7	0	375	431	417	473	5e-07	58	secA2 - preprotein translocase ATPase SecA2 [Mycobacterium sp. JDM601] (CVF299)
JNO62_02950	VFG023545	92.68	41	3	0	1732	1772	1699	1739	5e-07	58	secA2 - preprotein translocase subunit SecA [Mycobacterium marinum M] (CVF299)
JNO62_02950	VFG009227	92.68	41	3	0	1732	1772	1699	1739	5e-07	58	secA2 - preprotein translocase ATPase SecA2 [Mycobacterium ulcerans Agy99] (CVF299)
JNO62_02950	VFG009166	92.68	41	3	0	1732	1772	1615	1655	5e-07	58	secA2 - preprotein translocase ATPase SecA2 [Mycobacterium liflandii 128FXT] (CVF299)
JNO62_02950	VFG009119	92.68	41	3	0	392	432	413	453	5e-07	58	secA2 - preprotein translocase subunit SecA (ATPase, RNA helicase) [Mycobacterium smegmatis JS623] (CVF299)
JNO62_02950	VFG009119	88.24	51	6	0	1732	1782	1603	1653	7e-06	54	secA2 - preprotein translocase subunit SecA (ATPase, RNA helicase) [Mycobacterium smegmatis JS623] (CVF299)
JNO62_02950	VFG009230	92.5	40	3	0	392	431	485	524	2e-06	56	secA2 - SecA DEAD domain protein [Mycobacterium vanbaalenii PYR-1] (CVF299)
JNO62_02950	VFG009226	89.58	48	5	0	1735	1782	1606	1653	2e-06	56	secA2 - translocase [Mycobacterium leprae TN] (CVF299)
JNO62_02985	VFG040982	99.66	873	3	0	1	873	13	885	0	1707	pilD - type 4 prepilin peptidase bifunctionnal: leader peptidase and N-methyltransferase transmembrane protein [Ralstonia solanacearum GMI1000] (SS217)
JNO62_02985	VFG038439	85.44	103	15	0	587	689	593	695	6e-16	85.7	tapD - prepilin peptidase, pilD-like [Aeromonas hydrophila subsp. hydrophila ATCC 7966] (CVF783)
JNO62_02985	VFG038439	85.44	103	15	0	587	689	593	695	6e-16	85.7	tapD - prepilin peptidase, pilD-like [Aeromonas hydrophila subsp. hydrophila ATCC 7966] (CVF783)
JNO62_02985	VFG013796	85.29	102	15	0	618	719	618	719	3e-15	83.8	pilD - type 4 prepilin peptidase PilD [Pseudomonas aeruginosa PA7] (CVF518)
JNO62_02985	VFG013796	90.91	44	4	0	71	114	68	111	6e-07	56	pilD - type 4 prepilin peptidase PilD [Pseudomonas aeruginosa PA7] (CVF518)
JNO62_02985	VFG038319	90.77	65	6	0	625	689	631	695	1e-14	81.8	tapD - N-methyltransferase [Aeromonas veronii B565] (CVF780)
JNO62_02985	VFG038317	88.89	72	8	0	618	689	624	695	4e-14	79.8	tapD - prepilin peptidase [Aeromonas hydrophila ML09-119] (VF0478)
JNO62_02985	VFG015614	85	100	13	2	618	716	615	713	2e-09	63.9	pilD - Prepilin peptidase [Pseudomonas putida GB-1] (CVF518)
JNO62_02985	VFG038318	86.76	68	9	0	622	689	631	698	2e-09	63.9	tapD - type IV prepilin peptidase TapD [Aeromonas salmonicida subsp. salmonicida A449] (AI103)
JNO62_02985	VFG038318	94.59	37	2	0	77	113	77	113	1e-07	58	tapD - type IV prepilin peptidase TapD [Aeromonas salmonicida subsp. salmonicida A449] (AI103)
JNO62_02985	VFG019731	82.65	98	17	0	622	719	622	719	4e-08	60	pilD - type 4 prepilin peptidase PilD [Pseudomonas aeruginosa LESB58] (CVF518)
JNO62_02985	VFG013797	82.65	98	17	0	622	719	622	719	4e-08	60	pilD - type 4 prepilin peptidase PilD [Pseudomonas aeruginosa UCBPP-PA14] (CVF518)
JNO62_02985	VFG040971	86.36	66	9	0	626	691	587	652	4e-08	60	pulO - pullulanase secretion protein PulO [Klebsiella pneumoniae 342] (SS215)
JNO62_02985	VFG000114	82.65	98	17	0	622	719	622	719	4e-08	60	xcpA/pilD - type 4 prepilin peptidase PilD [Pseudomonas aeruginosa PAO1] (VF0082)
JNO62_02985	VFG000114	82.65	98	17	0	622	719	622	719	4e-08	60	xcpA/pilD - type 4 prepilin peptidase PilD [Pseudomonas aeruginosa PAO1] (VF0082)
JNO62_02985	VFG015615	96.77	31	1	0	618	648	615	645	2e-06	54	pilD - Prepilin peptidase [Pseudomonas putida W619] (CVF518)
JNO62_02985	VFG013802	94.29	35	2	0	618	652	615	649	2e-06	54	pilD - Prepilin peptidase [Pseudomonas putida F1] (CVF518)
JNO62_02985	VFG013801	94.29	35	2	0	618	652	615	649	2e-06	54	pilD - type IV pili prepilin peptidase PilD/XcpA [Pseudomonas putida KT2440] (CVF518)
JNO62_02985	VFG013806	90.48	42	4	0	60	101	57	98	9e-06	52	pilD - Prepilin peptidase [Pseudomonas mendocina ymp] (CVF518)
JNO62_02985	VFG042905	87.04	54	7	0	62	115	44	97	9e-06	52	cfcP - prepillin peptidase CfcP [Citrobacter rodentium ICC168] (AI116)
JNO62_02990	VFG038437	86.25	80	11	0	1174	1253	1146	1225	1e-11	71.9	tagC - - [Aeromonas salmonicida subsp. salmonicida A449] (AI103)
JNO62_02990	VFG015613	88.68	53	6	0	1193	1245	1136	1188	2e-07	58	pilC - type II secretion system protein [Pseudomonas putida W619] (CVF518)
JNO62_02990	VFG013789	87.5	56	7	0	1190	1245	1133	1188	8e-07	56	pilC - type II secretion system protein [Pseudomonas putida F1] (CVF518)
JNO62_02990	VFG013788	87.5	56	7	0	1190	1245	1133	1188	8e-07	56	pilC - type IV pili biogenesis protein PilC [Pseudomonas putida KT2440] (CVF518)
JNO62_02990	VFG038435	83.75	80	13	0	1174	1253	1147	1226	8e-07	56	tapC - type IV fimbrial assembly protein, PilC-like [Aeromonas hydrophila subsp. hydrophila ATCC 7966] (CVF783)
JNO62_02990	VFG038435	83.75	80	13	0	1174	1253	1147	1226	8e-07	56	tapC - type IV fimbrial assembly protein, PilC-like [Aeromonas hydrophila subsp. hydrophila ATCC 7966] (CVF783)
JNO62_02990	VFG019729	83.54	79	13	0	246	324	198	276	3e-06	54	pilC - still frameshift type 4 fimbrial biogenesis protein PilC [Pseudomonas aeruginosa LESB58] (CVF518)
JNO62_02990	VFG013792	83.54	79	13	0	245	323	197	275	3e-06	54	pilC - type II secretion system protein [Pseudomonas fluorescens Pf0-1] (CVF518)
JNO62_02990	VFG038438	90.7	43	4	0	1208	1250	1181	1223	3e-06	54	tapC - type IV pilus assembly protein tapC [Aeromonas veronii B565] (CVF783)
JNO62_02995	VFG038433	81.33	225	42	0	1066	1290	1048	1272	6e-24	113	tapB - type IV pilus assembly protein TapB [Aeromonas salmonicida subsp. salmonicida A449] (AI103)
JNO62_02995	VFG013774	86.07	122	17	0	1169	1290	1133	1254	3e-22	107	pilB - type IV-A pilus assembly ATPase PilB [Pseudomonas aeruginosa PA7] (CVF518)
JNO62_02995	VFG038432	88.42	95	11	0	1196	1290	1178	1272	2e-20	101	tapB - type IV-A pilus assembly ATPase PilB [Aeromonas hydrophila ML09-119] (VF0475)
JNO62_02995	VFG013779	84.62	117	18	0	1174	1290	1153	1269	8e-17	89.7	pilB - type II secretion system protein E [Pseudomonas fluorescens Pf0-1] (CVF518)
JNO62_02995	VFG042959	85.71	98	14	0	1195	1292	1204	1301	5e-15	83.8	pilB - pilus biogenesis protein [Xylella fastidiosa Temecula1] (AI118)
JNO62_02995	VFG040891	83.47	121	20	0	1175	1295	1187	1307	2e-14	81.8	xpsE - general secretion pathway protein E [Xanthomonas campestris pv. campestris str. ATCC 33913] (SS213)
JNO62_02995	VFG019728	81.92	177	30	2	1169	1344	1148	1323	2e-14	81.8	pilB - type 4 fimbrial biogenesis protein PilB [Pseudomonas aeruginosa LESB58] (CVF518)
JNO62_02995	VFG000112	80.26	233	44	2	1059	1290	1038	1269	2e-14	81.8	pilB - type 4 fimbrial biogenesis protein PilB [Pseudomonas aeruginosa PAO1] (VF0082)
JNO62_02995	VFG000112	80.26	233	44	2	1059	1290	1038	1269	2e-14	81.8	pilB - type 4 fimbrial biogenesis protein PilB [Pseudomonas aeruginosa PAO1] (VF0082)
JNO62_02995	VFG013781	83.33	120	20	0	1171	1290	1153	1272	8e-14	79.8	pilB - type 4 fimbrial biogenesis protein PilB [Pseudomonas stutzeri A1501] (CVF518)
JNO62_02995	VFG038434	79.63	216	44	0	1075	1290	1057	1272	8e-14	79.8	tapB - type IV-A pilus assembly ATPase PilB [Aeromonas veronii B565] (CVF783)
JNO62_02995	VFG038431	85.26	95	14	0	1196	1290	1187	1281	3e-13	77.8	tapB - type IV pilus assembly ATPase, PilB-like [Aeromonas hydrophila subsp. hydrophila ATCC 7966] (CVF783)
JNO62_02995	VFG038431	100	27	0	0	1525	1551	1513	1539	5e-06	54	tapB - type IV pilus assembly ATPase, PilB-like [Aeromonas hydrophila subsp. hydrophila ATCC 7966] (CVF783)
JNO62_02995	VFG038431	85.26	95	14	0	1196	1290	1187	1281	3e-13	77.8	tapB - type IV pilus assembly ATPase, PilB-like [Aeromonas hydrophila subsp. hydrophila ATCC 7966] (CVF783)
JNO62_02995	VFG038431	100	27	0	0	1525	1551	1513	1539	5e-06	54	tapB - type IV pilus assembly ATPase, PilB-like [Aeromonas hydrophila subsp. hydrophila ATCC 7966] (CVF783)
JNO62_02995	VFG013776	82.79	122	21	0	1169	1290	1142	1263	1e-12	75.8	pilB - type IV pilus biogenesis protein PilB [Pseudomonas syringae pv. tomato str. DC3000] (CVF518)
JNO62_02995	VFG013775	81.82	165	28	2	1169	1332	1151	1314	5e-12	73.8	pilB - type 4 fimbrial biogenesis protein PilB [Pseudomonas aeruginosa UCBPP-PA14] (CVF518)
JNO62_02995	VFG013775	86.11	72	10	0	1059	1130	1041	1112	5e-09	63.9	pilB - type 4 fimbrial biogenesis protein PilB [Pseudomonas aeruginosa UCBPP-PA14] (CVF518)
JNO62_02995	VFG006902	84.78	92	14	0	1198	1289	1171	1262	2e-11	71.9	pilB - type IV pilus assembly protein PilB [Vibrio cholerae O1 biovar El Tor str. N16961] (CVF258)
JNO62_02995	VFG036295	79.25	212	44	0	1078	1289	1024	1235	2e-11	71.9	pilF - type IV pilus assembly protein [Neisseria lactamica 020-06] (CVF189)
JNO62_02995	VFG038591	95.35	43	2	0	977	1019	953	995	8e-11	69.9	mshE - type IV pilin [Aeromonas veronii B565] (CVF785)
JNO62_02995	VFG024840	81.6	125	23	0	1175	1299	731	855	1e-09	65.9	pilB - putative type IV pilus assembly protein [Burkholderia cenocepacia J2315] (CVF638)
JNO62_02995	VFG013777	82.41	108	19	0	1183	1290	1156	1263	5e-09	63.9	pilB - type II secretion system protein E:General secretory system II, protein E, N-terminal [Pseudomonas syringae pv. syringae B728a] (CVF518)
JNO62_02995	VFG013777	84.72	72	11	0	1060	1131	1033	1104	1e-06	56	pilB - type II secretion system protein E:General secretory system II, protein E, N-terminal [Pseudomonas syringae pv. syringae B728a] (CVF518)
JNO62_02995	VFG038589	89.09	55	6	0	965	1019	941	995	2e-08	61.9	mshE - ATPase protein MshE, GspE-like [Aeromonas hydrophila subsp. hydrophila ATCC 7966] (CVF785)
JNO62_02995	VFG038589	89.09	55	6	0	965	1019	941	995	2e-08	61.9	mshE - ATPase protein MshE, GspE-like [Aeromonas hydrophila subsp. hydrophila ATCC 7966] (CVF785)
JNO62_02995	VFG013780	82.98	94	16	0	1169	1262	1151	1244	7e-08	60	pilB - type IV-A pilus assembly ATPase PilB [Pseudomonas mendocina ymp] (CVF518)
JNO62_02995	VFG024841	80.95	126	24	0	1174	1299	718	843	7e-08	60	pilB - type II secretion system protein E [Burkholderia cenocepacia MC0-3] (CVF638)
JNO62_02995	VFG013778	83.15	89	15	0	1174	1262	1147	1235	3e-07	58	pilB - type IV pilus biogenesis protein PilB [Pseudomonas syringae pv. phaseolicola 1448A] (CVF518)
JNO62_02995	VFG036292	78.3	212	46	0	1078	1289	1024	1235	1e-06	56	pilF - type IV-A pilus assembly ATPase PilB [Neisseria meningitidis M01-240355] (CVF189)
JNO62_02995	VFG036289	78.3	212	46	0	1078	1289	1024	1235	1e-06	56	pilF - type IV-A pilus assembly ATPase PilB [Neisseria meningitidis M01-240149] (CVF189)
JNO62_02995	VFG036288	78.3	212	46	0	1078	1289	1024	1235	1e-06	56	pilF - type IV-A pilus assembly ATPase PilB [Neisseria meningitidis G2136] (CVF189)
JNO62_02995	VFG036285	78.3	212	46	0	1078	1289	1024	1235	1e-06	56	pilF - type IV pilus biogenesis protein PilF [Neisseria meningitidis 8013] (AI095)
JNO62_02995	VFG006160	78.3	212	46	0	1078	1289	1024	1235	1e-06	56	pilF - type IV pilus assembly protein [Neisseria meningitidis FAM18] (CVF189)
JNO62_02995	VFG006158	78.3	212	46	0	1078	1289	1024	1235	1e-06	56	pilF - type IV pilus assembly protein [Neisseria meningitidis Z2491] (CVF189)
JNO62_02995	VFG000233	78.3	212	46	0	1078	1289	1024	1235	1e-06	56	pilF - type IV pilus assembly ATPase protein [Neisseria meningitidis MC58] (VF0075)
JNO62_02995	VFG000233	78.3	212	46	0	1078	1289	1024	1235	1e-06	56	pilF - type IV pilus assembly ATPase protein [Neisseria meningitidis MC58] (VF0075)
JNO62_02995	VFG024848	94.29	35	2	0	1174	1208	667	701	5e-06	54	pilB - type IV pilus biogenesis protein PilB [Burkholderia pseudomallei 668] (CVF638)
JNO62_02995	VFG024847	94.29	35	2	0	1174	1208	703	737	5e-06	54	pilB - type IV fimbrial biogenesis protein,PilB [Burkholderia pseudomallei 1710b] (CVF638)
JNO62_02995	VFG024846	94.29	35	2	0	1174	1208	667	701	5e-06	54	pilB - type IV pilus biogenesis protein PilB [Burkholderia pseudomallei 1106a] (CVF638)
JNO62_02995	VFG024845	94.29	35	2	0	1174	1208	667	701	5e-06	54	pilB - type II/IV secretion system protein [Burkholderia mallei SAVP1] (CVF638)
JNO62_02995	VFG024843	94.29	35	2	0	1174	1208	667	701	5e-06	54	pilB - type II/IV secretion system protein [Burkholderia mallei NCTC 10229] (CVF638)
JNO62_02995	VFG038590	87.27	55	7	0	965	1019	920	974	5e-06	54	mshE - type IV pilin [Aeromonas hydrophila ML09-119] (VF0477)
JNO62_02995	VFG002426	94.29	35	2	0	1174	1208	703	737	5e-06	54	pilB - type IV pilus assembly protein [Burkholderia pseudomallei K96243] (VF0431)
JNO62_02995	VFG002426	94.29	35	2	0	1174	1208	703	737	5e-06	54	pilB - type IV pilus assembly protein [Burkholderia pseudomallei K96243] (VF0431)
JNO62_03090	VFG013992	88.04	92	11	0	691	782	658	749	1e-18	95.6	pilR - two component, sigma54 specific, transcriptional regulator, Fis family [Pseudomonas mendocina ymp] (CVF518)
JNO62_03090	VFG013992	89.58	48	5	0	1078	1125	1042	1089	1e-06	56	pilR - two component, sigma54 specific, transcriptional regulator, Fis family [Pseudomonas mendocina ymp] (CVF518)
JNO62_03090	VFG014364	87.5	88	11	0	708	795	708	795	3e-16	87.7	fleQ - transcriptional regulator FleQ [Pseudomonas entomophila L48] (CVF521)
JNO62_03090	VFG013993	87.95	83	10	0	700	782	721	803	1e-15	85.7	pilR - two-component response regulator PilR [Pseudomonas stutzeri A1501] (CVF518)
JNO62_03090	VFG041031	86.36	88	12	0	704	791	329	416	8e-14	79.8	sfa3 - transcriptional regulator [Pseudomonas aeruginosa PAO1] (SS180)
JNO62_03090	VFG019823	86.36	88	12	0	708	795	708	795	8e-14	79.8	fleQ - transcriptional regulator FleQ [Pseudomonas aeruginosa LESB58] (CVF521)
JNO62_03090	VFG014358	86.36	88	12	0	708	795	708	795	8e-14	79.8	fleQ - transcriptional regulator FleQ [Pseudomonas aeruginosa UCBPP-PA14] (CVF521)
JNO62_03090	VFG001248	86.36	88	12	0	708	795	708	795	8e-14	79.8	fleQ - transcriptional regulator FleQ [Pseudomonas aeruginosa PAO1] (VF0273)
JNO62_03090	VFG001248	86.36	88	12	0	708	795	708	795	8e-14	79.8	fleQ - transcriptional regulator FleQ [Pseudomonas aeruginosa PAO1] (VF0273)
JNO62_03090	VFG013988	92.45	53	4	0	730	782	697	749	5e-12	73.8	pilR - Helix-turn-helix, Fis-type [Pseudomonas syringae pv. syringae B728a] (CVF518)
JNO62_03090	VFG013988	90.91	44	4	0	1078	1121	1042	1085	1e-06	56	pilR - Helix-turn-helix, Fis-type [Pseudomonas syringae pv. syringae B728a] (CVF518)
JNO62_03090	VFG014366	92.31	52	4	0	744	795	744	795	2e-11	71.9	fleQ - Sigma-54 Specific Transcriptional Regulator, Fis family [Pseudomonas fluorescens Pf0-1] (CVF521)
JNO62_03090	VFG013989	93.75	48	3	0	1078	1125	1042	1089	2e-11	71.9	pilR - type IV fimbriae expression regulatory protein pilR [Pseudomonas syringae pv. phaseolicola 1448A] (CVF518)
JNO62_03090	VFG013989	92	50	4	0	730	779	697	746	3e-10	67.9	pilR - type IV fimbriae expression regulatory protein pilR [Pseudomonas syringae pv. phaseolicola 1448A] (CVF518)
JNO62_03090	VFG013989	100	29	0	0	514	542	481	509	3e-07	58	pilR - type IV fimbriae expression regulatory protein pilR [Pseudomonas syringae pv. phaseolicola 1448A] (CVF518)
JNO62_03090	VFG038764	87.69	65	8	0	730	794	604	668	1e-09	65.9	flrA - FleQ protein [Aeromonas hydrophila ML09-119] (VF0473)
JNO62_03090	VFG014367	90.38	52	5	0	744	795	744	795	5e-09	63.9	fleQ - sigma54 specific transcriptional regulator, Fis family [Pseudomonas mendocina ymp] (CVF521)
JNO62_03090	VFG013985	91.67	48	4	0	1078	1125	1042	1089	5e-09	63.9	pilR - two-component response regulator PilR [Pseudomonas aeruginosa PA7] (CVF518)
JNO62_03090	VFG013985	88.68	53	6	0	730	782	697	749	3e-07	58	pilR - two-component response regulator PilR [Pseudomonas aeruginosa PA7] (CVF518)
JNO62_03090	VFG001214	91.67	48	4	0	1078	1125	1042	1089	5e-09	63.9	pilR - two-component response regulator PilR [Pseudomonas aeruginosa PAO1] (VF0082)
JNO62_03090	VFG001214	83.72	86	14	0	691	776	658	743	7e-08	60	pilR - two-component response regulator PilR [Pseudomonas aeruginosa PAO1] (VF0082)
JNO62_03090	VFG001214	91.67	48	4	0	1078	1125	1042	1089	5e-09	63.9	pilR - two-component response regulator PilR [Pseudomonas aeruginosa PAO1] (VF0082)
JNO62_03090	VFG001214	83.72	86	14	0	691	776	658	743	7e-08	60	pilR - two-component response regulator PilR [Pseudomonas aeruginosa PAO1] (VF0082)
JNO62_03090	VFG019759	91.49	47	4	0	1078	1124	1042	1088	2e-08	61.9	pilR - two-component response regulator PilR [Pseudomonas aeruginosa LESB58] (CVF518)
JNO62_03090	VFG019759	89.36	47	5	0	730	776	697	743	4e-06	54	pilR - two-component response regulator PilR [Pseudomonas aeruginosa LESB58] (CVF518)
JNO62_03090	VFG014361	91.49	47	4	0	749	795	749	795	2e-08	61.9	fleQ - flagellar regulator FleQ [Pseudomonas syringae pv. phaseolicola 1448A] (CVF521)
JNO62_03090	VFG013986	91.49	47	4	0	1078	1124	1042	1088	2e-08	61.9	pilR - two-component response regulator PilR [Pseudomonas aeruginosa UCBPP-PA14] (CVF518)
JNO62_03090	VFG013986	89.36	47	5	0	730	776	697	743	4e-06	54	pilR - two-component response regulator PilR [Pseudomonas aeruginosa UCBPP-PA14] (CVF518)
JNO62_03090	VFG014357	87.1	62	8	0	730	791	730	791	7e-08	60	fleQ - transcriptional regulator FleQ [Pseudomonas aeruginosa PA7] (CVF521)
JNO62_03090	VFG013991	84.42	77	12	0	703	779	679	755	3e-07	58	pilR - Two Component, Sigma-54 Specific, Transcriptional Regulator, Fis family [Pseudomonas fluorescens Pf0-1] (CVF518)
JNO62_03090	VFG038763	86.15	65	9	0	730	794	676	740	3e-07	58	fleQ/flrC - FleQ protein [Aeromonas hydrophila subsp. hydrophila ATCC 7966] (AI144)
JNO62_03090	VFG038763	86.15	65	9	0	730	794	676	740	3e-07	58	fleQ/flrC - FleQ protein [Aeromonas hydrophila subsp. hydrophila ATCC 7966] (AI144)
JNO62_03090	VFG014360	89.58	48	5	0	744	791	744	791	1e-06	56	fleQ - Helix-turn-helix, Fis-type [Pseudomonas syringae pv. syringae B728a] (CVF521)
JNO62_03090	VFG015677	88.24	51	6	0	744	794	744	794	4e-06	54	fleQ - sigma54 specific transcriptional regulator, Fis family [Pseudomonas putida W619] (CVF521)
JNO62_03090	VFG014363	94.29	35	2	0	760	794	760	794	4e-06	54	fleQ - sigma54 specific transcriptional regulator, Fis family [Pseudomonas putida F1] (CVF521)
JNO62_03090	VFG014362	94.29	35	2	0	760	794	760	794	4e-06	54	fleQ - transcriptional regulator FleQ [Pseudomonas putida KT2440] (CVF521)
JNO62_03090	VFG038397	92.31	39	3	0	1078	1116	1231	1269	4e-06	54	vasH/clpV - sigma-54 dependent transcriptional regulator [Aeromonas hydrophila subsp. hydrophila ATCC 7966] (SS194)
JNO62_03090	VFG038397	92.31	39	3	0	1078	1116	1231	1269	4e-06	54	vasH/clpV - sigma-54 dependent transcriptional regulator [Aeromonas hydrophila subsp. hydrophila ATCC 7966] (SS194)
JNO62_03130	VFG025878	80.55	365	71	0	839	1203	845	1209	2e-38	161	tsr - methyl-accepting chemotaxis protein [Burkholderia cenocepacia J2315] (CVF643)
JNO62_03130	VFG025878	84.21	114	18	0	1344	1457	1350	1463	5e-15	83.8	tsr - methyl-accepting chemotaxis protein [Burkholderia cenocepacia J2315] (CVF643)
JNO62_03130	VFG025879	80.22	364	72	0	839	1202	845	1208	2e-35	151	tsr - methyl-accepting chemotaxis sensory transducer [Burkholderia cenocepacia MC0-3] (CVF643)
JNO62_03130	VFG025879	84.21	114	18	0	1344	1457	1350	1463	5e-15	83.8	tsr - methyl-accepting chemotaxis sensory transducer [Burkholderia cenocepacia MC0-3] (CVF643)
JNO62_03130	VFG025876	89.68	126	13	0	1077	1202	1083	1208	4e-34	147	tsr - methyl-accepting chemotaxis sensory transducer [Burkholderia cenocepacia AU 1054] (CVF643)
JNO62_03130	VFG025876	84.21	114	18	0	1344	1457	1350	1463	5e-15	83.8	tsr - methyl-accepting chemotaxis sensory transducer [Burkholderia cenocepacia AU 1054] (CVF643)
JNO62_03130	VFG025886	86.03	136	19	0	1068	1203	1074	1209	8e-26	119	tsr - methyl-accepting chemotaxis protein II [Burkholderia pseudomallei 668] (CVF643)
JNO62_03130	VFG025886	83.76	117	19	0	1344	1460	1350	1466	2e-14	81.8	tsr - methyl-accepting chemotaxis protein II [Burkholderia pseudomallei 668] (CVF643)
JNO62_03130	VFG025885	86.03	136	19	0	1068	1203	1074	1209	8e-26	119	tsr - methyl-accepting chemotaxis protein I [Burkholderia pseudomallei 1710b] (CVF643)
JNO62_03130	VFG025885	83.76	117	19	0	1344	1460	1350	1466	2e-14	81.8	tsr - methyl-accepting chemotaxis protein I [Burkholderia pseudomallei 1710b] (CVF643)
JNO62_03130	VFG025884	86.03	136	19	0	1068	1203	1074	1209	8e-26	119	tsr - methyl-accepting chemotaxis protein [Burkholderia pseudomallei 1106a] (CVF643)
JNO62_03130	VFG025884	83.76	117	19	0	1344	1460	1350	1466	2e-14	81.8	tsr - methyl-accepting chemotaxis protein [Burkholderia pseudomallei 1106a] (CVF643)
JNO62_03130	VFG025881	86.03	136	19	0	1068	1203	1074	1209	8e-26	119	tsr - methyl-accepting chemotaxis protein [Burkholderia mallei NCTC 10229] (CVF643)
JNO62_03130	VFG025881	83.76	117	19	0	1344	1460	1350	1466	2e-14	81.8	tsr - methyl-accepting chemotaxis protein [Burkholderia mallei NCTC 10229] (CVF643)
JNO62_03130	VFG025880	86.03	136	19	0	1068	1203	1074	1209	8e-26	119	tsr - methyl-accepting chemotaxis protein [Burkholderia mallei ATCC 23344] (CVF643)
JNO62_03130	VFG025880	83.76	117	19	0	1344	1460	1350	1466	2e-14	81.8	tsr - methyl-accepting chemotaxis protein [Burkholderia mallei ATCC 23344] (CVF643)
JNO62_03130	VFG002529	86.03	136	19	0	1068	1203	1074	1209	8e-26	119	tsr - methyl-accepting chemotaxis protein I [Burkholderia pseudomallei K96243] (VF0430)
JNO62_03130	VFG002529	83.76	117	19	0	1344	1460	1350	1466	2e-14	81.8	tsr - methyl-accepting chemotaxis protein I [Burkholderia pseudomallei K96243] (VF0430)
JNO62_03130	VFG002529	86.03	136	19	0	1068	1203	1074	1209	8e-26	119	tsr - methyl-accepting chemotaxis protein I [Burkholderia pseudomallei K96243] (VF0430)
JNO62_03130	VFG002529	83.76	117	19	0	1344	1460	1350	1466	2e-14	81.8	tsr - methyl-accepting chemotaxis protein I [Burkholderia pseudomallei K96243] (VF0430)
JNO62_03130	VFG025888	85.27	129	19	0	1075	1203	1081	1209	1e-21	105	tsr - methyl-accepting chemotaxis protein [Burkholderia thailandensis E264] (CVF643)
JNO62_03130	VFG025888	81.16	138	26	0	1344	1481	1350	1487	3e-10	67.9	tsr - methyl-accepting chemotaxis protein [Burkholderia thailandensis E264] (CVF643)
JNO62_03130	VFG043040	83.97	131	21	0	1072	1202	1075	1205	5e-18	93.7	tar/cheM - methyl accepting chemotaxis protein II [Salmonella enterica subsp. enterica serovar Typhimurium str. LT2] (AI139)
JNO62_03130	VFG043092	81.75	137	25	0	1066	1202	1069	1205	4e-12	73.8	tar/cheM - methyl-accepting chemotaxis protein II [Escherichia coli O157:H7 str. EDL933] (AI140)
JNO62_03150	VFG009045	94.23	52	3	0	31	82	538	589	3e-14	79.8	hbhA - hypothetical protein [Mycobacterium smegmatis JS623] (CVF284)
JNO62_03150	VFG009045	92.86	42	3	0	108	149	564	605	2e-08	60	hbhA - hypothetical protein [Mycobacterium smegmatis JS623] (CVF284)
JNO62_03150	VFG009045	88.24	51	6	0	34	84	556	606	2e-06	54	hbhA - hypothetical protein [Mycobacterium smegmatis JS623] (CVF284)
JNO62_03150	VFG007728	93.88	49	3	0	34	82	535	583	2e-12	73.8	hbhA - hypothetical protein [Mycobacterium sp. KMS] (CVF284)
JNO62_03150	VFG007728	92.31	39	3	0	46	84	562	600	2e-06	54	hbhA - hypothetical protein [Mycobacterium sp. KMS] (CVF284)
JNO62_03150	VFG007728	100	27	0	0	109	135	574	600	2e-06	54	hbhA - hypothetical protein [Mycobacterium sp. KMS] (CVF284)
JNO62_03150	VFG007727	93.88	49	3	0	34	82	535	583	2e-12	73.8	hbhA - hypothetical protein [Mycobacterium sp. JLS] (CVF284)
JNO62_03150	VFG007727	92.31	39	3	0	46	84	562	600	2e-06	54	hbhA - hypothetical protein [Mycobacterium sp. JLS] (CVF284)
JNO62_03150	VFG007727	100	27	0	0	109	135	574	600	2e-06	54	hbhA - hypothetical protein [Mycobacterium sp. JLS] (CVF284)
JNO62_03150	VFG022357	93.62	47	3	0	346	392	520	566	3e-11	69.9	hbhA - iron-regulated heparin binding hemagglutinin HbhA [Mycobacterium marinum M] (CVF284)
JNO62_03150	VFG022357	88.24	51	6	0	34	84	544	594	2e-06	54	hbhA - iron-regulated heparin binding hemagglutinin HbhA [Mycobacterium marinum M] (CVF284)
JNO62_03150	VFG022357	100	27	0	0	109	135	568	594	2e-06	54	hbhA - iron-regulated heparin binding hemagglutinin HbhA [Mycobacterium marinum M] (CVF284)
JNO62_03150	VFG007722	92.16	51	4	0	34	84	505	555	3e-11	69.9	hbhA - possible hemagglutinin. [Mycobacterium leprae TN] (CVF284)
JNO62_03150	VFG009027	90.2	51	5	0	34	84	544	594	6e-09	61.9	hbhA - iron-regulated heparin binding hemagglutinin HbhA [Mycobacterium liflandii 128FXT] (CVF284)
JNO62_03150	VFG009027	90.91	44	4	0	346	389	520	563	4e-07	56	hbhA - iron-regulated heparin binding hemagglutinin HbhA [Mycobacterium liflandii 128FXT] (CVF284)
JNO62_03150	VFG009027	92.5	40	3	0	43	82	538	577	4e-07	56	hbhA - iron-regulated heparin binding hemagglutinin HbhA [Mycobacterium liflandii 128FXT] (CVF284)
JNO62_03150	VFG009027	100	27	0	0	109	135	568	594	2e-06	54	hbhA - iron-regulated heparin binding hemagglutinin HbhA [Mycobacterium liflandii 128FXT] (CVF284)
JNO62_03150	VFG007723	90.2	51	5	0	34	84	559	609	6e-09	61.9	hbhA - iron-regulated heparin binding hemagglutinin HbhA [Mycobacterium ulcerans Agy99] (CVF284)
JNO62_03150	VFG007723	92.5	40	3	0	43	82	553	592	4e-07	56	hbhA - iron-regulated heparin binding hemagglutinin HbhA [Mycobacterium ulcerans Agy99] (CVF284)
JNO62_03150	VFG007723	100	27	0	0	109	135	583	609	2e-06	54	hbhA - iron-regulated heparin binding hemagglutinin HbhA [Mycobacterium ulcerans Agy99] (CVF284)
JNO62_03150	VFG007721	92.86	42	3	0	108	149	564	605	2e-08	60	hbhA - heparin binding hemagglutinin hbha [Mycobacterium avium 104] (CVF284)
JNO62_03150	VFG022364	91.11	45	4	0	38	82	506	550	1e-07	58	hbhA - iron-regulated heparin binding hemagglutinin HbhA [Mycobacterium sp. JDM601] (CVF284)
JNO62_03150	VFG009032	83.33	96	10	2	296	388	492	584	4e-07	56	hbhA - iron-regulated heparin binding hemagglutinin hbhA [Mycobacterium tuberculosis CAS/NITR204] (CVF284)
JNO62_03150	VFG023819	88.24	51	6	0	34	84	586	636	2e-06	54	hbhA - hypothetical protein [Mycobacterium intracellulare ATCC 13950] (CVF284)
JNO62_03150	VFG023819	100	26	0	0	108	133	579	604	6e-06	52	hbhA - hypothetical protein [Mycobacterium intracellulare ATCC 13950] (CVF284)
JNO62_03150	VFG023817	88.24	51	6	0	34	84	586	636	2e-06	54	hbhA - hypothetical protein [Mycobacterium intracellulare MOTT-02] (CVF284)
JNO62_03150	VFG023817	100	26	0	0	108	133	579	604	6e-06	52	hbhA - hypothetical protein [Mycobacterium intracellulare MOTT-02] (CVF284)
JNO62_03150	VFG009043	88.24	51	6	0	34	84	556	606	2e-06	54	hbhA - hypothetical protein [Mycobacterium yongonense 05-1390] (CVF284)
JNO62_03150	VFG009043	88	50	6	0	33	82	525	574	6e-06	52	hbhA - hypothetical protein [Mycobacterium yongonense 05-1390] (CVF284)
JNO62_03150	VFG009033	82.98	94	10	2	298	388	391	481	6e-06	52	hbhA - iron-regulated heparin binding hemagglutinin hbhA [Mycobacterium tuberculosis CCDC5079] (CVF284)
JNO62_03150	VFG009030	82.98	94	10	2	298	388	511	601	6e-06	52	hbhA - iron-regulated heparin binding hemagglutinin hbhA [Mycobacterium bovis BCG str. Korea 1168P] (CVF284)
JNO62_03150	VFG009026	82.98	94	10	2	298	388	496	586	6e-06	52	hbhA - Iron-regulated heparin binding hemagglutinin HbhA (adhesin) [Mycobacterium canettii CIPT 140070017] (CVF284)
JNO62_03150	VFG009025	82.98	94	10	2	298	388	496	586	6e-06	52	hbhA - Iron-regulated heparin binding hemagglutinin HbhA (adhesin) [Mycobacterium canettii CIPT 140070010] (CVF284)
JNO62_03150	VFG007725	89.13	46	5	0	39	84	606	651	6e-06	52	hbhA - hypothetical protein [Mycobacterium gilvum PYR-GCK] (CVF284)
JNO62_03150	VFG007717	82.98	94	10	2	298	388	511	601	6e-06	52	hbhA - hypothetical protein [Mycobacterium tuberculosis CDC1551] (CVF284)
JNO62_03150	VFG001383	82.98	94	10	2	298	388	496	586	6e-06	52	hbhA - iron-regulated heparin binding hemagglutinin hbhA (adhesin) [Mycobacterium tuberculosis H37Rv] (VF0313)
JNO62_03150	VFG001383	82.98	94	10	2	298	388	496	586	6e-06	52	hbhA - iron-regulated heparin binding hemagglutinin hbhA (adhesin) [Mycobacterium tuberculosis H37Rv] (VF0313)
JNO62_03240	VFG042041	98.78	1146	11	1	1	1146	1	1143	0	2157	popW - HARPIN-like protein [Ralstonia solanacearum GMI1000] (SS008)
JNO62_03240	VFG041957	97.37	38	1	0	904	941	751	788	2e-10	67.9	hrpW - HrpW protein [Xanthomonas campestris pv. campestris str. ATCC 33913] (SS009)
JNO62_03355	VFG038839	100	26	0	0	277	302	259	284	8e-06	52	flmH - short chain dehydrogenase/reductase family oxidoreductase [Aeromonas hydrophila subsp. hydrophila ATCC 7966] (CVF786)
JNO62_03355	VFG038839	100	26	0	0	277	302	259	284	8e-06	52	flmH - short chain dehydrogenase/reductase family oxidoreductase [Aeromonas hydrophila subsp. hydrophila ATCC 7966] (CVF786)
JNO62_03770	VFG019744	84.35	377	56	1	571	947	571	944	4e-73	276	pilT - twitching motility protein PilT [Pseudomonas aeruginosa LESB58] (CVF518)
JNO62_03770	VFG019744	82.61	161	28	0	154	314	154	314	2e-19	97.6	pilT - twitching motility protein PilT [Pseudomonas aeruginosa LESB58] (CVF518)
JNO62_03770	VFG013908	79.4	801	162	1	154	954	154	951	4e-73	276	pilT - twitching motility protein PilT [Pseudomonas stutzeri A1501] (CVF518)
JNO62_03770	VFG013898	84.08	377	57	1	571	947	571	944	1e-70	268	pilT - twitching motility protein PilT [Pseudomonas aeruginosa UCBPP-PA14] (CVF518)
JNO62_03770	VFG013898	82.61	161	28	0	154	314	154	314	2e-19	97.6	pilT - twitching motility protein PilT [Pseudomonas aeruginosa UCBPP-PA14] (CVF518)
JNO62_03770	VFG001223	84.08	377	57	1	571	947	571	944	1e-70	268	pilT - twitching motility protein PilT [Pseudomonas aeruginosa PAO1] (VF0082)
JNO62_03770	VFG001223	82.61	161	28	0	154	314	154	314	2e-19	97.6	pilT - twitching motility protein PilT [Pseudomonas aeruginosa PAO1] (VF0082)
JNO62_03770	VFG001223	84.08	377	57	1	571	947	571	944	1e-70	268	pilT - twitching motility protein PilT [Pseudomonas aeruginosa PAO1] (VF0082)
JNO62_03770	VFG001223	82.61	161	28	0	154	314	154	314	2e-19	97.6	pilT - twitching motility protein PilT [Pseudomonas aeruginosa PAO1] (VF0082)
JNO62_03770	VFG013907	81.15	589	100	5	363	947	363	944	2e-68	260	pilT - twitching motility protein [Pseudomonas mendocina ymp] (CVF518)
JNO62_03770	VFG013907	80.51	272	53	0	43	314	43	314	5e-26	119	pilT - twitching motility protein [Pseudomonas mendocina ymp] (CVF518)
JNO62_03770	VFG013897	83.55	377	59	1	571	947	571	944	6e-66	252	pilT - twitching motility protein PilT [Pseudomonas aeruginosa PA7] (CVF518)
JNO62_03770	VFG013897	80.93	236	45	0	79	314	79	314	1e-23	111	pilT - twitching motility protein PilT [Pseudomonas aeruginosa PA7] (CVF518)
JNO62_03770	VFG013900	80.51	395	74	1	571	965	571	962	7e-41	168	pilT - Pilus retraction protein PilT [Pseudomonas syringae pv. syringae B728a] (CVF518)
JNO62_03770	VFG013900	90.16	61	6	0	365	425	365	425	3e-12	73.8	pilT - Pilus retraction protein PilT [Pseudomonas syringae pv. syringae B728a] (CVF518)
JNO62_03770	VFG013900	91.07	56	5	0	244	299	244	299	1e-11	71.9	pilT - Pilus retraction protein PilT [Pseudomonas syringae pv. syringae B728a] (CVF518)
JNO62_03770	VFG013900	90.57	53	5	0	475	527	475	527	7e-10	65.9	pilT - Pilus retraction protein PilT [Pseudomonas syringae pv. syringae B728a] (CVF518)
JNO62_03770	VFG013906	80.27	370	70	1	578	947	578	944	2e-35	151	pilT - Pilus retraction protein PilT [Pseudomonas fluorescens Pf0-1] (CVF518)
JNO62_03770	VFG013906	90.48	63	6	0	367	429	367	429	2e-13	77.8	pilT - Pilus retraction protein PilT [Pseudomonas fluorescens Pf0-1] (CVF518)
JNO62_03770	VFG013906	83.65	104	17	0	199	302	199	302	1e-11	71.9	pilT - Pilus retraction protein PilT [Pseudomonas fluorescens Pf0-1] (CVF518)
JNO62_03770	VFG038463	81.69	284	49	1	571	854	571	851	2e-34	147	tapT - twitching ATPase [Aeromonas hydrophila subsp. hydrophila ATCC 7966] (CVF783)
JNO62_03770	VFG038463	90.14	71	7	0	364	434	364	434	8e-16	85.7	tapT - twitching ATPase [Aeromonas hydrophila subsp. hydrophila ATCC 7966] (CVF783)
JNO62_03770	VFG038463	81.69	284	49	1	571	854	571	851	2e-34	147	tapT - twitching ATPase [Aeromonas hydrophila subsp. hydrophila ATCC 7966] (CVF783)
JNO62_03770	VFG038463	90.14	71	7	0	364	434	364	434	8e-16	85.7	tapT - twitching ATPase [Aeromonas hydrophila subsp. hydrophila ATCC 7966] (CVF783)
JNO62_03770	VFG038464	82.5	240	42	0	571	810	571	810	4e-33	143	tapT - twitching mobility protein [Aeromonas hydrophila ML09-119] (VF0475)
JNO62_03770	VFG038464	90.14	71	7	0	364	434	364	434	8e-16	85.7	tapT - twitching mobility protein [Aeromonas hydrophila ML09-119] (VF0475)
JNO62_03770	VFG013901	87.07	147	19	0	571	717	571	717	1e-32	141	pilT - twitching motility protein [Pseudomonas syringae pv. phaseolicola 1448A] (CVF518)
JNO62_03770	VFG019745	84.13	189	30	0	571	759	571	759	2e-31	137	pilT - twitching mobility protein [Pseudomonas fluorescens SBW25] (CVF518)
JNO62_03770	VFG019745	92.86	56	4	0	374	429	374	429	5e-14	79.8	pilT - twitching mobility protein [Pseudomonas fluorescens SBW25] (CVF518)
JNO62_03770	VFG013905	85	160	24	0	572	731	785	944	2e-28	127	pilT - twitching motility protein [Pseudomonas fluorescens Pf-5] (CVF518)
JNO62_03770	VFG013905	87.3	63	8	0	367	429	580	642	1e-08	61.9	pilT - twitching motility protein [Pseudomonas fluorescens Pf-5] (CVF518)
JNO62_03770	VFG013899	81.33	241	45	0	571	811	571	811	1e-26	121	pilT - twitching motility protein [Pseudomonas syringae pv. tomato str. DC3000] (CVF518)
JNO62_03770	VFG013899	96.88	32	1	0	244	275	244	275	7e-07	56	pilT - twitching motility protein [Pseudomonas syringae pv. tomato str. DC3000] (CVF518)
JNO62_03770	VFG038466	80.28	284	53	1	571	854	571	851	9e-25	115	tapT - Pilus retraction ATPase PilT [Aeromonas veronii B565] (CVF783)
JNO62_03770	VFG038466	85.92	71	10	0	364	434	364	434	1e-08	61.9	tapT - Pilus retraction ATPase PilT [Aeromonas veronii B565] (CVF783)
JNO62_03770	VFG036401	85.96	114	16	0	578	691	578	691	5e-20	99.6	pilT - twitching motility protein PilT [Neisseria meningitidis NZ-05/33] (CVF189)
JNO62_03770	VFG036398	85.96	114	16	0	578	691	578	691	5e-20	99.6	pilT - twitching motility protein PilT [Neisseria meningitidis M04-240196] (CVF189)
JNO62_03770	VFG019698	80.44	225	44	0	556	780	556	780	2e-19	97.6	pilT - PilT [Neisseria gonorrhoeae NCCP11945] (CVF189)
JNO62_03770	VFG006197	80.44	225	44	0	556	780	556	780	2e-19	97.6	pilT - twitching motility/pilus retraction protein [Neisseria gonorrhoeae FA 1090] (AI096)
JNO62_03770	VFG036403	83.82	136	22	0	556	691	556	691	8e-19	95.6	pilT - pilus retraction protein [Neisseria lactamica 020-06] (CVF189)
JNO62_03770	VFG006194	83.82	136	22	0	556	691	556	691	8e-19	95.6	pilT - pilus retraction protein [Neisseria meningitidis Z2491] (CVF189)
JNO62_03770	VFG038465	91.55	71	6	0	364	434	364	434	3e-18	93.7	tapT - type IV pilus protein TapT [Aeromonas salmonicida subsp. salmonicida A449] (AI103)
JNO62_03770	VFG038465	80.61	165	32	0	571	735	571	735	3e-12	73.8	tapT - type IV pilus protein TapT [Aeromonas salmonicida subsp. salmonicida A449] (AI103)
JNO62_03770	VFG036397	85.09	114	17	0	578	691	578	691	1e-17	91.7	pilT - twitching motility protein PilT [Neisseria meningitidis M01-240149] (CVF189)
JNO62_03770	VFG036396	85.09	114	17	0	578	691	578	691	1e-17	91.7	pilT - twitching motility protein PilT [Neisseria meningitidis G2136] (CVF189)
JNO62_03770	VFG036395	85.09	114	17	0	578	691	578	691	1e-17	91.7	pilT - putative pilus retraction protein [Neisseria meningitidis alpha710] (CVF189)
JNO62_03770	VFG036392	85.09	114	17	0	578	691	578	691	1e-17	91.7	pilT - type IV pilus retraction ATPase PilT [Neisseria meningitidis WUE 2594] (CVF189)
JNO62_03770	VFG018784	85.09	114	17	0	578	691	578	691	1e-17	91.7	pilT - twitching motility protein PilT [Neisseria meningitidis 053442] (CVF189)
JNO62_03770	VFG006196	85.09	114	17	0	578	691	578	691	1e-17	91.7	pilT - putative pilus retraction protein [Neisseria meningitidis FAM18] (CVF189)
JNO62_03770	VFG000232	85.09	114	17	0	578	691	578	691	1e-17	91.7	pilT - twitching motility protein PilT [Neisseria meningitidis MC58] (VF0075)
JNO62_03770	VFG000232	85.09	114	17	0	578	691	578	691	1e-17	91.7	pilT - twitching motility protein PilT [Neisseria meningitidis MC58] (VF0075)
JNO62_03770	VFG036394	83.09	136	23	0	556	691	556	691	2e-16	87.7	pilT - twitching motility protein [Neisseria meningitidis alpha14] (CVF189)
JNO62_03770	VFG013902	87.36	87	11	0	586	672	598	684	8e-16	85.7	pilT - type IV pili twitching motility protein PilT [Pseudomonas putida KT2440] (CVF518)
JNO62_03770	VFG036393	84.21	114	18	0	578	691	578	691	3e-15	83.8	pilT - type IV pilus retraction ATPase PilT [Neisseria meningitidis 8013] (AI095)
JNO62_03770	VFG042945	87.5	80	10	0	610	689	610	689	5e-14	79.8	pilT - twitching motility protein [Xylella fastidiosa Temecula1] (AI118)
JNO62_03770	VFG013903	86.21	87	12	0	586	672	586	672	2e-13	77.8	pilT - twitching motility protein [Pseudomonas putida F1] (CVF518)
JNO62_03770	VFG015628	87.01	77	10	0	586	662	586	662	3e-12	73.8	pilT - twitching motility protein [Pseudomonas putida GB-1] (CVF518)
JNO62_03770	VFG040920	93.33	45	3	0	376	420	796	840	7e-10	65.9	gspE - general secretory pathway protein E [Burkholderia pseudomallei K96243] (SS210)
JNO62_03770	VFG042879	87.1	62	8	0	628	689	628	689	4e-08	60	pilT - Twitching motility protein PilT [Vibrio vulnificus CMCP6] (AI113)
JNO62_03770	VFG038277	94.74	38	2	0	379	416	775	812	4e-08	60	exeE - general secretory pathway protein E [Aeromonas hydrophila ML09-119] (VF0478)
JNO62_03770	VFG038276	94.74	38	2	0	379	416	775	812	4e-08	60	exeE - general secretory pathway protein E [Aeromonas hydrophila subsp. hydrophila ATCC 7966] (SS209)
JNO62_03770	VFG038276	94.74	38	2	0	379	416	775	812	4e-08	60	exeE - general secretory pathway protein E [Aeromonas hydrophila subsp. hydrophila ATCC 7966] (SS209)
JNO62_03770	VFG024904	96.97	33	1	0	388	420	763	795	2e-07	58	pilQ - type II secretion system protein E [Burkholderia cenocepacia MC0-3] (CVF638)
JNO62_03775	VFG019699	82.55	298	52	0	473	770	479	776	8e-44	178	pilT2 - Twitching motility protein [Neisseria gonorrhoeae NCCP11945] (CVF189)
JNO62_03775	VFG006201	82.55	298	52	0	473	770	461	758	8e-44	178	pilT2 - putative twitching motility-like protein [Neisseria gonorrhoeae FA 1090] (AI096)
JNO62_03775	VFG006200	82.55	298	52	0	473	770	461	758	8e-44	178	pilT2 - putative pilus retraction protein [Neisseria meningitidis FAM18] (CVF189)
JNO62_03775	VFG036412	82.21	298	53	0	473	770	461	758	2e-41	170	pilT2 - twitching motility protein PilT [Neisseria meningitidis M01-240355] (CVF189)
JNO62_03775	VFG036410	82.21	298	53	0	473	770	461	758	2e-41	170	pilT2 - twitching motility protein PilT [Neisseria meningitidis M04-240196] (CVF189)
JNO62_03775	VFG036406	82.21	298	53	0	473	770	479	776	2e-41	170	pilT2 - twitching motility-like protein [Neisseria meningitidis alpha14] (CVF189)
JNO62_03775	VFG018785	82.21	298	53	0	473	770	479	776	2e-41	170	pilT2 - twitching motility protein [Neisseria meningitidis 053442] (CVF189)
JNO62_03775	VFG013916	81.25	336	63	0	425	760	401	736	3e-40	167	pilU - twitching motility protein [Pseudomonas mendocina ymp] (CVF518)
JNO62_03775	VFG013916	94.87	39	2	0	896	934	872	910	1e-08	61.9	pilU - twitching motility protein [Pseudomonas mendocina ymp] (CVF518)
JNO62_03775	VFG036415	81.88	298	54	0	473	770	461	758	4e-39	163	pilT2 - pilus retraction protein [Neisseria lactamica 020-06] (CVF189)
JNO62_03775	VFG036409	81.88	298	54	0	473	770	461	758	4e-39	163	pilT2 - twitching motility protein PilT [Neisseria meningitidis M01-240149] (CVF189)
JNO62_03775	VFG036405	81.88	298	54	0	473	770	461	758	4e-39	163	pilT2 - PilT-like protein PilT2 [Neisseria meningitidis 8013] (AI095)
JNO62_03775	VFG036404	81.88	298	54	0	473	770	479	776	4e-39	163	pilT2 - PilT-like protein PilT2 [Neisseria meningitidis WUE 2594] (CVF189)
JNO62_03775	VFG006198	81.88	298	54	0	473	770	461	758	4e-39	163	pilT2 - pilus retraction protein [Neisseria meningitidis Z2491] (CVF189)
JNO62_03775	VFG013917	80.6	335	65	0	425	759	320	654	7e-35	149	pilU - twitching motility protein PilU [Pseudomonas stutzeri A1501] (CVF518)
JNO62_03775	VFG013917	91.49	47	4	0	883	929	778	824	1e-08	61.9	pilU - twitching motility protein PilU [Pseudomonas stutzeri A1501] (CVF518)
JNO62_03775	VFG006199	81.21	298	56	0	473	770	461	758	3e-34	147	pilT2 - twitching motility protein PilT [Neisseria meningitidis MC58] (CVF189)
JNO62_03775	VFG006199	81.21	298	56	0	473	770	461	758	3e-34	147	pilT2 - twitching motility protein PilT [Neisseria meningitidis MC58] (CVF189)
JNO62_03775	VFG036408	80.87	298	57	0	473	770	461	758	6e-32	139	pilT2 - twitching motility protein PilT [Neisseria meningitidis G2136] (CVF189)
JNO62_03775	VFG013911	79.46	336	69	0	425	760	401	736	6e-26	119	pilU - twitching motility protein PilU [Pseudomonas aeruginosa UCBPP-PA14] (CVF518)
JNO62_03775	VFG001224	79.46	336	69	0	425	760	401	736	6e-26	119	pilU - twitching motility protein PilU [Pseudomonas aeruginosa PAO1] (VF0082)
JNO62_03775	VFG001224	79.46	336	69	0	425	760	401	736	6e-26	119	pilU - twitching motility protein PilU [Pseudomonas aeruginosa PAO1] (VF0082)
JNO62_03775	VFG013910	78.87	336	71	0	425	760	416	751	4e-21	103	pilU - twitching motility protein PilU [Pseudomonas aeruginosa PA7] (CVF518)
JNO62_03775	VFG013910	94.74	38	2	0	896	933	887	924	5e-08	60	pilU - twitching motility protein PilU [Pseudomonas aeruginosa PA7] (CVF518)
JNO62_03775	VFG013912	81.97	183	33	0	589	771	571	753	1e-20	101	pilU - twitching motility protein [Pseudomonas syringae pv. tomato str. DC3000] (CVF518)
JNO62_03775	VFG013914	80.9	199	38	0	585	783	561	759	3e-18	93.7	pilU - twitching motility protein [Pseudomonas syringae pv. phaseolicola 1448A] (CVF518)
JNO62_03775	VFG038472	81.01	179	34	0	589	767	550	728	8e-16	85.7	tapW - pilus retraction protein PilT [Aeromonas hydrophila ML09-119] (VF0475)
JNO62_03775	VFG038471	80.92	173	33	0	595	767	571	743	1e-14	81.8	tapW - twitching ATPase [Aeromonas hydrophila subsp. hydrophila ATCC 7966] (CVF783)
JNO62_03775	VFG038471	80.92	173	33	0	595	767	571	743	1e-14	81.8	tapW - twitching ATPase [Aeromonas hydrophila subsp. hydrophila ATCC 7966] (CVF783)
JNO62_03775	VFG013913	80.34	178	35	0	590	767	566	743	8e-13	75.8	pilU - Pilus retraction protein PilT [Pseudomonas syringae pv. syringae B728a] (CVF518)
JNO62_03775	VFG038470	95.45	44	2	0	599	642	578	621	1e-11	71.9	tapU - Twitching motility protein PilU [Aeromonas veronii B565] (CVF783)
JNO62_03775	VFG038468	81.62	136	25	0	581	716	557	692	1e-11	71.9	tapU - twitching motility protein PilU [Aeromonas hydrophila ML09-119] (VF0475)
JNO62_03775	VFG038473	86.67	75	10	0	586	660	562	636	5e-11	69.9	tapW - pilus retraction ATPase [Aeromonas salmonicida subsp. salmonicida A449] (CVF783)
JNO62_03775	VFG038467	88.71	62	7	0	581	642	557	618	2e-10	67.9	tapU - twitching ATPase [Aeromonas hydrophila subsp. hydrophila ATCC 7966] (CVF783)
JNO62_03775	VFG038467	88.71	62	7	0	581	642	557	618	2e-10	67.9	tapU - twitching ATPase [Aeromonas hydrophila subsp. hydrophila ATCC 7966] (CVF783)
JNO62_03775	VFG013907	88.68	53	6	0	416	468	392	444	2e-07	58	pilT - twitching motility protein [Pseudomonas mendocina ymp] (CVF518)
JNO62_03775	VFG013915	96.88	32	1	0	484	515	460	491	7e-07	56	pilU - Pilus retraction protein PilT [Pseudomonas fluorescens Pf0-1] (CVF518)
JNO62_03775	VFG013915	84.72	72	11	0	589	660	565	636	7e-07	56	pilU - Pilus retraction protein PilT [Pseudomonas fluorescens Pf0-1] (CVF518)
JNO62_03775	VFG013901	89.58	48	5	0	416	463	392	439	7e-07	56	pilT - twitching motility protein [Pseudomonas syringae pv. phaseolicola 1448A] (CVF518)
JNO62_03775	VFG038474	84.51	71	11	0	589	659	550	620	3e-06	54	tapW - Tfp pilus assembly protein, ATPase PilU [Aeromonas veronii B565] (CVF783)
JNO62_03780	VFG040923	87.27	55	7	0	43	97	49	103	1e-06	54	gspG - general secretory pathway protein G [Burkholderia pseudomallei K96243] (SS210)
JNO62_03780	VFG024828	96.67	30	1	0	43	72	91	120	4e-06	52	pilA - general secretion pathway protein H [Burkholderia cenocepacia MC0-3] (CVF638)
JNO62_03780	VFG024827	96.67	30	1	0	43	72	91	120	4e-06	52	pilA - putative type IV pilin protein [Burkholderia cenocepacia J2315] (CVF638)
JNO62_03780	VFG024825	96.67	30	1	0	43	72	91	120	4e-06	52	pilA - hypothetical protein [Burkholderia cenocepacia AU 1054] (CVF638)
JNO62_04015	VFG044310	94.59	37	2	0	135	171	90	126	1e-07	58	orbC - putative iron transport-related ATP-binding protein [Burkholderia cenocepacia J2315] (IA036)
JNO62_04195	VFG015958	90.57	53	5	0	178	230	160	212	2e-09	65.9	pvdQ - penicillin amidase [Pseudomonas entomophila L48] (CVF551)
JNO62_04195	VFG015953	87.3	63	8	0	202	264	181	243	3e-08	61.9	pvdQ - penicillin amidase family protein [Pseudomonas syringae pv. tomato str. DC3000] (CVF551)
JNO62_04195	VFG020051	81.73	104	19	0	805	908	754	857	2e-06	56	pvdQ - PvdQ [Pseudomonas aeruginosa LESB58] (CVF551)
JNO62_04195	VFG015952	81.73	104	19	0	805	908	754	857	2e-06	56	pvdQ - penicillin acylase-related protein [Pseudomonas aeruginosa UCBPP-PA14] (CVF551)
JNO62_04195	VFG015950	81.73	104	19	0	805	908	754	857	2e-06	56	pvdQ - 3-oxo-C12-homoserine lactone acylase PvdQ [Pseudomonas aeruginosa PAO1] (IA001)
JNO62_04195	VFG015950	81.73	104	19	0	805	908	754	857	2e-06	56	pvdQ - 3-oxo-C12-homoserine lactone acylase PvdQ [Pseudomonas aeruginosa PAO1] (IA001)
JNO62_04270	VFG038845	87.93	58	7	0	42	99	33	90	3e-08	60	nueA - 3-deoxy-D-manno-octulosonate cytidylyltransferase [Aeromonas hydrophila ML09-119] (VF0473)
JNO62_04510	VFG025292	86.76	68	9	0	1591	1658	2194	2261	6e-09	63.9	clpV - ATP-dependent Clp protease, ATP-binding subunit ClpB [Burkholderia pseudomallei 668] (CVF642)
JNO62_04510	VFG025292	94.44	36	2	0	994	1029	1033	1068	2e-06	56	clpV - ATP-dependent Clp protease, ATP-binding subunit ClpB [Burkholderia pseudomallei 668] (CVF642)
JNO62_04510	VFG025291	86.76	68	9	0	1591	1658	2203	2270	6e-09	63.9	clpV - ATP-dependent Clp protease, ATP-binding subunit ClpB [Burkholderia pseudomallei 1710b] (CVF642)
JNO62_04510	VFG025291	94.44	36	2	0	994	1029	1033	1068	2e-06	56	clpV - ATP-dependent Clp protease, ATP-binding subunit ClpB [Burkholderia pseudomallei 1710b] (CVF642)
JNO62_04510	VFG025290	86.76	68	9	0	1591	1658	2203	2270	6e-09	63.9	clpV - ATP-dependent Clp protease, ATP-binding subunit ClpB [Burkholderia pseudomallei 1106a] (CVF642)
JNO62_04510	VFG025290	94.44	36	2	0	994	1029	1033	1068	2e-06	56	clpV - ATP-dependent Clp protease, ATP-binding subunit ClpB [Burkholderia pseudomallei 1106a] (CVF642)
JNO62_04510	VFG025289	86.76	68	9	0	1591	1658	2203	2270	6e-09	63.9	clpV - ATP-dependent Clp protease, ATP-binding subunit ClpB [Burkholderia mallei SAVP1] (CVF642)
JNO62_04510	VFG025289	94.44	36	2	0	994	1029	1033	1068	2e-06	56	clpV - ATP-dependent Clp protease, ATP-binding subunit ClpB [Burkholderia mallei SAVP1] (CVF642)
JNO62_04510	VFG025288	86.76	68	9	0	1591	1658	2203	2270	6e-09	63.9	clpV - ATP-dependent Clp protease, ATP-binding subunit ClpB [Burkholderia mallei NCTC 10247] (CVF642)
JNO62_04510	VFG025288	94.44	36	2	0	994	1029	1033	1068	2e-06	56	clpV - ATP-dependent Clp protease, ATP-binding subunit ClpB [Burkholderia mallei NCTC 10247] (CVF642)
JNO62_04510	VFG025287	86.76	68	9	0	1591	1658	2203	2270	6e-09	63.9	clpV - ATP-dependent Clp protease, ATP-binding subunit ClpB [Burkholderia mallei NCTC 10229] (CVF642)
JNO62_04510	VFG025287	94.44	36	2	0	994	1029	1033	1068	2e-06	56	clpV - ATP-dependent Clp protease, ATP-binding subunit ClpB [Burkholderia mallei NCTC 10229] (CVF642)
JNO62_04510	VFG025286	86.76	68	9	0	1591	1658	2203	2270	6e-09	63.9	clpV1 - ATP-dependent Clp protease, ATP-binding subunit ClpB [Burkholderia mallei ATCC 23344] (SS191)
JNO62_04510	VFG025286	94.44	36	2	0	994	1029	1033	1068	2e-06	56	clpV1 - ATP-dependent Clp protease, ATP-binding subunit ClpB [Burkholderia mallei ATCC 23344] (SS191)
JNO62_04510	VFG041066	87.5	64	8	0	623	686	656	719	6e-09	63.9	clpV - ATP-dependent Clp protease, ATP-binding subunit [Agrobacterium tumefaciens str. C58] (SS195)
JNO62_04510	VFG002480	86.76	68	9	0	1591	1658	2194	2261	6e-09	63.9	tssH-5/clpV - Clp-type ATPase chaperone protein [Burkholderia pseudomallei K96243] (VF0429)
JNO62_04510	VFG002480	94.44	36	2	0	994	1029	1033	1068	2e-06	56	tssH-5/clpV - Clp-type ATPase chaperone protein [Burkholderia pseudomallei K96243] (VF0429)
JNO62_04510	VFG002480	86.76	68	9	0	1591	1658	2194	2261	6e-09	63.9	tssH-5/clpV - Clp-type ATPase chaperone protein [Burkholderia pseudomallei K96243] (VF0429)
JNO62_04510	VFG002480	94.44	36	2	0	994	1029	1033	1068	2e-06	56	tssH-5/clpV - Clp-type ATPase chaperone protein [Burkholderia pseudomallei K96243] (VF0429)
JNO62_04510	VFG025294	90	50	5	0	619	668	664	713	1e-07	60	clpV - ATP-dependent Clp protease, ATP-binding subunit ClpB [Burkholderia thailandensis E264] (CVF642)
JNO62_04510	VFG025294	85.29	68	10	0	1591	1658	2059	2126	2e-06	56	clpV - ATP-dependent Clp protease, ATP-binding subunit ClpB [Burkholderia thailandensis E264] (CVF642)
JNO62_04510	VFG015491	92.68	41	3	0	1679	1719	2120	2160	4e-07	58	clpV1 - type VI secretion ATPase, ClpV1 family [Pseudomonas aeruginosa PA7] (CVF535)
JNO62_04510	VFG041020	90.7	43	4	0	844	886	841	883	6e-06	54	clpV2 - ClpA/B-type protease [Pseudomonas aeruginosa PAO1] (SS179)
JNO62_04640	VFG044225	96.77	31	1	0	110	140	95	125	2e-06	54	bauE - ferric siderophore ABC transporter ATP-binding protein BauE [Pseudomonas entomophila L48] (IA004)
JNO62_04645	VFG044225	96.77	31	1	0	107	137	95	125	2e-06	54	bauE - ferric siderophore ABC transporter ATP-binding protein BauE [Pseudomonas entomophila L48] (IA004)
JNO62_04655	VFG044347	96.77	31	1	0	655	685	808	838	3e-06	54	acsF - 4-aminobutyrate aminotransferase [Dickeya dadantii 3937] (IA011)
JNO62_04890	VFG009301	92.31	39	3	0	147	185	201	239	2e-06	54	panC - pantoate--beta-alanine ligase [Mycobacterium smegmatis str. MC2 155] (CVF305)
JNO62_04890	VFG022615	100	26	0	0	529	554	592	617	9e-06	52	panC - pantoate-beta-alanine ligase PanC [Mycobacterium sp. JDM601] (CVF305)
JNO62_05030	VFG042042	99.91	2220	2	0	1	2220	1	2220	0	4385	RSc2359 - hypothetical protein [Ralstonia solanacearum GMI1000] (SS008)
JNO62_05215	VFG000182	85.83	120	17	0	1121	1240	935	1054	5e-21	103	xcpR - general secretion pathway protein E [Pseudomonas aeruginosa PAO1] (VF0084)
JNO62_05215	VFG000182	85.83	120	17	0	1121	1240	935	1054	5e-21	103	xcpR - general secretion pathway protein E [Pseudomonas aeruginosa PAO1] (VF0084)
JNO62_05215	VFG040983	93.65	63	4	0	1178	1240	1052	1114	5e-18	93.7	gspE - general secretion pathway protein E [Ralstonia solanacearum GMI1000] (SS217)
JNO62_05215	VFG040878	84.62	104	16	0	1137	1240	900	1003	8e-14	79.8	hxcR - type II secretion system protein [Pseudomonas aeruginosa PAO1] (SS204)
JNO62_05215	VFG040920	83.33	120	20	0	1121	1240	956	1075	8e-14	79.8	gspE - general secretory pathway protein E [Burkholderia pseudomallei K96243] (SS210)
JNO62_05215	VFG013779	84.62	78	12	0	1137	1214	1140	1217	7e-08	60	pilB - type II secretion system protein E [Pseudomonas fluorescens Pf0-1] (CVF518)
JNO62_05215	VFG038591	94.74	38	2	0	964	1001	964	1001	7e-08	60	mshE - type IV pilin [Aeromonas veronii B565] (CVF785)
JNO62_05215	VFG024910	81.2	117	22	0	1151	1267	977	1093	3e-07	58	pilQ - type IV pilus protein PilQ [Burkholderia pseudomallei 668] (CVF638)
JNO62_05215	VFG024909	81.2	117	22	0	1151	1267	977	1093	3e-07	58	pilQ - type II/IV secretion system protein [Burkholderia pseudomallei 1710b] (CVF638)
JNO62_05215	VFG024905	81.2	117	22	0	1151	1267	977	1093	3e-07	58	pilQ - type II/IV secretion system protein [Burkholderia mallei ATCC 23344] (CVF638)
JNO62_05215	VFG002432	81.2	117	22	0	1151	1267	977	1093	3e-07	58	pilQ - type IV pilus biosynthesis protein [Burkholderia pseudomallei K96243] (VF0431)
JNO62_05215	VFG002432	81.2	117	22	0	1151	1267	977	1093	3e-07	58	pilQ - type IV pilus biosynthesis protein [Burkholderia pseudomallei K96243] (VF0431)
JNO62_05215	VFG024931	94.44	36	2	0	1170	1205	627	662	1e-06	56	pilT - type II secretion system protein E [Burkholderia cenocepacia MC0-3] (CVF638)
JNO62_05215	VFG038276	90.91	44	4	0	1197	1240	1008	1051	1e-06	56	exeE - general secretory pathway protein E [Aeromonas hydrophila subsp. hydrophila ATCC 7966] (SS209)
JNO62_05215	VFG038276	90.91	44	4	0	1197	1240	1008	1051	1e-06	56	exeE - general secretory pathway protein E [Aeromonas hydrophila subsp. hydrophila ATCC 7966] (SS209)
JNO62_05215	VFG013776	89.36	47	5	0	1148	1194	1145	1191	4e-06	54	pilB - type IV pilus biogenesis protein PilB [Pseudomonas syringae pv. tomato str. DC3000] (CVF518)
JNO62_05215	VFG013774	89.36	47	5	0	1148	1194	1136	1182	4e-06	54	pilB - type IV-A pilus assembly ATPase PilB [Pseudomonas aeruginosa PA7] (CVF518)
JNO62_05215	VFG024912	81.55	103	19	0	1165	1267	997	1099	4e-06	54	pilQ - type II/IV secretion system protein [Burkholderia thailandensis E264] (CVF638)
JNO62_05375	VFG038901	83.75	80	13	0	595	674	607	686	9e-07	56	hlyA - transporter [Aeromonas hydrophila ML09-119] (CVF792)
JNO62_05375	VFG038900	83.75	80	13	0	595	674	607	686	9e-07	56	hlyA - Hemolysin A [Aeromonas hydrophila subsp. hydrophila ATCC 7966] (CVF792)
JNO62_05375	VFG038900	83.75	80	13	0	595	674	607	686	9e-07	56	hlyA - Hemolysin A [Aeromonas hydrophila subsp. hydrophila ATCC 7966] (CVF792)
JNO62_05440	VFG044100	92.5	40	3	0	468	507	474	513	5e-07	56	phuV - hemin importer ATP-binding subunit [Pseudomonas aeruginosa PAO1] (IA049)
JNO62_05510	VFG044225	96.88	32	1	0	125	156	95	126	5e-07	56	bauE - ferric siderophore ABC transporter ATP-binding protein BauE [Pseudomonas entomophila L48] (IA004)
JNO62_05625	VFG044121	82.14	112	20	0	526	637	559	670	3e-09	63.9	alcE - putative iron-sulfur protein [Bordetella pertussis Tohama I] (IA010)
JNO62_05625	VFG044121	80.6	134	26	0	868	1001	901	1034	5e-08	60	alcE - putative iron-sulfur protein [Bordetella pertussis Tohama I] (IA010)
JNO62_05625	VFG044121	94.44	36	2	0	289	324	322	357	7e-07	56	alcE - putative iron-sulfur protein [Bordetella pertussis Tohama I] (IA010)
JNO62_05670	VFG009718	86.63	187	25	0	1842	2028	762	948	1e-41	172	sigA/rpoV - sigma factor MysA [Mycobacterium smegmatis str. MC2 155] (CVF325)
JNO62_05670	VFG026971	85.79	183	26	0	1846	2028	499	681	6e-37	157	sigA/rpoV - RNA polymerase sigma factor [Mycobacterium tuberculosis CAS/NITR204] (CVF325)
JNO62_05670	VFG022866	85	180	27	0	1849	2028	907	1086	9e-33	143	sigA/rpoV - RNA polymerase sigma factor SigB [Mycobacterium sp. JDM601] (CVF325)
JNO62_05670	VFG026965	84.7	183	28	0	1846	2028	952	1134	4e-32	141	sigA/rpoV - RNA polymerase sigma factor SigA (Sigma-A) [Mycobacterium canettii CIPT 140070017] (CVF325)
JNO62_05670	VFG026966	84.44	180	28	0	1849	2028	898	1077	2e-30	135	sigA/rpoV - RNA polymerase sigma factor SigA [Mycobacterium liflandii 128FXT] (CVF325)
JNO62_05670	VFG009717	84.44	180	28	0	1849	2028	874	1053	2e-30	135	sigA/rpoV - RNA polymerase sigma factor SigA [Mycobacterium ulcerans Agy99] (CVF325)
JNO62_05670	VFG026980	84.15	183	29	0	1846	2028	340	522	9e-30	133	sigA/rpoV - RNA polymerase sigma factor [Mycobacterium tuberculosis RGTB423] (CVF325)
JNO62_05670	VFG026976	84.15	183	29	0	1846	2028	499	681	9e-30	133	sigA/rpoV - RNA polymerase sigma factor [Mycobacterium tuberculosis str. Haarlem/NITR202] (CVF325)
JNO62_05670	VFG026975	84.15	183	29	0	1846	2028	958	1140	9e-30	133	sigA/rpoV - RNA polymerase sigma factor [Mycobacterium tuberculosis str. Erdman (ATCC 35801)] (ATCC 35801)
JNO62_05670	VFG026963	84.15	183	29	0	1846	2028	952	1134	9e-30	133	sigA/rpoV - RNA polymerase sigma factor SigA (Sigma-A) [Mycobacterium canettii CIPT 140070008] (CVF325)
JNO62_05670	VFG024128	83.96	187	30	0	1842	2028	828	1014	9e-30	133	sigA/rpoV - RNA polymerase sigma factor rpoD [Mycobacterium indicus pranii MTCC 9506] (CVF325)
JNO62_05670	VFG022861	84.15	183	29	0	1846	2028	952	1134	9e-30	133	sigA/rpoV - RNA polymerase sigma factor SIGA (SIGMA-A) [Mycobacterium africanum GM041182] (CVF325)
JNO62_05670	VFG009720	84.57	175	27	0	1842	2016	798	972	9e-30	133	sigA/rpoV - RNA polymerase, sigma 70 subunit, RpoD family [Mycobacterium vanbaalenii PYR-1] (CVF325)
JNO62_05670	VFG009716	83.96	187	30	0	1842	2028	1086	1272	9e-30	133	sigA/rpoV - RNA polymerase sigma factor [Mycobacterium leprae TN] (CVF325)
JNO62_05670	VFG001405	84.15	183	29	0	1846	2028	952	1134	9e-30	133	sigA/rpoV - RNA polymerase sigma factor [Mycobacterium tuberculosis H37Rv] (VF0257)
JNO62_05670	VFG022859	88.89	117	13	0	1912	2028	937	1053	1e-28	129	sigA/rpoV - RNA polymerase sigma factor [Mycobacterium marinum M] (CVF325)
JNO62_05670	VFG026962	83.61	183	30	0	1846	2028	952	1134	2e-27	125	sigA/rpoV - RNA polymerase sigma factor SigA (Sigma-A) [Mycobacterium canettii CIPT 140060008] (CVF325)
JNO62_05670	VFG024130	83.42	187	31	0	1842	2028	828	1014	2e-27	125	sigA/rpoV - RNA polymerase sigma factor [Mycobacterium intracellulare MOTT-02] (CVF325)
JNO62_05670	VFG024127	84	175	28	0	1842	2016	828	1002	2e-27	125	sigA/rpoV - RNA polymerase sigma factor RpoD, C-terminal domain/RNA polymerase sigma factor, sigma-70 family [Mycobacterium gilvum Spyr1] (CVF325)
JNO62_05670	VFG024127	96.88	32	1	0	977	1008	620	651	2e-06	56	sigA/rpoV - RNA polymerase sigma factor RpoD, C-terminal domain/RNA polymerase sigma factor, sigma-70 family [Mycobacterium gilvum Spyr1] (CVF325)
JNO62_05670	VFG022862	83.61	183	30	0	1846	2028	952	1134	2e-27	125	sigA/rpoV - RNA polymerase sigma factor SIGA [Mycobacterium canettii CIPT 140010059] (CVF325)
JNO62_05670	VFG026985	83.33	186	31	0	1843	2028	919	1104	8e-27	123	sigA/rpoV - RNA polymerase sigma factor, sigma-70 family [Mycobacterium smegmatis JS623] (CVF325)
JNO62_05670	VFG026984	82.89	187	32	0	1842	2028	891	1077	5e-25	117	sigA/rpoV - RNA polymerase sigma factor SigA [Mycobacterium avium subsp. paratuberculosis MAP4] (CVF325)
JNO62_05670	VFG026984	89.58	48	5	0	2171	2218	1220	1267	2e-06	56	sigA/rpoV - RNA polymerase sigma factor SigA [Mycobacterium avium subsp. paratuberculosis MAP4] (CVF325)
JNO62_05670	VFG026983	82.89	187	32	0	1842	2028	828	1014	5e-25	117	sigA/rpoV - RNA polymerase sigma factor [Mycobacterium yongonense 05-1390] (CVF325)
JNO62_05670	VFG026967	89.9	99	10	0	1918	2016	580	678	5e-25	117	sigA/rpoV - RNA polymerase sigma factor rpoD [Mycobacterium abscessus subsp. bolletii str. GO 06] (CVF325)
JNO62_05670	VFG026961	89.9	99	10	0	1918	2016	841	939	5e-25	117	sigA/rpoV - RNA polymerase sigma factor [Mycobacterium abscessus subsp. bolletii 50594] (CVF325)
JNO62_05670	VFG024129	82.89	187	32	0	1842	2028	867	1053	5e-25	117	sigA/rpoV - RNA polymerase sigma factor [Mycobacterium intracellulare str. MOTT36Y] (CVF325)
JNO62_05670	VFG022860	83.43	175	29	0	1842	2016	765	939	5e-25	117	sigA/rpoV - RNA polymerase sigma factor [Mycobacterium abscessus ATCC 19977] (CVF325)
JNO62_05670	VFG009721	83.43	175	29	0	1842	2016	804	978	5e-25	117	sigA/rpoV - RNA polymerase, sigma 70 subunit, RpoD family [Mycobacterium sp. JLS] (CVF325)
JNO62_05670	VFG009719	83.43	175	29	0	1842	2016	828	1002	5e-25	117	sigA/rpoV - RNA polymerase, sigma 70 subunit, RpoD family [Mycobacterium gilvum PYR-GCK] (CVF325)
JNO62_05670	VFG009719	96.88	32	1	0	977	1008	620	651	2e-06	56	sigA/rpoV - RNA polymerase, sigma 70 subunit, RpoD family [Mycobacterium gilvum PYR-GCK] (CVF325)
JNO62_05670	VFG009715	82.89	187	32	0	1842	2028	852	1038	5e-25	117	sigA/rpoV - sigma factor MysA [Mycobacterium avium 104] (CVF325)
JNO62_05670	VFG009714	82.89	187	32	0	1842	2028	891	1077	5e-25	117	sigA/rpoV - RNA polymerase sigma factor [Mycobacterium avium subsp. paratuberculosis K-10] (CVF325)
JNO62_05670	VFG009714	89.58	48	5	0	2171	2218	1220	1267	2e-06	56	sigA/rpoV - RNA polymerase sigma factor [Mycobacterium avium subsp. paratuberculosis K-10] (CVF325)
JNO62_05670	VFG026964	82.97	182	31	0	1846	2027	928	1109	2e-24	115	sigA/rpoV - RNA polymerase sigma factor SigA (Sigma-A) [Mycobacterium canettii CIPT 140070010] (CVF325)
JNO62_05670	VFG009722	89.22	102	11	0	1915	2016	877	978	2e-24	115	sigA/rpoV - RNA polymerase, sigma 70 subunit, RpoD family [Mycobacterium sp. KMS] (CVF325)
JNO62_05670	VFG043648	92.5	40	3	0	1920	1959	438	477	2e-06	56	rpoS - RNA polymerase sigma factor RpoS [Pseudomonas aeruginosa PAO1] (AI097)
JNO62_06095	VFG024207	83.13	83	14	0	623	705	530	612	6e-06	54	relA - RelA/SpoT family (p)ppGpp synthetase [Mycobacterium gilvum Spyr1] (CVF335)
JNO62_06095	VFG009929	83.13	83	14	0	623	705	530	612	6e-06	54	relA - (p)ppGpp synthetase I, SpoT/RelA [Mycobacterium gilvum PYR-GCK] (CVF335)
JNO62_06165	VFG030675	81.01	158	30	0	382	539	385	542	8e-13	75.8	sugC - SugC [Mycobacterium avium subsp. paratuberculosis K-10] (CVF651)
JNO62_06165	VFG030675	95.56	45	2	0	229	273	232	276	3e-12	73.8	sugC - SugC [Mycobacterium avium subsp. paratuberculosis K-10] (CVF651)
JNO62_06165	VFG030676	95.56	45	2	0	229	273	232	276	3e-12	73.8	sugC - ABC transporter ATP-binding protein [Mycobacterium avium 104] (CVF651)
JNO62_06165	VFG030676	80.38	158	31	0	382	539	385	542	2e-10	67.9	sugC - ABC transporter ATP-binding protein [Mycobacterium avium 104] (CVF651)
JNO62_06165	VFG030684	81.12	143	27	0	397	539	400	542	5e-11	69.9	sugC - ABC transporter--like protein [Mycobacterium vanbaalenii PYR-1] (CVF651)
JNO62_06165	VFG030722	93.48	46	3	0	228	273	231	276	2e-10	67.9	sugC - ABC transporter, ATP-binding protein SugC [Mycobacterium yongonense 05-1390] (CVF651)
JNO62_06165	VFG030699	93.48	46	3	0	228	273	231	276	2e-10	67.9	sugC - ABC transporter, ATP-binding protein SugC [Mycobacterium intracellulare ATCC 13950] (CVF651)
JNO62_06165	VFG030699	88.24	51	6	0	673	723	676	726	3e-06	54	sugC - ABC transporter, ATP-binding protein SugC [Mycobacterium intracellulare ATCC 13950] (CVF651)
JNO62_06165	VFG030697	93.48	46	3	0	228	273	231	276	2e-10	67.9	sugC - ABC transporter, ATP-binding protein SugC [Mycobacterium intracellulare MOTT-02] (CVF651)
JNO62_06165	VFG030697	88.24	51	6	0	673	723	676	726	3e-06	54	sugC - ABC transporter, ATP-binding protein SugC [Mycobacterium intracellulare MOTT-02] (CVF651)
JNO62_06165	VFG030696	93.48	46	3	0	228	273	231	276	2e-10	67.9	sugC - ABC transporter, ATP-binding protein SugC [Mycobacterium intracellulare str. MOTT36Y] (CVF651)
JNO62_06165	VFG030695	93.48	46	3	0	228	273	231	276	2e-10	67.9	sugC - maltodextrin import ATP-binding protein msmX [Mycobacterium indicus pranii MTCC 9506] (CVF651)
JNO62_06165	VFG030695	88.24	51	6	0	673	723	676	726	3e-06	54	sugC - maltodextrin import ATP-binding protein msmX [Mycobacterium indicus pranii MTCC 9506] (CVF651)
JNO62_06165	VFG030692	80.38	158	31	0	382	539	385	542	2e-10	67.9	sugC - sugar ABC transporter [Mycobacterium sp. JDM601] (CVF651)
JNO62_06165	VFG030705	83.33	96	16	0	396	491	399	494	3e-09	63.9	sugC - sugar-transport ATP-binding protein ABC transporter SugC [Mycobacterium liflandii 128FXT] (CVF651)
JNO62_06165	VFG030705	91.3	46	4	0	228	273	231	276	5e-08	60	sugC - sugar-transport ATP-binding protein ABC transporter SugC [Mycobacterium liflandii 128FXT] (CVF651)
JNO62_06165	VFG030691	83.33	96	16	0	396	491	399	494	3e-09	63.9	sugC - sugar-transport ATP-binding protein ABC transporter SugC [Mycobacterium marinum M] (CVF651)
JNO62_06165	VFG030691	91.3	46	4	0	228	273	231	276	5e-08	60	sugC - sugar-transport ATP-binding protein ABC transporter SugC [Mycobacterium marinum M] (CVF651)
JNO62_06165	VFG030681	93.18	44	3	0	228	271	231	274	3e-09	63.9	sugC - ABC transporter-like protein [Mycobacterium sp. KMS] (CVF651)
JNO62_06165	VFG030680	93.18	44	3	0	228	271	231	274	3e-09	63.9	sugC - ABC transporter-like protein [Mycobacterium sp. JLS] (CVF651)
JNO62_06165	VFG030694	94.29	35	2	0	565	599	571	605	3e-06	54	sugC - sugar ABC transporter ATP-binding protein [Mycobacterium gilvum Spyr1] (CVF651)
JNO62_06170	VFG042043	98.89	2894	20	1	311	3204	311	3192	0	5497	AWR1 - AWR family protein [Ralstonia solanacearum GMI1000] (SS008)
JNO62_06170	VFG042043	99.62	260	1	0	1	260	1	260	2e-142	507	AWR1 - AWR family protein [Ralstonia solanacearum GMI1000] (SS008)
JNO62_06205	VFG042044	98.75	957	12	0	439	1395	1	957	0	1802	RSc2132 - hypothetical protein [Ralstonia solanacearum GMI1000] (SS008)
JNO62_06210	VFG042045	99.22	2166	17	0	1	2166	148	2313	0	4159	SKWP6 - SKWP protein 6 [Ralstonia solanacearum GMI1000] (SS008)
JNO62_06210	VFG042025	95.56	45	2	0	603	647	1308	1352	6e-12	73.8	SKWP5/RSp0296 - hypothetical protein [Ralstonia solanacearum GMI1000] (SS008)
JNO62_06210	VFG042025	92.5	40	3	0	1110	1149	1311	1350	1e-06	56	SKWP5/RSp0296 - hypothetical protein [Ralstonia solanacearum GMI1000] (SS008)
JNO62_06210	VFG042025	94.44	36	2	0	1621	1656	1822	1857	1e-06	56	SKWP5/RSp0296 - hypothetical protein [Ralstonia solanacearum GMI1000] (SS008)
JNO62_06210	VFG042047	90.38	52	5	0	1607	1658	1919	1970	6e-09	63.9	SKWP4 - hypothetical protein [Ralstonia solanacearum GMI1000] (SS008)
JNO62_06210	VFG042047	100	32	0	0	1118	1149	2186	2217	6e-09	63.9	SKWP4 - hypothetical protein [Ralstonia solanacearum GMI1000] (SS008)
JNO62_06210	VFG042047	97.14	35	1	0	613	647	1303	1337	2e-08	61.9	SKWP4 - hypothetical protein [Ralstonia solanacearum GMI1000] (SS008)
JNO62_06210	VFG042047	97.14	35	1	0	1120	1154	1936	1970	2e-08	61.9	SKWP4 - hypothetical protein [Ralstonia solanacearum GMI1000] (SS008)
JNO62_06210	VFG042047	97.14	35	1	0	740	774	2186	2220	2e-08	61.9	SKWP4 - hypothetical protein [Ralstonia solanacearum GMI1000] (SS008)
JNO62_06210	VFG042047	90	50	5	0	1228	1277	1288	1337	9e-08	60	SKWP4 - hypothetical protein [Ralstonia solanacearum GMI1000] (SS008)
JNO62_06210	VFG042047	100	30	0	0	1120	1149	1306	1335	9e-08	60	SKWP4 - hypothetical protein [Ralstonia solanacearum GMI1000] (SS008)
JNO62_06210	VFG042047	100	29	0	0	749	777	2069	2097	4e-07	58	SKWP4 - hypothetical protein [Ralstonia solanacearum GMI1000] (SS008)
JNO62_06210	VFG042047	96.97	33	1	0	616	648	2188	2220	4e-07	58	SKWP4 - hypothetical protein [Ralstonia solanacearum GMI1000] (SS008)
JNO62_06210	VFG042047	96.88	32	1	0	742	773	1306	1337	1e-06	56	SKWP4 - hypothetical protein [Ralstonia solanacearum GMI1000] (SS008)
JNO62_06210	VFG042047	89.58	48	5	0	603	650	2049	2096	1e-06	56	SKWP4 - hypothetical protein [Ralstonia solanacearum GMI1000] (SS008)
JNO62_06210	VFG042047	94.29	35	2	0	614	648	2690	2724	6e-06	54	SKWP4 - hypothetical protein [Ralstonia solanacearum GMI1000] (SS008)
JNO62_06210	VFG042047	100	27	0	0	748	774	2698	2724	6e-06	54	SKWP4 - hypothetical protein [Ralstonia solanacearum GMI1000] (SS008)
JNO62_06210	VFG042035	97.14	35	1	0	1621	1655	1327	1361	2e-08	61.9	SKWP1 - hypothetical protein [Ralstonia solanacearum GMI1000] (SS008)
JNO62_06360	VFG042046	99.13	921	8	0	1	921	1	921	0	1762	RSc2101 - hypothetical protein [Ralstonia solanacearum GMI1000] (SS008)
JNO62_06585	VFG027925	89.47	76	8	0	255	330	276	351	4e-16	87.7	nuoG - NADH dehydrogenase I chain G [Mycobacterium avium subsp. paratuberculosis MAP4] (CVF620)
JNO62_06585	VFG017486	89.47	76	8	0	255	330	276	351	4e-16	87.7	nuoG - NADH-quinone oxidoreductase, chain g [Mycobacterium avium 104] (CVF620)
JNO62_06585	VFG017485	89.47	76	8	0	255	330	306	381	4e-16	87.7	nuoG - NADH dehydrogenase gamma subunit [Mycobacterium avium subsp. paratuberculosis K-10] (CVF620)
JNO62_06585	VFG017490	88.16	76	9	0	255	330	303	378	1e-13	79.8	nuoG - NADH-quinone oxidoreductase, chain G [Mycobacterium vanbaalenii PYR-1] (CVF620)
JNO62_06585	VFG022858	90.48	63	6	0	268	330	271	333	4e-13	77.8	nuoG - NuoG (NADH- ubiquinone oxidoreductase chain G) [Mycobacterium sp. JDM601] (CVF620)
JNO62_06585	VFG027915	90.32	62	6	0	268	329	319	380	2e-12	75.8	nuoG - NADH dehydrogenase subunit G [Mycobacterium tuberculosis CAS/NITR204] (CVF620)
JNO62_06585	VFG027914	90.32	62	6	0	268	329	319	380	2e-12	75.8	nuoG - NADH dehydrogenase subunit G [Mycobacterium tuberculosis str. Beijing/NITR203] (CVF620)
JNO62_06585	VFG027909	90.32	62	6	0	268	329	319	380	2e-12	75.8	nuoG - NADH-quinone oxidoreductase subunit G [Mycobacterium canettii CIPT 140070017] (CVF620)
JNO62_06585	VFG022855	90.32	62	6	0	268	329	319	380	2e-12	75.8	nuoG - putative NADH dehydrogenase I subunit G NuoG [Mycobacterium canettii CIPT 140010059] (CVF620)
JNO62_06585	VFG022854	90.32	62	6	0	268	329	319	380	2e-12	75.8	nuoG - NUOG (NADH-ubiquinone oxidoreductase chain G) [Mycobacterium africanum GM041182] (CVF620)
JNO62_06585	VFG017484	90.32	62	6	0	268	329	319	380	2e-12	75.8	nuoG - nuoG [Mycobacterium bovis BCG str. Pasteur 1173P2] (CVF620)
JNO62_06585	VFG017483	90.32	62	6	0	268	329	319	380	2e-12	75.8	nuoG - NADH dehydrogenase gamma subunit [Mycobacterium bovis AF2122/97] (CVF620)
JNO62_06585	VFG017482	90.32	62	6	0	268	329	274	335	2e-12	75.8	nuoG - NADH dehydrogenase gamma subunit [Mycobacterium tuberculosis CDC1551] (CVF620)
JNO62_06585	VFG017480	90.32	62	6	0	268	329	319	380	2e-12	75.8	nuoG - NADH dehydrogenase gamma subunit [Mycobacterium tuberculosis H37Rv] (CVF620)
JNO62_06585	VFG017479	90.32	62	6	0	268	329	319	380	2e-12	75.8	nuoG - NADH dehydrogenase I chain G nuoG (NADH-ubiquinone oxidoreductase chain G) [Mycobacterium tuberculosis F11] (CVF620)
JNO62_06585	VFG027924	86.84	76	10	0	255	330	312	387	3e-11	71.9	nuoG - NADH dehydrogenase subunit G [Mycobacterium yongonense 05-1390] (CVF620)
JNO62_06585	VFG024126	86.84	76	10	0	255	330	312	387	3e-11	71.9	nuoG - NADH dehydrogenase subunit G [Mycobacterium intracellulare ATCC 13950] (CVF620)
JNO62_06585	VFG024125	86.84	76	10	0	255	330	312	387	3e-11	71.9	nuoG - NADH dehydrogenase subunit G [Mycobacterium intracellulare MOTT-64] (CVF620)
JNO62_06585	VFG024124	86.84	76	10	0	255	330	312	387	3e-11	71.9	nuoG - NADH dehydrogenase subunit G [Mycobacterium intracellulare MOTT-02] (CVF620)
JNO62_06585	VFG024122	86.84	76	10	0	255	330	312	387	3e-11	71.9	nuoG - NADH-quinone oxidoreductase subunit G [Mycobacterium indicus pranii MTCC 9506] (CVF620)
JNO62_06585	VFG027908	90.91	55	5	0	268	322	319	373	1e-10	69.9	nuoG - NADH-quinone oxidoreductase subunit G [Mycobacterium canettii CIPT 140070010] (CVF620)
JNO62_06585	VFG017488	88.89	63	7	0	268	330	316	378	1e-10	69.9	nuoG - NADH-quinone oxidoreductase, G subunit [Mycobacterium smegmatis str. MC2 155] (CVF620)
JNO62_06585	VFG027910	85.53	76	11	0	255	330	312	387	6e-09	63.9	nuoG - NADH dehydrogenase I [Mycobacterium liflandii 128FXT] (CVF620)
JNO62_06585	VFG022852	85.53	76	11	0	255	330	312	387	6e-09	63.9	nuoG - NADH dehydrogenase subunit G [Mycobacterium marinum M] (CVF620)
JNO62_06585	VFG017487	85.53	76	11	0	255	330	312	387	6e-09	63.9	nuoG - NuoG (NADH- ubiquinone oxidoreductase chain G) [Mycobacterium ulcerans Agy99] (CVF620)
JNO62_06585	VFG017492	87.3	63	8	0	268	330	322	384	3e-08	61.9	nuoG - NADH-quinone oxidoreductase, chain G [Mycobacterium sp. KMS] (CVF620)
JNO62_06585	VFG024121	84.21	76	12	0	255	330	303	378	2e-06	56	nuoG - NADH dehydrogenase subunit G [Mycobacterium gilvum Spyr1] (CVF620)
JNO62_06585	VFG017491	85.71	63	9	0	268	330	322	384	6e-06	54	nuoG - NADH-quinone oxidoreductase, chain G [Mycobacterium sp. JLS] (CVF620)
JNO62_06640	VFG031026	95.35	43	2	0	429	471	420	462	5e-11	69.9	fadE29 - acyl-CoA dehydrogenase [Mycobacterium tuberculosis str. Haarlem/NITR202] (CVF654)
JNO62_06640	VFG031020	95.35	43	2	0	429	471	420	462	5e-11	69.9	fadE29 - acyl-CoA dehydrogenase [Mycobacterium tuberculosis str. Beijing/NITR203] (CVF654)
JNO62_06640	VFG031014	95.35	43	2	0	429	471	420	462	5e-11	69.9	fadE29 - Putative FadE29-like Acyl-CoA dehydrogenase [Mycobacterium canettii CIPT 140070010] (CVF654)
JNO62_06640	VFG031013	95.35	43	2	0	429	471	420	462	5e-11	69.9	fadE29 - Putative FadE29-like Acyl-CoA dehydrogenase [Mycobacterium canettii CIPT 140070008] (CVF654)
JNO62_06640	VFG031001	95.35	43	2	0	429	471	420	462	5e-11	69.9	fadE29 - putative acyl-CoA dehydrogenase FADE29 [Mycobacterium canettii CIPT 140010059] (CVF654)
JNO62_06640	VFG030984	95.35	43	2	0	429	471	420	462	5e-11	69.9	fadE29 - acyl-CoA dehydrogenase [Mycobacterium tuberculosis CDC1551] (CVF654)
JNO62_06640	VFG030983	95.35	43	2	0	429	471	420	462	5e-11	69.9	fadE29 - Probable acyl-CoA dehydrogenase FadE29 [Mycobacterium tuberculosis H37Rv] (CVF654)
JNO62_06640	VFG031015	93.18	44	3	0	429	472	420	463	3e-09	63.9	fadE29 - Putative FadE29-like Acyl-CoA dehydrogenase [Mycobacterium canettii CIPT 140070017] (CVF654)
JNO62_06675	VFG044225	96.77	31	1	0	209	239	95	125	2e-06	54	bauE - ferric siderophore ABC transporter ATP-binding protein BauE [Pseudomonas entomophila L48] (IA004)
JNO62_06930	VFG013981	87.72	57	7	0	2748	2804	2517	2573	5e-07	58	fimV - Peptidoglycan-binding LysM [Pseudomonas fluorescens Pf0-1] (CVF518)
JNO62_07100	VFG016032	97.14	35	1	0	803	837	1949	1983	2e-08	61.9	pvdD - pyoverdine synthetase D [Pseudomonas aeruginosa UCBPP-PA14] (CVF551)
JNO62_07100	VFG016032	97.14	35	1	0	803	837	5132	5166	2e-08	61.9	pvdD - pyoverdine synthetase D [Pseudomonas aeruginosa UCBPP-PA14] (CVF551)
JNO62_07100	VFG000161	97.14	35	1	0	803	837	1949	1983	2e-08	61.9	pvdD - pyoverdine synthetase D [Pseudomonas aeruginosa PAO1] (VF0094)
JNO62_07100	VFG000161	97.14	35	1	0	803	837	5132	5166	2e-08	61.9	pvdD - pyoverdine synthetase D [Pseudomonas aeruginosa PAO1] (VF0094)
JNO62_07100	VFG000161	97.14	35	1	0	803	837	1949	1983	2e-08	61.9	pvdD - pyoverdine synthetase D [Pseudomonas aeruginosa PAO1] (VF0094)
JNO62_07100	VFG000161	97.14	35	1	0	803	837	5132	5166	2e-08	61.9	pvdD - pyoverdine synthetase D [Pseudomonas aeruginosa PAO1] (VF0094)
JNO62_07100	VFG016066	94.74	38	2	0	803	840	6977	7014	8e-08	60	pvdL - pyoverdine synthetase A [Pseudomonas entomophila L48] (CVF551)
JNO62_07100	VFG016044	94.74	38	2	0	803	840	9683	9720	8e-08	60	pvdI - pyoverdine sidechain peptide synthetase [Pseudomonas entomophila L48] (CVF551)
JNO62_07100	VFG015826	94.74	38	2	0	803	840	6983	7020	8e-08	60	pvdL - amino acid adenylation domain protein [Pseudomonas putida GB-1] (CVF551)
JNO62_07100	VFG016061	94.44	36	2	0	805	840	7027	7062	1e-06	56	pvdL - peptide synthase [Pseudomonas syringae pv. tomato str. DC3000] (CVF551)
JNO62_07100	VFG016043	94.44	36	2	0	803	838	1976	2011	1e-06	56	pvdI - probable non-ribosomal peptide synthetase [Pseudomonas aeruginosa UCBPP-PA14] (CVF551)
JNO62_07100	VFG016043	94.44	36	2	0	803	838	9557	9592	1e-06	56	pvdI - probable non-ribosomal peptide synthetase [Pseudomonas aeruginosa UCBPP-PA14] (CVF551)
JNO62_07130	VFG025886	90.09	111	11	0	1123	1233	1111	1221	5e-30	133	tsr - methyl-accepting chemotaxis protein II [Burkholderia pseudomallei 668] (CVF643)
JNO62_07130	VFG025886	84.31	102	16	0	887	988	875	976	1e-12	75.8	tsr - methyl-accepting chemotaxis protein II [Burkholderia pseudomallei 668] (CVF643)
JNO62_07130	VFG025885	90.09	111	11	0	1123	1233	1111	1221	5e-30	133	tsr - methyl-accepting chemotaxis protein I [Burkholderia pseudomallei 1710b] (CVF643)
JNO62_07130	VFG025885	84.31	102	16	0	887	988	875	976	1e-12	75.8	tsr - methyl-accepting chemotaxis protein I [Burkholderia pseudomallei 1710b] (CVF643)
JNO62_07130	VFG025884	90.09	111	11	0	1123	1233	1111	1221	5e-30	133	tsr - methyl-accepting chemotaxis protein [Burkholderia pseudomallei 1106a] (CVF643)
JNO62_07130	VFG025884	84.31	102	16	0	887	988	875	976	1e-12	75.8	tsr - methyl-accepting chemotaxis protein [Burkholderia pseudomallei 1106a] (CVF643)
JNO62_07130	VFG025881	90.09	111	11	0	1123	1233	1111	1221	5e-30	133	tsr - methyl-accepting chemotaxis protein [Burkholderia mallei NCTC 10229] (CVF643)
JNO62_07130	VFG025881	84.31	102	16	0	887	988	875	976	1e-12	75.8	tsr - methyl-accepting chemotaxis protein [Burkholderia mallei NCTC 10229] (CVF643)
JNO62_07130	VFG025880	90.09	111	11	0	1123	1233	1111	1221	5e-30	133	tsr - methyl-accepting chemotaxis protein [Burkholderia mallei ATCC 23344] (CVF643)
JNO62_07130	VFG025880	84.31	102	16	0	887	988	875	976	1e-12	75.8	tsr - methyl-accepting chemotaxis protein [Burkholderia mallei ATCC 23344] (CVF643)
JNO62_07130	VFG002529	90.09	111	11	0	1123	1233	1111	1221	5e-30	133	tsr - methyl-accepting chemotaxis protein I [Burkholderia pseudomallei K96243] (VF0430)
JNO62_07130	VFG002529	84.31	102	16	0	887	988	875	976	1e-12	75.8	tsr - methyl-accepting chemotaxis protein I [Burkholderia pseudomallei K96243] (VF0430)
JNO62_07130	VFG002529	90.09	111	11	0	1123	1233	1111	1221	5e-30	133	tsr - methyl-accepting chemotaxis protein I [Burkholderia pseudomallei K96243] (VF0430)
JNO62_07130	VFG002529	84.31	102	16	0	887	988	875	976	1e-12	75.8	tsr - methyl-accepting chemotaxis protein I [Burkholderia pseudomallei K96243] (VF0430)
JNO62_07130	VFG025879	84.94	166	25	0	1111	1276	1099	1264	2e-29	131	tsr - methyl-accepting chemotaxis sensory transducer [Burkholderia cenocepacia MC0-3] (CVF643)
JNO62_07130	VFG025879	85.15	101	15	0	888	988	876	976	2e-14	81.8	tsr - methyl-accepting chemotaxis sensory transducer [Burkholderia cenocepacia MC0-3] (CVF643)
JNO62_07130	VFG025879	84.62	78	12	0	1413	1490	1401	1478	7e-08	60	tsr - methyl-accepting chemotaxis sensory transducer [Burkholderia cenocepacia MC0-3] (CVF643)
JNO62_07130	VFG025888	88.6	114	13	0	1123	1236	1111	1224	5e-27	123	tsr - methyl-accepting chemotaxis protein [Burkholderia thailandensis E264] (CVF643)
JNO62_07130	VFG025888	83.15	89	15	0	900	988	888	976	3e-07	58	tsr - methyl-accepting chemotaxis protein [Burkholderia thailandensis E264] (CVF643)
JNO62_07130	VFG025878	84.34	166	26	0	1111	1276	1099	1264	5e-27	123	tsr - methyl-accepting chemotaxis protein [Burkholderia cenocepacia J2315] (CVF643)
JNO62_07130	VFG025878	85.15	101	15	0	888	988	876	976	2e-14	81.8	tsr - methyl-accepting chemotaxis protein [Burkholderia cenocepacia J2315] (CVF643)
JNO62_07130	VFG025878	83.95	81	13	0	1413	1493	1401	1481	3e-07	58	tsr - methyl-accepting chemotaxis protein [Burkholderia cenocepacia J2315] (CVF643)
JNO62_07130	VFG025876	87.3	126	16	0	1111	1236	1099	1224	5e-27	123	tsr - methyl-accepting chemotaxis sensory transducer [Burkholderia cenocepacia AU 1054] (CVF643)
JNO62_07130	VFG025876	85.15	101	15	0	888	988	876	976	2e-14	81.8	tsr - methyl-accepting chemotaxis sensory transducer [Burkholderia cenocepacia AU 1054] (CVF643)
JNO62_07130	VFG025876	85.19	81	12	0	1413	1493	1401	1481	1e-09	65.9	tsr - methyl-accepting chemotaxis sensory transducer [Burkholderia cenocepacia AU 1054] (CVF643)
JNO62_07130	VFG043040	86.14	101	14	0	1120	1220	1105	1205	7e-17	89.7	tar/cheM - methyl accepting chemotaxis protein II [Salmonella enterica subsp. enterica serovar Typhimurium str. LT2] (AI139)
JNO62_07175	VFG001269	94.87	39	2	0	502	540	1831	1869	1e-08	61.9	cyaB - cyclolysin secretion ATP-binding protein [Bordetella pertussis Tohama I] (VF0028)
JNO62_07175	VFG001269	94.87	39	2	0	502	540	1831	1869	1e-08	61.9	cyaB - cyclolysin secretion ATP-binding protein [Bordetella pertussis Tohama I] (VF0028)
JNO62_07175	VFG044091	92.5	40	3	0	501	540	1410	1449	7e-07	56	hasD - transport protein HasD [Pseudomonas aeruginosa PAO1] (IA041)
JNO62_07370	VFG015911	90	50	5	0	713	762	494	543	8e-08	60	syrB1 - Amino acid adenylation [Pseudomonas syringae pv. syringae B728a] (CVF548)
JNO62_07370	VFG029722	91.3	46	4	0	713	758	557	602	8e-08	60	mps2 - linear gramicidin synthetase subunit B [Mycobacterium avium 104] (CVF650)
JNO62_07370	VFG029716	91.3	46	4	0	713	758	4904	4949	8e-08	60	mps1 - peptide synthetase [Mycobacterium tuberculosis RGTB327] (CVF650)
JNO62_07370	VFG029710	91.3	46	4	0	713	758	4901	4946	8e-08	60	mps1 - putative peptide synthetase nrp [Mycobacterium tuberculosis CCDC5180] (CVF650)
JNO62_07370	VFG029709	91.3	46	4	0	713	758	2231	2276	8e-08	60	mps1 - peptide synthetase nrp [Mycobacterium tuberculosis CCDC5079] (CVF650)
JNO62_07370	VFG029704	91.3	46	4	0	713	758	4904	4949	8e-08	60	mps1 - Putative peptide synthetase Nrp (peptide synthase) [Mycobacterium canettii CIPT 140070017] (CVF650)
JNO62_07370	VFG029703	91.3	46	4	0	713	758	4901	4946	8e-08	60	mps1 - Putative peptide synthetase Nrp (peptide synthase) [Mycobacterium canettii CIPT 140070010] (CVF650)
JNO62_07370	VFG029702	91.3	46	4	0	713	758	4901	4946	8e-08	60	mps1 - Putative peptide synthetase Nrp (peptide synthase) [Mycobacterium canettii CIPT 140070008] (CVF650)
JNO62_07370	VFG029701	91.3	46	4	0	713	758	4901	4946	8e-08	60	mps1 - Putative peptide synthetase Nrp (peptide synthase) [Mycobacterium canettii CIPT 140060008] (CVF650)
JNO62_07370	VFG029695	91.3	46	4	0	713	758	4901	4946	8e-08	60	mps1 - peptide synthetase nrp [Mycobacterium tuberculosis KZN 1435] (CVF650)
JNO62_07370	VFG029693	91.3	46	4	0	713	758	4901	4946	8e-08	60	mps1 - putative peptide synthetase [Mycobacterium canettii CIPT 140010059] (CVF650)
JNO62_07370	VFG029691	91.3	46	4	0	713	758	4901	4946	8e-08	60	mps1 - peptide synthetase [Mycobacterium africanum GM041182] (CVF650)
JNO62_07370	VFG029689	91.3	46	4	0	713	758	4901	4946	8e-08	60	mps1 - peptide synthetase nrp [Mycobacterium tuberculosis F11] (CVF650)
JNO62_07370	VFG029688	91.3	46	4	0	713	758	4595	4640	8e-08	60	mps1 - peptide synthetase [Mycobacterium tuberculosis H37Ra] (CVF650)
JNO62_07370	VFG029686	91.3	46	4	0	713	758	4901	4946	8e-08	60	mps1 - peptide synthetase nrp [Mycobacterium bovis BCG str. Pasteur 1173P2] (CVF650)
JNO62_07370	VFG029683	91.3	46	4	0	713	758	4901	4946	8e-08	60	mps1 - peptide synthetase [Mycobacterium bovis AF2122/97] (CVF650)
JNO62_07370	VFG029682	91.3	46	4	0	713	758	4925	4970	8e-08	60	mps1 - peptide synthetase [Mycobacterium tuberculosis CDC1551] (CVF650)
JNO62_07370	VFG029681	91.3	46	4	0	713	758	4901	4946	8e-08	60	mps1 - Probable peptide synthetase Nrp (peptide synthase) [Mycobacterium tuberculosis H37Rv] (CVF650)
JNO62_07370	VFG016066	94.59	37	2	0	722	758	6977	7013	3e-07	58	pvdL - pyoverdine synthetase A [Pseudomonas entomophila L48] (CVF551)
JNO62_07370	VFG016044	94.59	37	2	0	722	758	9683	9719	3e-07	58	pvdI - pyoverdine sidechain peptide synthetase [Pseudomonas entomophila L48] (CVF551)
JNO62_07370	VFG015826	94.59	37	2	0	722	758	6983	7019	3e-07	58	pvdL - amino acid adenylation domain protein [Pseudomonas putida GB-1] (CVF551)
JNO62_07370	VFG016043	94.44	36	2	0	722	757	1976	2011	1e-06	56	pvdI - probable non-ribosomal peptide synthetase [Pseudomonas aeruginosa UCBPP-PA14] (CVF551)
JNO62_07370	VFG016043	94.44	36	2	0	722	757	9557	9592	1e-06	56	pvdI - probable non-ribosomal peptide synthetase [Pseudomonas aeruginosa UCBPP-PA14] (CVF551)
JNO62_07440	VFG030694	97.3	37	1	0	137	173	107	143	5e-10	65.9	sugC - sugar ABC transporter ATP-binding protein [Mycobacterium gilvum Spyr1] (CVF651)
JNO62_07440	VFG030678	94.59	37	2	0	137	173	107	143	1e-07	58	sugC - ABC transporter-like protein [Mycobacterium gilvum PYR-GCK] (CVF651)
JNO62_07450	VFG031736	100	29	0	0	291	319	279	307	1e-07	58	regX3 - two component transcriptional regulator [Mycobacterium vanbaalenii PYR-1] (CVF667)
JNO62_07450	VFG024192	92.68	41	3	0	280	320	268	308	1e-07	58	mprA - two component response transcriptional regulatory protein MprA [Mycobacterium intracellulare ATCC 13950] (CVF333)
JNO62_07450	VFG024190	92.68	41	3	0	280	320	268	308	1e-07	58	mprA - two component response transcriptional regulatory protein MprA [Mycobacterium intracellulare MOTT-02] (CVF333)
JNO62_07450	VFG024189	92.68	41	3	0	280	320	268	308	1e-07	58	mprA - two component response transcriptional regulatory protein MprA [Mycobacterium intracellulare str. MOTT36Y] (CVF333)
JNO62_07450	VFG024188	92.68	41	3	0	280	320	268	308	1e-07	58	mprA - response regulator mprA [Mycobacterium indicus pranii MTCC 9506] (CVF333)
JNO62_07450	VFG031776	100	27	0	0	291	317	279	305	2e-06	54	regX3 - response regulator with CheY-like receiver domain and winged-helix DNA-binding domain [Mycobacterium smegmatis JS623] (CVF667)
JNO62_07450	VFG009860	92.11	38	3	0	283	320	271	308	7e-06	52	mprA - mycobacterial persistence regulator mrpa [Mycobacterium avium 104] (CVF333)
JNO62_07455	VFG031705	92.45	53	4	0	1147	1199	928	980	4e-12	73.8	senX3 - Signal-transduction histidine kinase senX3 [Mycobacterium abscessus subsp. bolletii str. GO 06] (CVF666)
JNO62_07455	VFG031699	92.45	53	4	0	1147	1199	1000	1052	4e-12	73.8	senX3 - two-component histidine kinase SenX3 [Mycobacterium abscessus subsp. bolletii 50594] (CVF666)
JNO62_07455	VFG031685	92.45	53	4	0	1147	1199	1000	1052	4e-12	73.8	senX3 - Sensor-like histidine kinase senX3 [Mycobacterium abscessus ATCC 19977] (CVF666)
JNO62_07455	VFG031691	90.2	51	5	0	1150	1200	1015	1065	1e-08	61.9	senX3 - two-component sensor histidine kinase [Mycobacterium sp. JDM601] (CVF666)
JNO62_07455	VFG031693	92.68	41	3	0	1159	1199	1018	1058	2e-07	58	senX3 - histidine kinase [Mycobacterium gilvum Spyr1] (CVF666)
JNO62_07455	VFG031676	92.68	41	3	0	1159	1199	1018	1058	2e-07	58	senX3 - histidine kinase [Mycobacterium gilvum PYR-GCK] (CVF666)
JNO62_07455	VFG031673	92.68	41	3	0	1159	1199	1012	1052	2e-07	58	senX3 - SenX3 [Mycobacterium avium subsp. paratuberculosis K-10] (CVF666)
JNO62_07455	VFG031677	94.44	36	2	0	1165	1200	988	1023	9e-07	56	senX3 - sensor histidine kinase SenX3 [Mycobacterium smegmatis str. MC2 155] (CVF666)
JNO62_07745	VFG027307	90.36	83	8	0	1007	1089	1115	1197	3e-20	101	relA - GTP pyrophosphokinase RelA [Mycobacterium liflandii 128FXT] (CVF335)
JNO62_07745	VFG024212	90.36	83	8	0	1007	1089	1130	1212	3e-20	101	relA - GTP pyrophosphokinase [Mycobacterium intracellulare ATCC 13950] (CVF335)
JNO62_07745	VFG022964	90.36	83	8	0	1007	1089	1115	1197	3e-20	101	relA - GTP pyrophosphokinase RelA [Mycobacterium marinum M] (CVF335)
JNO62_07745	VFG024211	89.16	83	9	0	1007	1089	1130	1212	7e-18	93.7	relA - GTP pyrophosphokinase [Mycobacterium intracellulare MOTT-64] (CVF335)
JNO62_07745	VFG024210	89.16	83	9	0	1007	1089	1130	1212	7e-18	93.7	relA - GTP pyrophosphokinase [Mycobacterium intracellulare MOTT-02] (CVF335)
JNO62_07745	VFG024209	89.16	83	9	0	1007	1089	1130	1212	7e-18	93.7	relA - GTP pyrophosphokinase [Mycobacterium intracellulare str. MOTT36Y] (CVF335)
JNO62_07745	VFG009927	89.16	83	9	0	1007	1089	1124	1206	7e-18	93.7	relA - GTP pyrophosphokinase RelA [Mycobacterium ulcerans Agy99] (CVF335)
JNO62_07745	VFG009925	89.87	79	8	0	1007	1085	1127	1205	7e-18	93.7	relA - GTP pyrophosphokinase [Mycobacterium avium 104] (CVF335)
JNO62_07745	VFG009924	89.87	79	8	0	1007	1085	1118	1196	7e-18	93.7	relA - RelA [Mycobacterium avium subsp. paratuberculosis K-10] (CVF335)
JNO62_07745	VFG009932	88.75	80	9	0	1007	1086	1157	1236	4e-16	87.7	relA - (p)ppGpp synthetase I, SpoT/RelA [Mycobacterium sp. KMS] (CVF335)
JNO62_07745	VFG009931	88.75	80	9	0	1007	1086	1172	1251	4e-16	87.7	relA - (p)ppGpp synthetase I, SpoT/RelA [Mycobacterium sp. JLS] (CVF335)
JNO62_07745	VFG024208	87.95	83	10	0	1007	1089	1130	1212	2e-15	85.7	relA - GTP pyrophosphokinase [Mycobacterium indicus pranii MTCC 9506] (CVF335)
JNO62_07745	VFG009928	87.95	83	10	0	1007	1089	1145	1227	2e-15	85.7	relA - GTP pyrophosphokinase [Mycobacterium smegmatis str. MC2 155] (CVF335)
JNO62_07745	VFG022971	86.75	83	11	0	1007	1089	1133	1215	4e-13	77.8	relA - GTP pyrophosphokinase RelA [Mycobacterium sp. JDM601] (CVF335)
JNO62_07745	VFG027306	86.84	76	10	0	1007	1082	1124	1199	2e-11	71.9	relA - (GTP diphosphokinase) [Mycobacterium canettii CIPT 140070017] (CVF335)
JNO62_07745	VFG027305	86.84	76	10	0	1007	1082	1124	1199	2e-11	71.9	relA - (GTP diphosphokinase) [Mycobacterium canettii CIPT 140070010] (CVF335)
JNO62_07745	VFG022967	86.84	76	10	0	1007	1082	1124	1199	2e-11	71.9	relA - putative GTP pyrophosphokinase RELA [Mycobacterium canettii CIPT 140010059] (CVF335)
JNO62_07745	VFG009921	86.84	76	10	0	1007	1082	1133	1208	2e-11	71.9	relA - GTP pyrophosphokinase [Mycobacterium tuberculosis CDC1551] (CVF335)
JNO62_07745	VFG001826	86.84	76	10	0	1007	1082	1124	1199	2e-11	71.9	relA - (GTP diphosphokinase) [Mycobacterium tuberculosis H37Rv] (VF0287)
JNO62_07745	VFG001826	86.84	76	10	0	1007	1082	1124	1199	2e-11	71.9	relA - (GTP diphosphokinase) [Mycobacterium tuberculosis H37Rv] (VF0287)
JNO62_07745	VFG022965	86.08	79	11	0	1007	1085	1118	1196	1e-10	69.9	relA - GTP pyrophosphokinase [Mycobacterium abscessus ATCC 19977] (CVF335)
JNO62_07745	VFG009930	86.08	79	11	0	1007	1085	1118	1196	1e-10	69.9	relA - (p)ppGpp synthetase I, SpoT/RelA [Mycobacterium vanbaalenii PYR-1] (CVF335)
JNO62_07745	VFG027322	84.42	77	12	0	1009	1085	1105	1181	4e-07	58	relA - (p)ppGpp synthetase, RelA/SpoT family [Mycobacterium smegmatis JS623] (CVF335)
JNO62_07745	VFG024207	83.95	81	13	0	1007	1087	1124	1204	4e-07	58	relA - RelA/SpoT family (p)ppGpp synthetase [Mycobacterium gilvum Spyr1] (CVF335)
JNO62_07745	VFG009929	83.95	81	13	0	1007	1087	1124	1204	4e-07	58	relA - (p)ppGpp synthetase I, SpoT/RelA [Mycobacterium gilvum PYR-GCK] (CVF335)
JNO62_08120	VFG009680	88	75	9	0	151	225	163	237	1e-13	77.8	ahpC - alkylhydroperoxide reductase [Mycobacterium smegmatis str. MC2 155] (CVF322)
JNO62_08120	VFG026910	95.65	46	2	0	148	193	160	205	4e-13	75.8	ahpC - alkylhydroperoxide reductase [Mycobacterium yongonense 05-1390] (CVF322)
JNO62_08120	VFG026910	84.72	72	11	0	451	522	460	531	4e-07	56	ahpC - alkylhydroperoxide reductase [Mycobacterium yongonense 05-1390] (CVF322)
JNO62_08120	VFG024108	95.65	46	2	0	148	193	160	205	4e-13	75.8	ahpC - alkylhydroperoxide reductase [Mycobacterium intracellulare MOTT-64] (CVF322)
JNO62_08120	VFG024108	84.72	72	11	0	451	522	460	531	4e-07	56	ahpC - alkylhydroperoxide reductase [Mycobacterium intracellulare MOTT-64] (CVF322)
JNO62_08120	VFG024107	95.65	46	2	0	148	193	160	205	4e-13	75.8	ahpC - alkylhydroperoxide reductase [Mycobacterium intracellulare MOTT-02] (CVF322)
JNO62_08120	VFG024107	84.72	72	11	0	451	522	460	531	4e-07	56	ahpC - alkylhydroperoxide reductase [Mycobacterium intracellulare MOTT-02] (CVF322)
JNO62_08120	VFG024106	95.65	46	2	0	148	193	160	205	4e-13	75.8	ahpC - alkylhydroperoxide reductase [Mycobacterium intracellulare str. MOTT36Y] (CVF322)
JNO62_08120	VFG024106	84.72	72	11	0	451	522	460	531	4e-07	56	ahpC - alkylhydroperoxide reductase [Mycobacterium intracellulare str. MOTT36Y] (CVF322)
JNO62_08120	VFG024105	95.65	46	2	0	148	193	160	205	4e-13	75.8	ahpC - peroxiredoxin ycf42 [Mycobacterium indicus pranii MTCC 9506] (CVF322)
JNO62_08120	VFG024105	84.72	72	11	0	451	522	460	531	4e-07	56	ahpC - peroxiredoxin ycf42 [Mycobacterium indicus pranii MTCC 9506] (CVF322)
JNO62_08120	VFG026893	95.35	43	2	0	151	193	163	205	2e-11	69.9	ahpC - peroxiredoxin subunit C AhpC [Mycobacterium liflandii 128FXT] (CVF322)
JNO62_08120	VFG022828	95.35	43	2	0	151	193	163	205	2e-11	69.9	ahpC - alkyl hydroperoxide reductase C protein AhpC [Mycobacterium marinum M] (CVF322)
JNO62_08120	VFG009679	95.35	43	2	0	151	193	163	205	2e-11	69.9	ahpC - alkyl hydroperoxide reductase C protein AhpC [Mycobacterium ulcerans Agy99] (CVF322)
JNO62_08120	VFG022835	85.33	75	11	0	151	225	163	237	6e-09	61.9	ahpC - alkyl hydroperoxide reductase C protein AhpC [Mycobacterium sp. JDM601] (CVF322)
JNO62_08120	VFG022835	92.31	39	3	0	484	522	493	531	1e-06	54	ahpC - alkyl hydroperoxide reductase C protein AhpC [Mycobacterium sp. JDM601] (CVF322)
JNO62_08120	VFG009677	81.58	114	21	0	151	264	163	276	2e-08	60	ahpC - alkylhydroperoxide reductase [Mycobacterium avium 104] (CVF322)
JNO62_08120	VFG009677	88	50	6	0	388	437	397	446	6e-06	52	ahpC - alkylhydroperoxide reductase [Mycobacterium avium 104] (CVF322)
JNO62_08120	VFG009676	81.58	114	21	0	151	264	163	276	2e-08	60	ahpC - AhpC [Mycobacterium avium subsp. paratuberculosis K-10] (CVF322)
JNO62_08120	VFG009676	88	50	6	0	388	437	397	446	6e-06	52	ahpC - AhpC [Mycobacterium avium subsp. paratuberculosis K-10] (CVF322)
JNO62_08120	VFG026894	90.7	43	4	0	151	193	163	205	1e-06	54	ahpC - alkyl hydroperoxide reductase subunit C [Mycobacterium abscessus subsp. bolletii str. GO 06] (CVF322)
JNO62_08120	VFG022829	90.7	43	4	0	151	193	163	205	1e-06	54	ahpC - putative alkylhydroperoxidase C [Mycobacterium abscessus ATCC 19977] (CVF322)
JNO62_08130	VFG009859	100	31	0	0	294	324	279	309	8e-09	61.9	mprA - hypothetical protein [Mycobacterium avium subsp. paratuberculosis K-10] (CVF333)
JNO62_08130	VFG024192	100	30	0	0	295	324	280	309	3e-08	60	mprA - two component response transcriptional regulatory protein MprA [Mycobacterium intracellulare ATCC 13950] (CVF333)
JNO62_08130	VFG024190	100	30	0	0	295	324	280	309	3e-08	60	mprA - two component response transcriptional regulatory protein MprA [Mycobacterium intracellulare MOTT-02] (CVF333)
JNO62_08130	VFG024189	100	30	0	0	295	324	280	309	3e-08	60	mprA - two component response transcriptional regulatory protein MprA [Mycobacterium intracellulare str. MOTT36Y] (CVF333)
JNO62_08130	VFG024188	100	30	0	0	295	324	280	309	3e-08	60	mprA - response regulator mprA [Mycobacterium indicus pranii MTCC 9506] (CVF333)
JNO62_08130	VFG009860	100	30	0	0	295	324	280	309	3e-08	60	mprA - mycobacterial persistence regulator mrpa [Mycobacterium avium 104] (CVF333)
JNO62_08130	VFG031729	94.44	36	2	0	334	369	319	354	5e-07	56	regX3 - two component transcriptional regulator [Mycobacterium gilvum PYR-GCK] (CVF667)
JNO62_08130	VFG027211	100	27	0	0	294	320	285	311	2e-06	54	mprA - response regulator mprA [Mycobacterium abscessus subsp. bolletii str. GO 06] (CVF333)
JNO62_08130	VFG027205	100	27	0	0	294	320	285	311	2e-06	54	mprA - two component response transcriptional regulatory protein MprA [Mycobacterium abscessus subsp. bolletii 50594] (CVF333)
JNO62_08130	VFG022935	100	27	0	0	294	320	285	311	2e-06	54	mprA - two component response transcriptional regulatory protein MprA [Mycobacterium abscessus ATCC 19977] (CVF333)
JNO62_08130	VFG009863	96.77	31	1	0	294	324	285	315	2e-06	54	mprA - DNA-binding response regulator [Mycobacterium smegmatis str. MC2 155] (CVF333)
JNO62_08130	VFG009834	90.7	43	4	0	282	324	282	324	2e-06	54	prrA - two component transcriptional regulator, winged helix family [Mycobacterium gilvum PYR-GCK] (CVF332)
JNO62_08130	VFG027229	96.67	30	1	0	295	324	286	315	7e-06	52	mprA - response regulator with CheY-like receiver domain and winged-helix DNA-binding domain [Mycobacterium smegmatis JS623] (CVF333)
JNO62_08130	VFG009867	96.67	30	1	0	295	324	286	315	7e-06	52	mprA - two component transcriptional regulator, winged helix family [Mycobacterium sp. KMS] (CVF333)
JNO62_08130	VFG009866	96.67	30	1	0	295	324	286	315	7e-06	52	mprA - two component transcriptional regulator, winged helix family [Mycobacterium sp. JLS] (CVF333)
JNO62_08130	VFG009864	96.67	30	1	0	295	324	286	315	7e-06	52	mprA - two component transcriptional regulator, winged helix family [Mycobacterium gilvum PYR-GCK] (CVF333)
JNO62_08260	VFG042050	98.87	444	5	0	1	444	1	444	0	799	RSc1723 - hypothetical protein [Ralstonia solanacearum GMI1000] (SS008)
JNO62_08325	VFG030694	92.86	42	3	0	249	290	237	278	5e-08	60	sugC - sugar ABC transporter ATP-binding protein [Mycobacterium gilvum Spyr1] (CVF651)
JNO62_08325	VFG030678	92.86	42	3	0	249	290	237	278	5e-08	60	sugC - ABC transporter-like protein [Mycobacterium gilvum PYR-GCK] (CVF651)
JNO62_08325	VFG044091	91.11	45	4	0	415	459	1405	1449	2e-07	58	hasD - transport protein HasD [Pseudomonas aeruginosa PAO1] (IA041)
JNO62_08630	VFG044091	93.33	45	3	0	454	498	1405	1449	7e-10	65.9	hasD - transport protein HasD [Pseudomonas aeruginosa PAO1] (IA041)
JNO62_08630	VFG038918	94.29	35	2	0	460	494	1828	1862	3e-06	54	rtxE - RTX toxin transporter, ATPase protein [Aeromonas hydrophila subsp. hydrophila ATCC 7966] (CVF795)
JNO62_08630	VFG038918	94.29	35	2	0	460	494	1828	1862	3e-06	54	rtxE - RTX toxin transporter, ATPase protein [Aeromonas hydrophila subsp. hydrophila ATCC 7966] (CVF795)
JNO62_08660	VFG042051	99.42	1206	7	0	1	1206	1	1206	0	2294	GALA4 - GALA protein [Ralstonia solanacearum GMI1000] (SS008)
JNO62_08660	VFG042034	86.02	93	13	0	307	399	391	483	1e-14	81.8	GALA3/RSp0028 - GALA protein [Ralstonia solanacearum GMI1000] (SS008)
JNO62_08660	VFG041981	84.78	92	14	0	943	1034	541	632	1e-11	71.9	GALA1/RSp0914 - GALA protein 1 [Ralstonia solanacearum GMI1000] (SS008)
JNO62_08660	VFG041981	96.77	31	1	0	568	598	1678	1708	3e-06	54	GALA1/RSp0914 - GALA protein 1 [Ralstonia solanacearum GMI1000] (SS008)
JNO62_08660	VFG042049	88.06	67	8	0	1084	1150	577	643	5e-11	69.9	GALA5 - GALA protein 3 [Ralstonia solanacearum GMI1000] (SS008)
JNO62_08660	VFG042049	90.91	44	4	0	365	408	506	549	8e-07	56	GALA5 - GALA protein 3 [Ralstonia solanacearum GMI1000] (SS008)
JNO62_08690	VFG007831	85.59	111	16	0	2858	2968	1004	1114	4e-17	93.7	ppsA - beta-ketoacyl synthase [Mycobacterium vanbaalenii PYR-1] (CVF288)
JNO62_08690	VFG029838	90.54	74	7	0	2826	2899	681	754	2e-16	91.7	pks - polyketide synthase family protein [Mycobacterium smegmatis JS623] (CVF650)
JNO62_08690	VFG016118	94.55	55	3	0	8505	8559	1956	2010	1e-14	85.7	pchF - pyochelin synthetase PchF [Pseudomonas aeruginosa UCBPP-PA14] (CVF553)
JNO62_08690	VFG016117	94.55	55	3	0	8505	8559	1956	2010	1e-14	85.7	pchF - pyochelin synthetase [Pseudomonas aeruginosa PA7] (CVF553)
JNO62_08690	VFG023844	90	70	7	0	2858	2927	989	1058	4e-14	83.8	ppsB - polyketide synthase family protein [Mycobacterium gilvum Spyr1] (CVF288)
JNO62_08690	VFG007839	90	70	7	0	2858	2927	989	1058	4e-14	83.8	ppsB - beta-ketoacyl synthase [Mycobacterium gilvum PYR-GCK] (CVF288)
JNO62_08690	VFG020071	95.83	48	2	0	8512	8559	5134	5181	6e-13	79.8	pvdJ - pvdj(2) [Pseudomonas fluorescens SBW25] (CVF551)
JNO62_08690	VFG020089	92.73	55	4	0	8505	8559	1956	2010	2e-12	77.8	pchF - pyochelin synthetase [Pseudomonas aeruginosa LESB58] (CVF553)
JNO62_08690	VFG007841	88	75	9	0	2858	2932	989	1063	2e-12	77.8	ppsB - beta-ketoacyl synthase [Mycobacterium vanbaalenii PYR-1] (CVF288)
JNO62_08690	VFG000165	92.73	55	4	0	8505	8559	1956	2010	2e-12	77.8	pchF - pyochelin synthetase PchF [Pseudomonas aeruginosa PAO1] (VF0095)
JNO62_08690	VFG000165	92.73	55	4	0	8505	8559	1956	2010	2e-12	77.8	pchF - pyochelin synthetase PchF [Pseudomonas aeruginosa PAO1] (VF0095)
JNO62_08690	VFG016119	86.59	82	11	0	9185	9266	2660	2741	9e-12	75.8	pchF - pyochelin synthetase F [Pseudomonas fluorescens Pf-5] (CVF553)
JNO62_08690	VFG029827	87.84	74	9	0	2826	2899	681	754	9e-12	75.8	pks - beta-ketoacyl synthase [Mycobacterium vanbaalenii PYR-1] (CVF650)
JNO62_08690	VFG020077	93.88	49	3	0	8511	8559	3780	3828	4e-11	73.8	pvdL - pyoverdine synthetase A [Pseudomonas fluorescens SBW25] (CVF551)
JNO62_08690	VFG020077	97.06	34	1	0	505	538	481	514	5e-07	60	pvdL - pyoverdine synthetase A [Pseudomonas fluorescens SBW25] (CVF551)
JNO62_08690	VFG020077	92.68	41	3	0	8519	8559	6950	6990	2e-06	58	pvdL - pyoverdine synthetase A [Pseudomonas fluorescens SBW25] (CVF551)
JNO62_08690	VFG020077	94.44	36	2	0	9199	9234	7633	7668	9e-06	56	pvdL - pyoverdine synthetase A [Pseudomonas fluorescens SBW25] (CVF551)
JNO62_08690	VFG020073	93.88	49	3	0	8511	8559	12681	12729	4e-11	73.8	pvdI - pyoverdine synthetase I [Pseudomonas fluorescens SBW25] (CVF551)
JNO62_08690	VFG020073	97.44	39	1	0	9199	9237	10234	10272	6e-10	69.9	pvdI - pyoverdine synthetase I [Pseudomonas fluorescens SBW25] (CVF551)
JNO62_08690	VFG020073	95.12	41	2	0	8512	8552	9571	9611	9e-09	65.9	pvdI - pyoverdine synthetase I [Pseudomonas fluorescens SBW25] (CVF551)
JNO62_08690	VFG015822	100	37	0	0	9198	9234	2577	2613	4e-11	73.8	pvdD - amino acid adenylation domain protein [Pseudomonas putida W619] (CVF551)
JNO62_08690	VFG016036	93.75	48	3	0	8512	8559	8287	8334	1e-10	71.9	pvdD - non-ribosomal siderophore peptide synthetase [Pseudomonas putida KT2440] (CVF551)
JNO62_08690	VFG015908	87.5	72	9	0	8515	8586	1996	2067	1e-10	71.9	syrE - Amino acid adenylation [Pseudomonas syringae pv. syringae B728a] (CVF548)
JNO62_08690	VFG015908	87.5	72	9	0	8515	8586	5266	5337	1e-10	71.9	syrE - Amino acid adenylation [Pseudomonas syringae pv. syringae B728a] (CVF548)
JNO62_08690	VFG029830	86.25	80	11	0	3196	3275	5713	5792	1e-10	71.9	pks - polyketide synthase family protein [Mycobacterium gilvum Spyr1] (CVF650)
JNO62_08690	VFG029830	85.19	81	12	0	2842	2922	5356	5436	9e-09	65.9	pks - polyketide synthase family protein [Mycobacterium gilvum Spyr1] (CVF650)
JNO62_08690	VFG029822	86.25	80	11	0	3196	3275	5713	5792	1e-10	71.9	pks - beta-ketoacyl synthase [Mycobacterium gilvum PYR-GCK] (CVF650)
JNO62_08690	VFG029822	86.49	74	10	0	2826	2899	681	754	2e-09	67.9	pks - beta-ketoacyl synthase [Mycobacterium gilvum PYR-GCK] (CVF650)
JNO62_08690	VFG029822	85.19	81	12	0	2842	2922	5356	5436	9e-09	65.9	pks - beta-ketoacyl synthase [Mycobacterium gilvum PYR-GCK] (CVF650)
JNO62_08690	VFG016123	88.06	67	8	0	12250	12316	1498	1564	6e-10	69.9	pchE - pyochelin synthetase E [Pseudomonas fluorescens Pf-5] (CVF553)
JNO62_08690	VFG016042	100	34	0	0	9204	9237	2646	2679	2e-09	67.9	pvdI - linear gramicidin synthetase subunit D [Pseudomonas aeruginosa PA7] (CVF551)
JNO62_08690	VFG015906	92	50	4	0	8518	8567	24781	24830	2e-09	67.9	sypC - Amino acid adenylation [Pseudomonas syringae pv. syringae B728a] (CVF547)
JNO62_08690	VFG015906	91.67	48	4	0	8512	8559	11758	11805	3e-08	63.9	sypC - Amino acid adenylation [Pseudomonas syringae pv. syringae B728a] (CVF547)
JNO62_08690	VFG015906	85.51	69	10	0	8518	8586	31195	31263	2e-06	58	sypC - Amino acid adenylation [Pseudomonas syringae pv. syringae B728a] (CVF547)
JNO62_08690	VFG015906	94.44	36	2	0	8524	8559	2080	2115	9e-06	56	sypC - Amino acid adenylation [Pseudomonas syringae pv. syringae B728a] (CVF547)
JNO62_08690	VFG015906	87.5	56	7	0	8519	8574	28043	28098	9e-06	56	sypC - Amino acid adenylation [Pseudomonas syringae pv. syringae B728a] (CVF547)
JNO62_08690	VFG015906	94.44	36	2	0	520	555	31201	31236	9e-06	56	sypC - Amino acid adenylation [Pseudomonas syringae pv. syringae B728a] (CVF547)
JNO62_08690	VFG021860	92	50	4	0	8509	8558	17362	17411	2e-09	67.9	fxbBC - amino acid adenylation [Mycobacterium smegmatis str. MC2 155] (IA032)
JNO62_08690	VFG016060	95.12	41	2	0	9195	9235	4494	4534	9e-09	65.9	pvdL - PvdL [Pseudomonas aeruginosa UCBPP-PA14] (CVF551)
JNO62_08690	VFG016060	97.14	35	1	0	9199	9233	12289	12323	1e-07	61.9	pvdL - PvdL [Pseudomonas aeruginosa UCBPP-PA14] (CVF551)
JNO62_08690	VFG016060	96.97	33	1	0	8511	8543	11592	11624	2e-06	58	pvdL - PvdL [Pseudomonas aeruginosa UCBPP-PA14] (CVF551)
JNO62_08690	VFG016059	86.96	69	9	0	1348	1416	1288	1356	9e-09	65.9	pvdL - probable non-ribosomal peptide synthetase [Pseudomonas aeruginosa PA7] (CVF551)
JNO62_08690	VFG016059	95.12	41	2	0	9195	9235	4494	4534	9e-09	65.9	pvdL - probable non-ribosomal peptide synthetase [Pseudomonas aeruginosa PA7] (CVF551)
JNO62_08690	VFG016059	97.14	35	1	0	9199	9233	12289	12323	1e-07	61.9	pvdL - probable non-ribosomal peptide synthetase [Pseudomonas aeruginosa PA7] (CVF551)
JNO62_08690	VFG016059	96.97	33	1	0	8511	8543	11592	11624	2e-06	58	pvdL - probable non-ribosomal peptide synthetase [Pseudomonas aeruginosa PA7] (CVF551)
JNO62_08690	VFG029836	86.96	69	9	0	2826	2894	546	614	9e-09	65.9	pks - beta-ketoacyl synthase [Mycobacterium yongonense 05-1390] (CVF650)
JNO62_08690	VFG029834	86.96	69	9	0	2826	2894	681	749	9e-09	65.9	pks - beta-ketoacyl synthase [Mycobacterium intracellulare ATCC 13950] (CVF650)
JNO62_08690	VFG029833	86.96	69	9	0	2826	2894	681	749	9e-09	65.9	pks - beta-ketoacyl synthase [Mycobacterium intracellulare MOTT-64] (CVF650)
JNO62_08690	VFG029832	86.96	69	9	0	2826	2894	681	749	9e-09	65.9	pks - beta-ketoacyl synthase [Mycobacterium intracellulare MOTT-02] (CVF650)
JNO62_08690	VFG029831	86.96	69	9	0	2826	2894	681	749	9e-09	65.9	pks - beta-ketoacyl synthase [Mycobacterium intracellulare str. MOTT36Y] (CVF650)
JNO62_08690	VFG029823	88.52	61	7	0	2839	2899	694	754	9e-09	65.9	pks - type I modular polyketide synthase [Mycobacterium smegmatis str. MC2 155] (CVF650)
JNO62_08690	VFG029823	84.42	77	12	0	2842	2918	5338	5414	2e-06	58	pks - type I modular polyketide synthase [Mycobacterium smegmatis str. MC2 155] (CVF650)
JNO62_08690	VFG020317	91.67	48	4	0	8512	8559	9646	9693	3e-08	63.9	pvdI - protein PvdI(3) [Pseudomonas aeruginosa LESB58] (CVF551)
JNO62_08690	VFG020317	96.97	33	1	0	8511	8543	1971	2003	2e-06	58	pvdI - protein PvdI(3) [Pseudomonas aeruginosa LESB58] (CVF551)
JNO62_08690	VFG020069	91.67	48	4	0	8512	8559	6463	6510	3e-08	63.9	pvdD - peptide synthase [Pseudomonas aeruginosa LESB58] (CVF551)
JNO62_08690	VFG016066	91.67	48	4	0	8511	8558	3801	3848	3e-08	63.9	pvdL - pyoverdine synthetase A [Pseudomonas entomophila L48] (CVF551)
JNO62_08690	VFG016066	91.67	48	4	0	8512	8559	6967	7014	3e-08	63.9	pvdL - pyoverdine synthetase A [Pseudomonas entomophila L48] (CVF551)
JNO62_08690	VFG016066	86.57	67	9	0	8511	8577	11556	11622	1e-07	61.9	pvdL - pyoverdine synthetase A [Pseudomonas entomophila L48] (CVF551)
JNO62_08690	VFG016066	97.06	34	1	0	505	538	502	535	5e-07	60	pvdL - pyoverdine synthetase A [Pseudomonas entomophila L48] (CVF551)
JNO62_08690	VFG016043	91.67	48	4	0	8512	8559	14047	14094	3e-08	63.9	pvdI - probable non-ribosomal peptide synthetase [Pseudomonas aeruginosa UCBPP-PA14] (CVF551)
JNO62_08690	VFG016043	100	29	0	0	9209	9237	2654	2682	2e-06	58	pvdI - probable non-ribosomal peptide synthetase [Pseudomonas aeruginosa UCBPP-PA14] (CVF551)
JNO62_08690	VFG016043	100	29	0	0	9209	9237	10235	10263	2e-06	58	pvdI - probable non-ribosomal peptide synthetase [Pseudomonas aeruginosa UCBPP-PA14] (CVF551)
JNO62_08690	VFG016040	91.67	48	4	0	8512	8559	5137	5184	3e-08	63.9	pvdJ - PvdJ [Pseudomonas aeruginosa UCBPP-PA14] (CVF551)
JNO62_08690	VFG015905	91.67	48	4	0	8512	8559	11800	11847	3e-08	63.9	sypB - Amino acid adenylation [Pseudomonas syringae pv. syringae B728a] (CVF547)
JNO62_08690	VFG015905	89.09	55	6	0	8519	8573	15071	15125	1e-07	61.9	sypB - Amino acid adenylation [Pseudomonas syringae pv. syringae B728a] (CVF547)
JNO62_08690	VFG015826	91.67	48	4	0	8512	8559	3808	3855	3e-08	63.9	pvdL - amino acid adenylation domain protein [Pseudomonas putida GB-1] (CVF551)
JNO62_08690	VFG015826	97.14	35	1	0	9199	9233	12247	12281	1e-07	61.9	pvdL - amino acid adenylation domain protein [Pseudomonas putida GB-1] (CVF551)
JNO62_08690	VFG015826	92.68	41	3	0	8519	8559	6980	7020	2e-06	58	pvdL - amino acid adenylation domain protein [Pseudomonas putida GB-1] (CVF551)
JNO62_08690	VFG016041	91.67	48	4	0	8512	8559	14047	14094	3e-08	63.9	pvdI - peptide synthase [Pseudomonas aeruginosa PAO1] (IA001)
JNO62_08690	VFG016041	100	29	0	0	9209	9237	2654	2682	2e-06	58	pvdI - peptide synthase [Pseudomonas aeruginosa PAO1] (IA001)
JNO62_08690	VFG016041	100	29	0	0	9209	9237	10235	10263	2e-06	58	pvdI - peptide synthase [Pseudomonas aeruginosa PAO1] (IA001)
JNO62_08690	VFG016041	90.91	44	4	0	8512	8555	6397	6440	9e-06	56	pvdI - peptide synthase [Pseudomonas aeruginosa PAO1] (IA001)
JNO62_08690	VFG016038	91.67	48	4	0	8512	8559	5041	5088	3e-08	63.9	pvdJ - pyoverdine biosynthesis protein PvdJ [Pseudomonas aeruginosa PAO1] (IA001)
JNO62_08690	VFG016041	91.67	48	4	0	8512	8559	14047	14094	3e-08	63.9	pvdI - peptide synthase [Pseudomonas aeruginosa PAO1] (IA001)
JNO62_08690	VFG016041	100	29	0	0	9209	9237	2654	2682	2e-06	58	pvdI - peptide synthase [Pseudomonas aeruginosa PAO1] (IA001)
JNO62_08690	VFG016041	100	29	0	0	9209	9237	10235	10263	2e-06	58	pvdI - peptide synthase [Pseudomonas aeruginosa PAO1] (IA001)
JNO62_08690	VFG016041	90.91	44	4	0	8512	8555	6397	6440	9e-06	56	pvdI - peptide synthase [Pseudomonas aeruginosa PAO1] (IA001)
JNO62_08690	VFG016038	91.67	48	4	0	8512	8559	5041	5088	3e-08	63.9	pvdJ - pyoverdine biosynthesis protein PvdJ [Pseudomonas aeruginosa PAO1] (IA001)
JNO62_08690	VFG016064	86.57	67	9	0	8511	8577	11562	11628	1e-07	61.9	pvdL - peptide synthase [Pseudomonas putida KT2440] (CVF551)
JNO62_08690	VFG016061	97.14	35	1	0	9199	9233	12307	12341	1e-07	61.9	pvdL - peptide synthase [Pseudomonas syringae pv. tomato str. DC3000] (CVF551)
JNO62_08690	VFG016044	93.02	43	3	0	8515	8557	5158	5200	1e-07	61.9	pvdI - pyoverdine sidechain peptide synthetase [Pseudomonas entomophila L48] (CVF551)
JNO62_08690	VFG016044	92.68	41	3	0	8519	8559	9680	9720	2e-06	58	pvdI - pyoverdine sidechain peptide synthetase [Pseudomonas entomophila L48] (CVF551)
JNO62_08690	VFG016044	92.5	40	3	0	9198	9237	5829	5868	9e-06	56	pvdI - pyoverdine sidechain peptide synthetase [Pseudomonas entomophila L48] (CVF551)
JNO62_08690	VFG015827	86.57	67	9	0	8511	8577	11562	11628	1e-07	61.9	pvdL - amino acid adenylation domain protein [Pseudomonas putida W619] (CVF551)
JNO62_08690	VFG015827	89.58	48	5	0	8512	8559	3808	3855	9e-06	56	pvdL - amino acid adenylation domain protein [Pseudomonas putida W619] (CVF551)
JNO62_08690	VFG026099	89.09	55	6	0	3176	3230	1007	1061	1e-07	61.9	wcbR - type I polyketide synthase WcbR [Burkholderia thailandensis E264] (CVF645)
JNO62_08690	VFG026099	84.72	72	11	0	2398	2469	229	300	9e-06	56	wcbR - type I polyketide synthase WcbR [Burkholderia thailandensis E264] (CVF645)
JNO62_08690	VFG016068	97.06	34	1	0	505	538	487	520	5e-07	60	pvdL - peptide synthase [Pseudomonas fluorescens Pf0-1] (CVF551)
JNO62_08690	VFG016068	89.8	49	5	0	8511	8559	3807	3855	2e-06	58	pvdL - peptide synthase [Pseudomonas fluorescens Pf0-1] (CVF551)
JNO62_08690	VFG016067	97.06	34	1	0	505	538	502	535	5e-07	60	pvdL - peptide synthase [Pseudomonas fluorescens Pf-5] (CVF551)
JNO62_08690	VFG016067	96.88	32	1	0	9199	9230	12322	12353	9e-06	56	pvdL - peptide synthase [Pseudomonas fluorescens Pf-5] (CVF551)
JNO62_08690	VFG016065	97.06	34	1	0	505	538	502	535	5e-07	60	pvdL - amino acid adenylation domain [Pseudomonas putida F1] (CVF551)
JNO62_08690	VFG016035	97.06	34	1	0	8512	8545	1924	1957	5e-07	60	pvdD - pyoverdine sidechain peptide synthetase III, L-Thr-L-Ser component [Pseudomonas syringae pv. phaseolicola 1448A] (CVF551)
JNO62_08690	VFG016035	94.44	36	2	0	9195	9230	2616	2651	9e-06	56	pvdD - pyoverdine sidechain peptide synthetase III, L-Thr-L-Ser component [Pseudomonas syringae pv. phaseolicola 1448A] (CVF551)
JNO62_08690	VFG009533	92.86	42	3	0	9210	9251	2769	2810	5e-07	60	mbtB - putative non-ribosomal peptide synthetase [Mycobacterium smegmatis str. MC2 155] (CVF315)
JNO62_08690	VFG016058	94.74	38	2	0	9198	9235	4497	4534	5e-07	60	pvdL - peptide synthase PvdL [Pseudomonas aeruginosa PAO1] (IA001)
JNO62_08690	VFG016058	85.51	69	10	0	1348	1416	1288	1356	2e-06	58	pvdL - peptide synthase PvdL [Pseudomonas aeruginosa PAO1] (IA001)
JNO62_08690	VFG016058	96.97	33	1	0	8511	8543	11592	11624	2e-06	58	pvdL - peptide synthase PvdL [Pseudomonas aeruginosa PAO1] (IA001)
JNO62_08690	VFG016058	94.74	38	2	0	9198	9235	4497	4534	5e-07	60	pvdL - peptide synthase PvdL [Pseudomonas aeruginosa PAO1] (IA001)
JNO62_08690	VFG016058	85.51	69	10	0	1348	1416	1288	1356	2e-06	58	pvdL - peptide synthase PvdL [Pseudomonas aeruginosa PAO1] (IA001)
JNO62_08690	VFG016058	96.97	33	1	0	8511	8543	11592	11624	2e-06	58	pvdL - peptide synthase PvdL [Pseudomonas aeruginosa PAO1] (IA001)
JNO62_08690	VFG020074	94.59	37	2	0	9199	9235	4498	4534	2e-06	58	pvdL - peptide synthase [Pseudomonas aeruginosa LESB58] (CVF551)
JNO62_08690	VFG020074	96.97	33	1	0	8511	8543	11592	11624	2e-06	58	pvdL - peptide synthase [Pseudomonas aeruginosa LESB58] (CVF551)
JNO62_08690	VFG016063	92.68	41	3	0	8519	8559	7022	7062	2e-06	58	pvdL - pyoverdine chromophore precursor synthetase [Pseudomonas syringae pv. phaseolicola 1448A] (CVF551)
JNO62_08690	VFG016037	92.68	41	3	0	8512	8552	1963	2003	2e-06	58	pvdD - non-ribosomal peptide synthetase [Pseudomonas fluorescens Pf-5] (CVF551)
JNO62_08690	VFG016034	91.11	45	4	0	8512	8556	1924	1968	2e-06	58	pvdD - Amino acid adenylation [Pseudomonas syringae pv. syringae B728a] (CVF551)
JNO62_08690	VFG016032	92.68	41	3	0	8512	8552	1939	1979	2e-06	58	pvdD - pyoverdine synthetase D [Pseudomonas aeruginosa UCBPP-PA14] (CVF551)
JNO62_08690	VFG016032	92.68	41	3	0	8512	8552	5122	5162	2e-06	58	pvdD - pyoverdine synthetase D [Pseudomonas aeruginosa UCBPP-PA14] (CVF551)
JNO62_08690	VFG016032	94.44	36	2	0	9198	9233	2649	2684	9e-06	56	pvdD - pyoverdine synthetase D [Pseudomonas aeruginosa UCBPP-PA14] (CVF551)
JNO62_08690	VFG024024	88.68	53	6	0	9214	9266	2773	2825	2e-06	58	mbtB - MbtB protein [Mycobacterium intracellulare ATCC 13950] (CVF315)
JNO62_08690	VFG024023	88.68	53	6	0	9214	9266	2773	2825	2e-06	58	mbtB - MbtB protein [Mycobacterium intracellulare MOTT-64] (CVF315)
JNO62_08690	VFG024022	88.68	53	6	0	9214	9266	2773	2825	2e-06	58	mbtB - MbtB protein [Mycobacterium intracellulare MOTT-02] (CVF315)
JNO62_08690	VFG024021	88.68	53	6	0	9214	9266	2770	2822	2e-06	58	mbtB - MbtB protein [Mycobacterium intracellulare str. MOTT36Y] (CVF315)
JNO62_08690	VFG024020	88.68	53	6	0	9214	9266	2773	2825	2e-06	58	mbtB - phenyloxazoline synthase mbtB [Mycobacterium indicus pranii MTCC 9506] (CVF315)
JNO62_08690	VFG009537	96.97	33	1	0	10857	10889	3231	3263	2e-06	58	mbtB - amino acid adenylation domain [Mycobacterium sp. KMS] (CVF315)
JNO62_08690	VFG009536	96.97	33	1	0	10857	10889	3231	3263	2e-06	58	mbtB - amino acid adenylation domain [Mycobacterium sp. JLS] (CVF315)
JNO62_08690	VFG007845	88.68	53	6	0	2434	2486	367	419	2e-06	58	ppsB - beta-ketoacyl synthase [Mycobacterium sp. KMS] (CVF288)
JNO62_08690	VFG026090	92.68	41	3	0	2384	2424	215	255	2e-06	58	wcbR - Beta-ketoacyl synthase [Burkholderia cenocepacia MC0-3] (CVF645)
JNO62_08690	VFG026088	92.68	41	3	0	2384	2424	215	255	2e-06	58	wcbR - beta-ketoacyl synthase [Burkholderia cenocepacia HI2424] (CVF645)
JNO62_08690	VFG026087	92.68	41	3	0	2384	2424	215	255	2e-06	58	wcbR - beta-ketoacyl synthase [Burkholderia cenocepacia AU 1054] (CVF645)
JNO62_08690	VFG000161	92.68	41	3	0	8512	8552	1939	1979	2e-06	58	pvdD - pyoverdine synthetase D [Pseudomonas aeruginosa PAO1] (VF0094)
JNO62_08690	VFG000161	92.68	41	3	0	8512	8552	5122	5162	2e-06	58	pvdD - pyoverdine synthetase D [Pseudomonas aeruginosa PAO1] (VF0094)
JNO62_08690	VFG000161	92.68	41	3	0	8512	8552	1939	1979	2e-06	58	pvdD - pyoverdine synthetase D [Pseudomonas aeruginosa PAO1] (VF0094)
JNO62_08690	VFG000161	92.68	41	3	0	8512	8552	5122	5162	2e-06	58	pvdD - pyoverdine synthetase D [Pseudomonas aeruginosa PAO1] (VF0094)
JNO62_08690	VFG016062	90.91	44	4	0	8515	8558	3838	3881	9e-06	56	pvdL - peptide synthase [Pseudomonas syringae pv. syringae B728a] (CVF551)
JNO62_08690	VFG015904	87.5	56	7	0	8519	8574	14825	14880	9e-06	56	sypA - Amino acid adenylation [Pseudomonas syringae pv. syringae B728a] (CVF547)
JNO62_08690	VFG048577	89.58	48	5	0	8512	8559	2119	2166	9e-06	56	KOX_20630 - yersiniabactin synthetase, HMWP2 component [Klebsiella oxytoca KCTC 1686] (CVF851)
JNO62_08690	VFG048576	89.58	48	5	0	8512	8559	2119	2166	9e-06	56	A225_2992 - iron aquisition yersiniabactin synthesis enzyme (Irp2) [Klebsiella oxytoca E718] (CVF851)
JNO62_08705	VFG044228	83.96	106	17	0	1391	1496	1445	1550	1e-12	75.8	PSEEN2497 - ABC transporter permease/ATP-binding protein [Pseudomonas entomophila L48] (IA004)
JNO62_08705	VFG026729	88.46	52	6	0	1080	1131	1944	1995	1e-06	56	irtA - hypothetical protein [Mycobacterium yongonense 05-1390] (CVF316)
JNO62_08705	VFG024068	88.46	52	6	0	1080	1131	1944	1995	1e-06	56	irtA - hypothetical protein [Mycobacterium intracellulare ATCC 13950] (CVF316)
JNO62_08705	VFG024065	88.46	52	6	0	1080	1131	1944	1995	1e-06	56	irtA - hypothetical protein [Mycobacterium intracellulare str. MOTT36Y] (CVF316)
JNO62_08710	VFG007874	90	60	6	0	983	1042	983	1042	8e-11	71.9	ppsE - beta-ketoacyl synthase [Mycobacterium vanbaalenii PYR-1] (CVF288)
JNO62_08710	VFG023847	93.02	43	3	0	985	1027	1000	1042	8e-08	61.9	ppsE - polyketide synthase family protein [Mycobacterium gilvum Spyr1] (CVF288)
JNO62_08710	VFG007873	93.02	43	3	0	985	1027	1000	1042	8e-08	61.9	ppsE - beta-ketoacyl synthase [Mycobacterium gilvum PYR-GCK] (CVF288)
JNO62_08710	VFG016180	90	50	5	0	565	614	535	584	3e-07	60	irp1 - yersiniabactin polyketide/non-ribosomal peptide synthetase [Pseudomonas syringae pv. tomato str. DC3000] (IA005)
JNO62_08710	VFG029835	91.3	46	4	0	977	1022	5621	5666	3e-07	60	pks - malonyl CoA-acyl carrier protein transacylase [Mycobacterium abscessus subsp. bolletii 50594] (CVF650)
JNO62_08710	VFG029835	91.11	45	4	0	977	1021	947	991	1e-06	58	pks - malonyl CoA-acyl carrier protein transacylase [Mycobacterium abscessus subsp. bolletii 50594] (CVF650)
JNO62_08710	VFG029828	91.3	46	4	0	977	1022	5615	5660	3e-07	60	pks - Probable polyketide synthase [Mycobacterium abscessus ATCC 19977] (CVF650)
JNO62_08710	VFG026097	91.3	46	4	0	790	835	736	781	3e-07	60	wcbR - type I polyketide synthase WcbR [Burkholderia pseudomallei 668] (CVF645)
JNO62_08710	VFG026096	91.3	46	4	0	790	835	736	781	3e-07	60	wcbR - capsular polysaccharide biosynthesis fatty acid synthase [Burkholderia pseudomallei 1710b] (CVF645)
JNO62_08710	VFG026095	91.3	46	4	0	790	835	736	781	3e-07	60	wcbR - type I polyketide synthase WcbR [Burkholderia pseudomallei 1106a] (CVF645)
JNO62_08710	VFG026092	91.3	46	4	0	790	835	736	781	3e-07	60	wcbR - type I polyketide synthase WcbR [Burkholderia mallei NCTC 10229] (CVF645)
JNO62_08710	VFG026091	91.3	46	4	0	790	835	736	781	3e-07	60	wcbR - type I polyketide synthase WcbR [Burkholderia mallei ATCC 23344] (CVF645)
JNO62_08710	VFG026089	91.3	46	4	0	790	835	733	778	3e-07	60	wcbR - capsular polysaccharide biosynthesis fatty acid synthase [Burkholderia cenocepacia J2315] (CVF645)
JNO62_08710	VFG002548	91.3	46	4	0	790	835	736	781	3e-07	60	wcbR - capsular polysaccharide biosynthesis fatty acid synthase [Burkholderia pseudomallei K96243] (VF0436)
JNO62_08710	VFG002548	91.3	46	4	0	790	835	736	781	3e-07	60	wcbR - capsular polysaccharide biosynthesis fatty acid synthase [Burkholderia pseudomallei K96243] (VF0436)
JNO62_08710	VFG026090	88.68	53	6	0	790	842	733	785	1e-06	58	wcbR - Beta-ketoacyl synthase [Burkholderia cenocepacia MC0-3] (CVF645)
JNO62_08710	VFG016181	90.91	44	4	0	979	1022	949	992	5e-06	56	irp1 - yersiniabactin polyketide/non-ribosomal peptide synthetase [Pseudomonas syringae pv. phaseolicola 1448A] (CVF556)
JNO62_08710	VFG007841	92.5	40	3	0	982	1021	1228	1267	5e-06	56	ppsB - beta-ketoacyl synthase [Mycobacterium vanbaalenii PYR-1] (CVF288)
JNO62_08710	VFG048580	88.46	52	6	0	563	614	578	629	5e-06	56	A225_2993 - iron aquisition yersiniabactin synthesis enzyme (Irp1,polyketide synthetase) [Klebsiella oxytoca E718] (CVF851)
JNO62_08715	VFG029700	93.33	60	4	0	2581	2640	6262	6321	1e-15	87.7	mps1 - linear gramicidin synthetase subunit D [Mycobacterium intracellulare ATCC 13950] (CVF650)
JNO62_08715	VFG029699	93.33	60	4	0	2581	2640	6262	6321	1e-15	87.7	mps1 - linear gramicidin synthetase subunit D [Mycobacterium intracellulare MOTT-64] (CVF650)
JNO62_08715	VFG029698	93.33	60	4	0	2581	2640	6262	6321	1e-15	87.7	mps1 - linear gramicidin synthetase subunit D [Mycobacterium intracellulare MOTT-02] (CVF650)
JNO62_08715	VFG029697	93.33	60	4	0	2581	2640	6265	6324	1e-15	87.7	mps1 - linear gramicidin synthetase subunit D [Mycobacterium intracellulare str. MOTT36Y] (CVF650)
JNO62_08715	VFG029696	93.33	60	4	0	2581	2640	6262	6321	1e-15	87.7	mps1 - Mycosubtilin synthetase subunit B [Mycobacterium indicus pranii MTCC 9506] (CVF650)
JNO62_08715	VFG029722	91.07	56	5	0	2581	2636	556	611	7e-11	71.9	mps2 - linear gramicidin synthetase subunit B [Mycobacterium avium 104] (CVF650)
JNO62_08715	VFG016183	89.29	56	6	0	2580	2635	2115	2170	2e-08	63.9	irp2 - yersiniabactin non-ribosomal peptide synthetase [Pseudomonas syringae pv. phaseolicola 1448A] (CVF556)
JNO62_08715	VFG016118	91.67	48	4	0	2581	2628	1963	2010	2e-08	63.9	pchF - pyochelin synthetase PchF [Pseudomonas aeruginosa UCBPP-PA14] (CVF553)
JNO62_08715	VFG016117	91.67	48	4	0	2581	2628	1963	2010	2e-08	63.9	pchF - pyochelin synthetase [Pseudomonas aeruginosa PA7] (CVF553)
JNO62_08715	VFG016036	90.38	52	5	0	2578	2629	8284	8335	2e-08	63.9	pvdD - non-ribosomal siderophore peptide synthetase [Pseudomonas putida KT2440] (CVF551)
JNO62_08715	VFG016032	91.67	48	4	0	2578	2625	1936	1983	2e-08	63.9	pvdD - pyoverdine synthetase D [Pseudomonas aeruginosa UCBPP-PA14] (CVF551)
JNO62_08715	VFG016032	91.67	48	4	0	2578	2625	5119	5166	2e-08	63.9	pvdD - pyoverdine synthetase D [Pseudomonas aeruginosa UCBPP-PA14] (CVF551)
JNO62_08715	VFG000161	91.67	48	4	0	2578	2625	1936	1983	2e-08	63.9	pvdD - pyoverdine synthetase D [Pseudomonas aeruginosa PAO1] (VF0094)
JNO62_08715	VFG000161	91.67	48	4	0	2578	2625	5119	5166	2e-08	63.9	pvdD - pyoverdine synthetase D [Pseudomonas aeruginosa PAO1] (VF0094)
JNO62_08715	VFG000161	91.67	48	4	0	2578	2625	1936	1983	2e-08	63.9	pvdD - pyoverdine synthetase D [Pseudomonas aeruginosa PAO1] (VF0094)
JNO62_08715	VFG000161	91.67	48	4	0	2578	2625	5119	5166	2e-08	63.9	pvdD - pyoverdine synthetase D [Pseudomonas aeruginosa PAO1] (VF0094)
JNO62_08715	VFG015826	97.14	35	1	0	3365	3399	12341	12375	6e-08	61.9	pvdL - amino acid adenylation domain protein [Pseudomonas putida GB-1] (CVF551)
JNO62_08715	VFG015826	88.46	52	6	0	2578	2629	3805	3856	4e-06	56	pvdL - amino acid adenylation domain protein [Pseudomonas putida GB-1] (CVF551)
JNO62_08715	VFG015826	92.5	40	3	0	2590	2629	6982	7021	4e-06	56	pvdL - amino acid adenylation domain protein [Pseudomonas putida GB-1] (CVF551)
JNO62_08715	VFG022714	91.49	47	4	0	2578	2624	1864	1910	6e-08	61.9	mbtE - non-ribosomal peptide synthetase MbtE [Mycobacterium sp. JDM601] (CVF315)
JNO62_08715	VFG020317	88.89	54	6	0	2578	2631	9643	9696	3e-07	60	pvdI - protein PvdI(3) [Pseudomonas aeruginosa LESB58] (CVF551)
JNO62_08715	VFG020074	97.06	34	1	0	3274	3307	4501	4534	3e-07	60	pvdL - peptide synthase [Pseudomonas aeruginosa LESB58] (CVF551)
JNO62_08715	VFG020071	88.89	54	6	0	2578	2631	5131	5184	3e-07	60	pvdJ - pvdj(2) [Pseudomonas fluorescens SBW25] (CVF551)
JNO62_08715	VFG020069	88.89	54	6	0	2578	2631	6460	6513	3e-07	60	pvdD - peptide synthase [Pseudomonas aeruginosa LESB58] (CVF551)
JNO62_08715	VFG016066	90	50	5	0	2580	2629	6966	7015	3e-07	60	pvdL - pyoverdine synthetase A [Pseudomonas entomophila L48] (CVF551)
JNO62_08715	VFG016060	97.06	34	1	0	3274	3307	4501	4534	3e-07	60	pvdL - PvdL [Pseudomonas aeruginosa UCBPP-PA14] (CVF551)
JNO62_08715	VFG016059	97.06	34	1	0	3274	3307	4501	4534	3e-07	60	pvdL - probable non-ribosomal peptide synthetase [Pseudomonas aeruginosa PA7] (CVF551)
JNO62_08715	VFG016044	92.86	42	3	0	2590	2631	9682	9723	3e-07	60	pvdI - pyoverdine sidechain peptide synthetase [Pseudomonas entomophila L48] (CVF551)
JNO62_08715	VFG016043	92.86	42	3	0	2590	2631	14056	14097	3e-07	60	pvdI - probable non-ribosomal peptide synthetase [Pseudomonas aeruginosa UCBPP-PA14] (CVF551)
JNO62_08715	VFG016040	92.86	42	3	0	2590	2631	5146	5187	3e-07	60	pvdJ - PvdJ [Pseudomonas aeruginosa UCBPP-PA14] (CVF551)
JNO62_08715	VFG015906	90	50	5	0	2579	2628	2066	2115	3e-07	60	sypC - Amino acid adenylation [Pseudomonas syringae pv. syringae B728a] (CVF547)
JNO62_08715	VFG029684	94.74	38	2	0	3352	3389	7003	7040	3e-07	60	mps1 - hypothetical protein [Mycobacterium avium subsp. paratuberculosis K-10] (CVF650)
JNO62_08715	VFG016058	97.06	34	1	0	3274	3307	4501	4534	3e-07	60	pvdL - peptide synthase PvdL [Pseudomonas aeruginosa PAO1] (IA001)
JNO62_08715	VFG016041	92.86	42	3	0	2590	2631	14056	14097	3e-07	60	pvdI - peptide synthase [Pseudomonas aeruginosa PAO1] (IA001)
JNO62_08715	VFG016038	92.86	42	3	0	2590	2631	5050	5091	3e-07	60	pvdJ - pyoverdine biosynthesis protein PvdJ [Pseudomonas aeruginosa PAO1] (IA001)
JNO62_08715	VFG016058	97.06	34	1	0	3274	3307	4501	4534	3e-07	60	pvdL - peptide synthase PvdL [Pseudomonas aeruginosa PAO1] (IA001)
JNO62_08715	VFG016041	92.86	42	3	0	2590	2631	14056	14097	3e-07	60	pvdI - peptide synthase [Pseudomonas aeruginosa PAO1] (IA001)
JNO62_08715	VFG016038	92.86	42	3	0	2590	2631	5050	5091	3e-07	60	pvdJ - pyoverdine biosynthesis protein PvdJ [Pseudomonas aeruginosa PAO1] (IA001)
JNO62_08715	VFG016180	96.97	33	1	0	1120	1152	6175	6207	1e-06	58	irp1 - yersiniabactin polyketide/non-ribosomal peptide synthetase [Pseudomonas syringae pv. tomato str. DC3000] (IA005)
JNO62_08715	VFG016035	94.59	37	2	0	2578	2614	1921	1957	1e-06	58	pvdD - pyoverdine sidechain peptide synthetase III, L-Thr-L-Ser component [Pseudomonas syringae pv. phaseolicola 1448A] (CVF551)
JNO62_08715	VFG016033	89.8	49	5	0	2578	2626	5080	5128	1e-06	58	pvdD - pyoverdine sidechain peptide synthetase III, L-Thr-L-Ser component [Pseudomonas syringae pv. tomato str. DC3000] (CVF551)
JNO62_08715	VFG020089	89.58	48	5	0	2581	2628	1963	2010	4e-06	56	pchF - pyochelin synthetase [Pseudomonas aeruginosa LESB58] (CVF553)
JNO62_08715	VFG016182	87.5	56	7	0	2580	2635	2115	2170	4e-06	56	irp2 - yersiniabactin non-ribosomal peptide synthetase [Pseudomonas syringae pv. tomato str. DC3000] (IA005)
JNO62_08715	VFG016123	92.5	40	3	0	3019	3058	2545	2584	4e-06	56	pchE - pyochelin synthetase E [Pseudomonas fluorescens Pf-5] (CVF553)
JNO62_08715	VFG016045	90.91	44	4	0	2590	2633	1963	2006	4e-06	56	pvdI - peptide synthase [Pseudomonas fluorescens Pf-5] (CVF551)
JNO62_08715	VFG016037	90.91	44	4	0	2590	2633	5200	5243	4e-06	56	pvdD - non-ribosomal peptide synthetase [Pseudomonas fluorescens Pf-5] (CVF551)
JNO62_08715	VFG015905	90.91	44	4	0	2581	2624	8566	8609	4e-06	56	sypB - Amino acid adenylation [Pseudomonas syringae pv. syringae B728a] (CVF547)
JNO62_08715	VFG015904	90.91	44	4	0	2581	2624	8446	8489	4e-06	56	sypA - Amino acid adenylation [Pseudomonas syringae pv. syringae B728a] (CVF547)
JNO62_08715	VFG029724	86.67	60	8	0	2581	2640	5092	5151	4e-06	56	mps2 - Probable peptide synthetase NRP [Mycobacterium abscessus ATCC 19977] (CVF650)
JNO62_08715	VFG029687	86.67	60	8	0	2581	2640	6295	6354	4e-06	56	mps1 - peptide synthetase [Mycobacterium smegmatis str. MC2 155] (CVF650)
JNO62_08715	VFG000165	89.58	48	5	0	2581	2628	1963	2010	4e-06	56	pchF - pyochelin synthetase PchF [Pseudomonas aeruginosa PAO1] (VF0095)
JNO62_08715	VFG000165	89.58	48	5	0	2581	2628	1963	2010	4e-06	56	pchF - pyochelin synthetase PchF [Pseudomonas aeruginosa PAO1] (VF0095)
JNO62_08730	VFG042048	98.9	3090	34	0	1	3090	649	3738	0	5856	RSc1815 - hypothetical protein [Ralstonia solanacearum GMI1000] (SS008)
JNO62_08730	VFG041919	94.64	56	3	0	949	1004	1378	1433	6e-16	87.7	avrBs3 - avirulence protein [Xanthomonas axonopodis pv. citri str. 306] (SS009)
JNO62_08730	VFG041919	94.64	56	3	0	949	1004	1480	1535	6e-16	87.7	avrBs3 - avirulence protein [Xanthomonas axonopodis pv. citri str. 306] (SS009)
JNO62_08730	VFG041919	94.64	56	3	0	949	1004	1783	1838	6e-16	87.7	avrBs3 - avirulence protein [Xanthomonas axonopodis pv. citri str. 306] (SS009)
JNO62_08730	VFG041919	96	50	2	0	844	893	1378	1427	9e-15	83.8	avrBs3 - avirulence protein [Xanthomonas axonopodis pv. citri str. 306] (SS009)
JNO62_08730	VFG041919	96	50	2	0	844	893	1480	1529	9e-15	83.8	avrBs3 - avirulence protein [Xanthomonas axonopodis pv. citri str. 306] (SS009)
JNO62_08730	VFG041919	96	50	2	0	844	893	1783	1832	9e-15	83.8	avrBs3 - avirulence protein [Xanthomonas axonopodis pv. citri str. 306] (SS009)
JNO62_08730	VFG041919	92.86	56	4	0	949	1004	1987	2042	1e-13	79.8	avrBs3 - avirulence protein [Xanthomonas axonopodis pv. citri str. 306] (SS009)
JNO62_08730	VFG041919	92.86	56	4	0	949	1004	2290	2345	1e-13	79.8	avrBs3 - avirulence protein [Xanthomonas axonopodis pv. citri str. 306] (SS009)
JNO62_08730	VFG041919	92.86	56	4	0	949	1004	2392	2447	1e-13	79.8	avrBs3 - avirulence protein [Xanthomonas axonopodis pv. citri str. 306] (SS009)
JNO62_08730	VFG041919	94	50	3	0	844	893	1987	2036	2e-12	75.8	avrBs3 - avirulence protein [Xanthomonas axonopodis pv. citri str. 306] (SS009)
JNO62_08730	VFG041919	94	50	3	0	844	893	2290	2339	2e-12	75.8	avrBs3 - avirulence protein [Xanthomonas axonopodis pv. citri str. 306] (SS009)
JNO62_08730	VFG041919	94	50	3	0	844	893	2392	2441	2e-12	75.8	avrBs3 - avirulence protein [Xanthomonas axonopodis pv. citri str. 306] (SS009)
JNO62_08730	VFG041919	91.07	56	5	0	1264	1319	874	929	3e-11	71.9	avrBs3 - avirulence protein [Xanthomonas axonopodis pv. citri str. 306] (SS009)
JNO62_08730	VFG041919	91.07	56	5	0	1579	1634	1378	1433	3e-11	71.9	avrBs3 - avirulence protein [Xanthomonas axonopodis pv. citri str. 306] (SS009)
JNO62_08730	VFG041919	91.07	56	5	0	1579	1634	1480	1535	3e-11	71.9	avrBs3 - avirulence protein [Xanthomonas axonopodis pv. citri str. 306] (SS009)
JNO62_08730	VFG041919	91.07	56	5	0	1579	1634	1783	1838	3e-11	71.9	avrBs3 - avirulence protein [Xanthomonas axonopodis pv. citri str. 306] (SS009)
JNO62_08730	VFG041919	91.07	56	5	0	1264	1319	1885	1940	3e-11	71.9	avrBs3 - avirulence protein [Xanthomonas axonopodis pv. citri str. 306] (SS009)
JNO62_08730	VFG041919	91.07	56	5	0	634	689	1987	2042	3e-11	71.9	avrBs3 - avirulence protein [Xanthomonas axonopodis pv. citri str. 306] (SS009)
JNO62_08730	VFG041919	91.07	56	5	0	634	689	2290	2345	3e-11	71.9	avrBs3 - avirulence protein [Xanthomonas axonopodis pv. citri str. 306] (SS009)
JNO62_08730	VFG041919	91.07	56	5	0	634	689	2392	2447	3e-11	71.9	avrBs3 - avirulence protein [Xanthomonas axonopodis pv. citri str. 306] (SS009)
JNO62_08730	VFG041919	91.07	56	2	1	949	1004	1582	1634	5e-10	67.9	avrBs3 - avirulence protein [Xanthomonas axonopodis pv. citri str. 306] (SS009)
JNO62_08730	VFG041919	91.07	56	2	1	1579	1634	1582	1634	5e-10	67.9	avrBs3 - avirulence protein [Xanthomonas axonopodis pv. citri str. 306] (SS009)
JNO62_08730	VFG041919	90.57	53	5	0	1267	1319	1078	1130	2e-09	65.9	avrBs3 - avirulence protein [Xanthomonas axonopodis pv. citri str. 306] (SS009)
JNO62_08730	VFG041919	90.57	53	5	0	952	1004	1279	1331	2e-09	65.9	avrBs3 - avirulence protein [Xanthomonas axonopodis pv. citri str. 306] (SS009)
JNO62_08730	VFG041919	90.57	53	5	0	1897	1949	1279	1331	2e-09	65.9	avrBs3 - avirulence protein [Xanthomonas axonopodis pv. citri str. 306] (SS009)
JNO62_08730	VFG041919	90.57	53	5	0	952	1004	1684	1736	2e-09	65.9	avrBs3 - avirulence protein [Xanthomonas axonopodis pv. citri str. 306] (SS009)
JNO62_08730	VFG041919	90.57	53	5	0	1897	1949	1684	1736	2e-09	65.9	avrBs3 - avirulence protein [Xanthomonas axonopodis pv. citri str. 306] (SS009)
JNO62_08730	VFG041919	90.57	53	5	0	952	1004	2191	2243	2e-09	65.9	avrBs3 - avirulence protein [Xanthomonas axonopodis pv. citri str. 306] (SS009)
JNO62_08730	VFG041919	90.57	53	5	0	1897	1949	2191	2243	2e-09	65.9	avrBs3 - avirulence protein [Xanthomonas axonopodis pv. citri str. 306] (SS009)
JNO62_08730	VFG041919	89.29	56	6	0	949	1004	874	929	8e-09	63.9	avrBs3 - avirulence protein [Xanthomonas axonopodis pv. citri str. 306] (SS009)
JNO62_08730	VFG041919	89.29	56	6	0	634	689	1378	1433	8e-09	63.9	avrBs3 - avirulence protein [Xanthomonas axonopodis pv. citri str. 306] (SS009)
JNO62_08730	VFG041919	89.29	56	6	0	1264	1319	1378	1433	8e-09	63.9	avrBs3 - avirulence protein [Xanthomonas axonopodis pv. citri str. 306] (SS009)
JNO62_08730	VFG041919	91.67	48	4	0	2001	2048	1380	1427	8e-09	63.9	avrBs3 - avirulence protein [Xanthomonas axonopodis pv. citri str. 306] (SS009)
JNO62_08730	VFG041919	89.29	56	6	0	634	689	1480	1535	8e-09	63.9	avrBs3 - avirulence protein [Xanthomonas axonopodis pv. citri str. 306] (SS009)
JNO62_08730	VFG041919	89.29	56	6	0	1264	1319	1480	1535	8e-09	63.9	avrBs3 - avirulence protein [Xanthomonas axonopodis pv. citri str. 306] (SS009)
JNO62_08730	VFG041919	91.67	48	4	0	2001	2048	1482	1529	8e-09	63.9	avrBs3 - avirulence protein [Xanthomonas axonopodis pv. citri str. 306] (SS009)
JNO62_08730	VFG041919	92	50	1	1	844	893	1582	1628	8e-09	63.9	avrBs3 - avirulence protein [Xanthomonas axonopodis pv. citri str. 306] (SS009)
JNO62_08730	VFG041919	89.29	56	6	0	634	689	1783	1838	8e-09	63.9	avrBs3 - avirulence protein [Xanthomonas axonopodis pv. citri str. 306] (SS009)
JNO62_08730	VFG041919	89.29	56	6	0	1264	1319	1783	1838	8e-09	63.9	avrBs3 - avirulence protein [Xanthomonas axonopodis pv. citri str. 306] (SS009)
JNO62_08730	VFG041919	91.67	48	4	0	2001	2048	1785	1832	8e-09	63.9	avrBs3 - avirulence protein [Xanthomonas axonopodis pv. citri str. 306] (SS009)
JNO62_08730	VFG041919	89.29	56	6	0	949	1004	1885	1940	8e-09	63.9	avrBs3 - avirulence protein [Xanthomonas axonopodis pv. citri str. 306] (SS009)
JNO62_08730	VFG041919	89.29	56	6	0	739	794	1987	2042	8e-09	63.9	avrBs3 - avirulence protein [Xanthomonas axonopodis pv. citri str. 306] (SS009)
JNO62_08730	VFG041919	89.29	56	6	0	1579	1634	1987	2042	8e-09	63.9	avrBs3 - avirulence protein [Xanthomonas axonopodis pv. citri str. 306] (SS009)
JNO62_08730	VFG041919	89.29	56	6	0	739	794	2290	2345	8e-09	63.9	avrBs3 - avirulence protein [Xanthomonas axonopodis pv. citri str. 306] (SS009)
JNO62_08730	VFG041919	89.29	56	6	0	1579	1634	2290	2345	8e-09	63.9	avrBs3 - avirulence protein [Xanthomonas axonopodis pv. citri str. 306] (SS009)
JNO62_08730	VFG041919	89.29	56	6	0	739	794	2392	2447	8e-09	63.9	avrBs3 - avirulence protein [Xanthomonas axonopodis pv. citri str. 306] (SS009)
JNO62_08730	VFG041919	89.29	56	6	0	1579	1634	2392	2447	8e-09	63.9	avrBs3 - avirulence protein [Xanthomonas axonopodis pv. citri str. 306] (SS009)
JNO62_08730	VFG041919	90.57	53	2	1	952	1004	979	1028	3e-08	61.9	avrBs3 - avirulence protein [Xanthomonas axonopodis pv. citri str. 306] (SS009)
JNO62_08730	VFG041919	90.57	53	2	1	1582	1634	979	1028	3e-08	61.9	avrBs3 - avirulence protein [Xanthomonas axonopodis pv. citri str. 306] (SS009)
JNO62_08730	VFG041919	90.57	53	2	1	952	1004	1180	1229	3e-08	61.9	avrBs3 - avirulence protein [Xanthomonas axonopodis pv. citri str. 306] (SS009)
JNO62_08730	VFG041919	90.57	53	2	1	1582	1634	1180	1229	3e-08	61.9	avrBs3 - avirulence protein [Xanthomonas axonopodis pv. citri str. 306] (SS009)
JNO62_08730	VFG041919	91.49	47	4	0	847	893	1279	1325	3e-08	61.9	avrBs3 - avirulence protein [Xanthomonas axonopodis pv. citri str. 306] (SS009)
JNO62_08730	VFG041919	90.2	51	5	0	529	579	1378	1428	3e-08	61.9	avrBs3 - avirulence protein [Xanthomonas axonopodis pv. citri str. 306] (SS009)
JNO62_08730	VFG041919	90.2	51	5	0	1789	1839	1378	1428	3e-08	61.9	avrBs3 - avirulence protein [Xanthomonas axonopodis pv. citri str. 306] (SS009)
JNO62_08730	VFG041919	90.2	51	5	0	529	579	1480	1530	3e-08	61.9	avrBs3 - avirulence protein [Xanthomonas axonopodis pv. citri str. 306] (SS009)
JNO62_08730	VFG041919	90.2	51	5	0	1789	1839	1480	1530	3e-08	61.9	avrBs3 - avirulence protein [Xanthomonas axonopodis pv. citri str. 306] (SS009)
JNO62_08730	VFG041919	91.49	47	4	0	847	893	1684	1730	3e-08	61.9	avrBs3 - avirulence protein [Xanthomonas axonopodis pv. citri str. 306] (SS009)
JNO62_08730	VFG041919	90.2	51	5	0	529	579	1783	1833	3e-08	61.9	avrBs3 - avirulence protein [Xanthomonas axonopodis pv. citri str. 306] (SS009)
JNO62_08730	VFG041919	90.2	51	5	0	1789	1839	1783	1833	3e-08	61.9	avrBs3 - avirulence protein [Xanthomonas axonopodis pv. citri str. 306] (SS009)
JNO62_08730	VFG041919	91.49	47	4	0	847	893	2191	2237	3e-08	61.9	avrBs3 - avirulence protein [Xanthomonas axonopodis pv. citri str. 306] (SS009)
JNO62_08730	VFG041919	90	50	5	0	844	893	874	923	1e-07	60	avrBs3 - avirulence protein [Xanthomonas axonopodis pv. citri str. 306] (SS009)
JNO62_08730	VFG041919	88.89	54	6	0	1896	1949	876	929	1e-07	60	avrBs3 - avirulence protein [Xanthomonas axonopodis pv. citri str. 306] (SS009)
JNO62_08730	VFG041919	94.74	38	2	0	1474	1511	1378	1415	1e-07	60	avrBs3 - avirulence protein [Xanthomonas axonopodis pv. citri str. 306] (SS009)
JNO62_08730	VFG041919	94.74	38	2	0	1474	1511	1480	1517	1e-07	60	avrBs3 - avirulence protein [Xanthomonas axonopodis pv. citri str. 306] (SS009)
JNO62_08730	VFG041919	94.74	38	2	0	1474	1511	1783	1820	1e-07	60	avrBs3 - avirulence protein [Xanthomonas axonopodis pv. citri str. 306] (SS009)
JNO62_08730	VFG041919	90	50	5	0	844	893	1885	1934	1e-07	60	avrBs3 - avirulence protein [Xanthomonas axonopodis pv. citri str. 306] (SS009)
JNO62_08730	VFG041919	88.89	54	6	0	1896	1949	1887	1940	1e-07	60	avrBs3 - avirulence protein [Xanthomonas axonopodis pv. citri str. 306] (SS009)
JNO62_08730	VFG041919	89.29	56	3	1	949	1004	2089	2141	1e-07	60	avrBs3 - avirulence protein [Xanthomonas axonopodis pv. citri str. 306] (SS009)
JNO62_08730	VFG041919	89.29	56	3	1	1579	1634	2089	2141	1e-07	60	avrBs3 - avirulence protein [Xanthomonas axonopodis pv. citri str. 306] (SS009)
JNO62_08730	VFG041919	91.49	47	1	1	847	893	979	1022	5e-07	58	avrBs3 - avirulence protein [Xanthomonas axonopodis pv. citri str. 306] (SS009)
JNO62_08730	VFG041919	88.68	53	6	0	952	1004	1078	1130	5e-07	58	avrBs3 - avirulence protein [Xanthomonas axonopodis pv. citri str. 306] (SS009)
JNO62_08730	VFG041919	88.68	53	6	0	1897	1949	1078	1130	5e-07	58	avrBs3 - avirulence protein [Xanthomonas axonopodis pv. citri str. 306] (SS009)
JNO62_08730	VFG041919	91.49	47	1	1	847	893	1180	1223	5e-07	58	avrBs3 - avirulence protein [Xanthomonas axonopodis pv. citri str. 306] (SS009)
JNO62_08730	VFG041919	88.68	53	6	0	427	479	1279	1331	5e-07	58	avrBs3 - avirulence protein [Xanthomonas axonopodis pv. citri str. 306] (SS009)
JNO62_08730	VFG041919	88.68	53	6	0	1267	1319	1279	1331	5e-07	58	avrBs3 - avirulence protein [Xanthomonas axonopodis pv. citri str. 306] (SS009)
JNO62_08730	VFG041919	88.68	53	6	0	1582	1634	1279	1331	5e-07	58	avrBs3 - avirulence protein [Xanthomonas axonopodis pv. citri str. 306] (SS009)
JNO62_08730	VFG041919	88.68	53	6	0	427	479	1684	1736	5e-07	58	avrBs3 - avirulence protein [Xanthomonas axonopodis pv. citri str. 306] (SS009)
JNO62_08730	VFG041919	88.68	53	6	0	1267	1319	1684	1736	5e-07	58	avrBs3 - avirulence protein [Xanthomonas axonopodis pv. citri str. 306] (SS009)
JNO62_08730	VFG041919	88.68	53	6	0	1582	1634	1684	1736	5e-07	58	avrBs3 - avirulence protein [Xanthomonas axonopodis pv. citri str. 306] (SS009)
JNO62_08730	VFG041919	88.68	53	6	0	427	479	2191	2243	5e-07	58	avrBs3 - avirulence protein [Xanthomonas axonopodis pv. citri str. 306] (SS009)
JNO62_08730	VFG041919	88.68	53	6	0	1267	1319	2191	2243	5e-07	58	avrBs3 - avirulence protein [Xanthomonas axonopodis pv. citri str. 306] (SS009)
JNO62_08730	VFG041919	88.68	53	6	0	1582	1634	2191	2243	5e-07	58	avrBs3 - avirulence protein [Xanthomonas axonopodis pv. citri str. 306] (SS009)
JNO62_08730	VFG041919	87.5	56	7	0	1579	1634	874	929	2e-06	56	avrBs3 - avirulence protein [Xanthomonas axonopodis pv. citri str. 306] (SS009)
JNO62_08730	VFG041919	89.58	48	5	0	532	579	1279	1326	2e-06	56	avrBs3 - avirulence protein [Xanthomonas axonopodis pv. citri str. 306] (SS009)
JNO62_08730	VFG041919	89.58	48	5	0	1057	1104	1381	1428	2e-06	56	avrBs3 - avirulence protein [Xanthomonas axonopodis pv. citri str. 306] (SS009)
JNO62_08730	VFG041919	89.58	48	5	0	1057	1104	1483	1530	2e-06	56	avrBs3 - avirulence protein [Xanthomonas axonopodis pv. citri str. 306] (SS009)
JNO62_08730	VFG041919	88.89	54	3	1	1896	1949	1584	1634	2e-06	56	avrBs3 - avirulence protein [Xanthomonas axonopodis pv. citri str. 306] (SS009)
JNO62_08730	VFG041919	89.58	48	5	0	532	579	1684	1731	2e-06	56	avrBs3 - avirulence protein [Xanthomonas axonopodis pv. citri str. 306] (SS009)
JNO62_08730	VFG041919	89.58	48	5	0	1057	1104	1786	1833	2e-06	56	avrBs3 - avirulence protein [Xanthomonas axonopodis pv. citri str. 306] (SS009)
JNO62_08730	VFG041919	87.5	56	7	0	1579	1634	1885	1940	2e-06	56	avrBs3 - avirulence protein [Xanthomonas axonopodis pv. citri str. 306] (SS009)
JNO62_08730	VFG041919	87.5	56	7	0	1264	1319	1987	2042	2e-06	56	avrBs3 - avirulence protein [Xanthomonas axonopodis pv. citri str. 306] (SS009)
JNO62_08730	VFG041919	89.58	48	5	0	2001	2048	1989	2036	2e-06	56	avrBs3 - avirulence protein [Xanthomonas axonopodis pv. citri str. 306] (SS009)
JNO62_08730	VFG041919	90	50	2	1	844	893	2089	2135	2e-06	56	avrBs3 - avirulence protein [Xanthomonas axonopodis pv. citri str. 306] (SS009)
JNO62_08730	VFG041919	89.58	48	5	0	532	579	2191	2238	2e-06	56	avrBs3 - avirulence protein [Xanthomonas axonopodis pv. citri str. 306] (SS009)
JNO62_08730	VFG041919	87.5	56	7	0	1264	1319	2290	2345	2e-06	56	avrBs3 - avirulence protein [Xanthomonas axonopodis pv. citri str. 306] (SS009)
JNO62_08730	VFG041919	89.58	48	5	0	2001	2048	2292	2339	2e-06	56	avrBs3 - avirulence protein [Xanthomonas axonopodis pv. citri str. 306] (SS009)
JNO62_08730	VFG041919	87.5	56	7	0	1264	1319	2392	2447	2e-06	56	avrBs3 - avirulence protein [Xanthomonas axonopodis pv. citri str. 306] (SS009)
JNO62_08730	VFG041919	89.58	48	5	0	2001	2048	2394	2441	2e-06	56	avrBs3 - avirulence protein [Xanthomonas axonopodis pv. citri str. 306] (SS009)
JNO62_08730	VFG041919	88.24	51	6	0	529	579	874	924	8e-06	54	avrBs3 - avirulence protein [Xanthomonas axonopodis pv. citri str. 306] (SS009)
JNO62_08730	VFG041919	87.27	55	7	0	425	479	875	929	8e-06	54	avrBs3 - avirulence protein [Xanthomonas axonopodis pv. citri str. 306] (SS009)
JNO62_08730	VFG041919	88.68	53	3	1	1897	1949	979	1028	8e-06	54	avrBs3 - avirulence protein [Xanthomonas axonopodis pv. citri str. 306] (SS009)
JNO62_08730	VFG041919	89.36	47	5	0	847	893	1078	1124	8e-06	54	avrBs3 - avirulence protein [Xanthomonas axonopodis pv. citri str. 306] (SS009)
JNO62_08730	VFG041919	88.68	53	3	1	1897	1949	1180	1229	8e-06	54	avrBs3 - avirulence protein [Xanthomonas axonopodis pv. citri str. 306] (SS009)
JNO62_08730	VFG041919	87.27	55	7	0	425	479	1379	1433	8e-06	54	avrBs3 - avirulence protein [Xanthomonas axonopodis pv. citri str. 306] (SS009)
JNO62_08730	VFG041919	94.29	35	2	0	1372	1406	1381	1415	8e-06	54	avrBs3 - avirulence protein [Xanthomonas axonopodis pv. citri str. 306] (SS009)
JNO62_08730	VFG041919	87.27	55	7	0	425	479	1481	1535	8e-06	54	avrBs3 - avirulence protein [Xanthomonas axonopodis pv. citri str. 306] (SS009)
JNO62_08730	VFG041919	94.29	35	2	0	1372	1406	1483	1517	8e-06	54	avrBs3 - avirulence protein [Xanthomonas axonopodis pv. citri str. 306] (SS009)
JNO62_08730	VFG041919	87.27	55	7	0	425	479	1784	1838	8e-06	54	avrBs3 - avirulence protein [Xanthomonas axonopodis pv. citri str. 306] (SS009)
JNO62_08730	VFG041919	94.29	35	2	0	1372	1406	1786	1820	8e-06	54	avrBs3 - avirulence protein [Xanthomonas axonopodis pv. citri str. 306] (SS009)
JNO62_08730	VFG041919	88.24	51	6	0	529	579	1885	1935	8e-06	54	avrBs3 - avirulence protein [Xanthomonas axonopodis pv. citri str. 306] (SS009)
JNO62_08730	VFG041919	87.27	55	7	0	425	479	1886	1940	8e-06	54	avrBs3 - avirulence protein [Xanthomonas axonopodis pv. citri str. 306] (SS009)
JNO62_08730	VFG041919	88.24	51	6	0	529	579	1987	2037	8e-06	54	avrBs3 - avirulence protein [Xanthomonas axonopodis pv. citri str. 306] (SS009)
JNO62_08730	VFG041919	92.31	39	3	0	1801	1839	1999	2037	8e-06	54	avrBs3 - avirulence protein [Xanthomonas axonopodis pv. citri str. 306] (SS009)
JNO62_08730	VFG041919	88.24	51	6	0	529	579	2290	2340	8e-06	54	avrBs3 - avirulence protein [Xanthomonas axonopodis pv. citri str. 306] (SS009)
JNO62_08730	VFG041919	92.31	39	3	0	1801	1839	2302	2340	8e-06	54	avrBs3 - avirulence protein [Xanthomonas axonopodis pv. citri str. 306] (SS009)
JNO62_08730	VFG041919	88.24	51	6	0	529	579	2392	2442	8e-06	54	avrBs3 - avirulence protein [Xanthomonas axonopodis pv. citri str. 306] (SS009)
JNO62_08730	VFG041919	92.31	39	3	0	1801	1839	2404	2442	8e-06	54	avrBs3 - avirulence protein [Xanthomonas axonopodis pv. citri str. 306] (SS009)
JNO62_08730	VFG041918	94.64	56	3	0	949	1004	976	1031	6e-16	87.7	avrBs3 - avirulence protein [Xanthomonas axonopodis pv. citri str. 306] (SS009)
JNO62_08730	VFG041918	94.64	56	3	0	949	1004	1180	1235	6e-16	87.7	avrBs3 - avirulence protein [Xanthomonas axonopodis pv. citri str. 306] (SS009)
JNO62_08730	VFG041918	94.64	56	3	0	949	1004	1690	1745	6e-16	87.7	avrBs3 - avirulence protein [Xanthomonas axonopodis pv. citri str. 306] (SS009)
JNO62_08730	VFG041918	96	50	2	0	844	893	976	1025	9e-15	83.8	avrBs3 - avirulence protein [Xanthomonas axonopodis pv. citri str. 306] (SS009)
JNO62_08730	VFG041918	96	50	2	0	844	893	1180	1229	9e-15	83.8	avrBs3 - avirulence protein [Xanthomonas axonopodis pv. citri str. 306] (SS009)
JNO62_08730	VFG041918	96	50	2	0	844	893	1690	1739	9e-15	83.8	avrBs3 - avirulence protein [Xanthomonas axonopodis pv. citri str. 306] (SS009)
JNO62_08730	VFG041918	94.34	53	3	0	952	1004	1387	1439	4e-14	81.8	avrBs3 - avirulence protein [Xanthomonas axonopodis pv. citri str. 306] (SS009)
JNO62_08730	VFG041918	94.34	53	3	0	952	1004	1489	1541	4e-14	81.8	avrBs3 - avirulence protein [Xanthomonas axonopodis pv. citri str. 306] (SS009)
JNO62_08730	VFG041918	95.74	47	2	0	847	893	1387	1433	6e-13	77.8	avrBs3 - avirulence protein [Xanthomonas axonopodis pv. citri str. 306] (SS009)
JNO62_08730	VFG041918	95.74	47	2	0	847	893	1489	1535	6e-13	77.8	avrBs3 - avirulence protein [Xanthomonas axonopodis pv. citri str. 306] (SS009)
JNO62_08730	VFG041918	91.07	56	5	0	1264	1319	874	929	3e-11	71.9	avrBs3 - avirulence protein [Xanthomonas axonopodis pv. citri str. 306] (SS009)
JNO62_08730	VFG041918	91.07	56	5	0	1579	1634	976	1031	3e-11	71.9	avrBs3 - avirulence protein [Xanthomonas axonopodis pv. citri str. 306] (SS009)
JNO62_08730	VFG041918	91.07	56	5	0	1264	1319	1078	1133	3e-11	71.9	avrBs3 - avirulence protein [Xanthomonas axonopodis pv. citri str. 306] (SS009)
JNO62_08730	VFG041918	91.07	56	5	0	1579	1634	1180	1235	3e-11	71.9	avrBs3 - avirulence protein [Xanthomonas axonopodis pv. citri str. 306] (SS009)
JNO62_08730	VFG041918	91.07	56	5	0	1264	1319	1282	1337	3e-11	71.9	avrBs3 - avirulence protein [Xanthomonas axonopodis pv. citri str. 306] (SS009)
JNO62_08730	VFG041918	91.07	56	5	0	1579	1634	1690	1745	3e-11	71.9	avrBs3 - avirulence protein [Xanthomonas axonopodis pv. citri str. 306] (SS009)
JNO62_08730	VFG041918	91.07	56	5	0	1264	1319	2200	2255	3e-11	71.9	avrBs3 - avirulence protein [Xanthomonas axonopodis pv. citri str. 306] (SS009)
JNO62_08730	VFG041918	91.07	56	5	0	1264	1319	2302	2357	3e-11	71.9	avrBs3 - avirulence protein [Xanthomonas axonopodis pv. citri str. 306] (SS009)
JNO62_08730	VFG041918	90.57	53	5	0	1582	1634	1387	1439	2e-09	65.9	avrBs3 - avirulence protein [Xanthomonas axonopodis pv. citri str. 306] (SS009)
JNO62_08730	VFG041918	90.57	53	5	0	1582	1634	1489	1541	2e-09	65.9	avrBs3 - avirulence protein [Xanthomonas axonopodis pv. citri str. 306] (SS009)
JNO62_08730	VFG041918	89.29	56	6	0	949	1004	874	929	8e-09	63.9	avrBs3 - avirulence protein [Xanthomonas axonopodis pv. citri str. 306] (SS009)
JNO62_08730	VFG041918	89.29	56	6	0	634	689	976	1031	8e-09	63.9	avrBs3 - avirulence protein [Xanthomonas axonopodis pv. citri str. 306] (SS009)
JNO62_08730	VFG041918	89.29	56	6	0	1264	1319	976	1031	8e-09	63.9	avrBs3 - avirulence protein [Xanthomonas axonopodis pv. citri str. 306] (SS009)
JNO62_08730	VFG041918	91.67	48	4	0	2001	2048	978	1025	8e-09	63.9	avrBs3 - avirulence protein [Xanthomonas axonopodis pv. citri str. 306] (SS009)
JNO62_08730	VFG041918	89.29	56	6	0	949	1004	1078	1133	8e-09	63.9	avrBs3 - avirulence protein [Xanthomonas axonopodis pv. citri str. 306] (SS009)
JNO62_08730	VFG041918	89.29	56	6	0	634	689	1180	1235	8e-09	63.9	avrBs3 - avirulence protein [Xanthomonas axonopodis pv. citri str. 306] (SS009)
JNO62_08730	VFG041918	89.29	56	6	0	1264	1319	1180	1235	8e-09	63.9	avrBs3 - avirulence protein [Xanthomonas axonopodis pv. citri str. 306] (SS009)
JNO62_08730	VFG041918	91.67	48	4	0	2001	2048	1182	1229	8e-09	63.9	avrBs3 - avirulence protein [Xanthomonas axonopodis pv. citri str. 306] (SS009)
JNO62_08730	VFG041918	89.29	56	6	0	949	1004	1282	1337	8e-09	63.9	avrBs3 - avirulence protein [Xanthomonas axonopodis pv. citri str. 306] (SS009)
JNO62_08730	VFG041918	89.29	56	6	0	634	689	1690	1745	8e-09	63.9	avrBs3 - avirulence protein [Xanthomonas axonopodis pv. citri str. 306] (SS009)
JNO62_08730	VFG041918	89.29	56	6	0	1264	1319	1690	1745	8e-09	63.9	avrBs3 - avirulence protein [Xanthomonas axonopodis pv. citri str. 306] (SS009)
JNO62_08730	VFG041918	91.67	48	4	0	2001	2048	1692	1739	8e-09	63.9	avrBs3 - avirulence protein [Xanthomonas axonopodis pv. citri str. 306] (SS009)
JNO62_08730	VFG041918	89.29	56	6	0	1264	1319	1792	1847	8e-09	63.9	avrBs3 - avirulence protein [Xanthomonas axonopodis pv. citri str. 306] (SS009)
JNO62_08730	VFG041918	89.29	56	6	0	1264	1319	1894	1949	8e-09	63.9	avrBs3 - avirulence protein [Xanthomonas axonopodis pv. citri str. 306] (SS009)
JNO62_08730	VFG041918	89.29	56	6	0	1264	1319	1996	2051	8e-09	63.9	avrBs3 - avirulence protein [Xanthomonas axonopodis pv. citri str. 306] (SS009)
JNO62_08730	VFG041918	89.29	56	6	0	949	1004	2200	2255	8e-09	63.9	avrBs3 - avirulence protein [Xanthomonas axonopodis pv. citri str. 306] (SS009)
JNO62_08730	VFG041918	89.29	56	6	0	949	1004	2302	2357	8e-09	63.9	avrBs3 - avirulence protein [Xanthomonas axonopodis pv. citri str. 306] (SS009)
JNO62_08730	VFG041918	90.2	51	5	0	529	579	976	1026	3e-08	61.9	avrBs3 - avirulence protein [Xanthomonas axonopodis pv. citri str. 306] (SS009)
JNO62_08730	VFG041918	90.2	51	5	0	1789	1839	976	1026	3e-08	61.9	avrBs3 - avirulence protein [Xanthomonas axonopodis pv. citri str. 306] (SS009)
JNO62_08730	VFG041918	90.2	51	5	0	529	579	1180	1230	3e-08	61.9	avrBs3 - avirulence protein [Xanthomonas axonopodis pv. citri str. 306] (SS009)
JNO62_08730	VFG041918	90.2	51	5	0	1789	1839	1180	1230	3e-08	61.9	avrBs3 - avirulence protein [Xanthomonas axonopodis pv. citri str. 306] (SS009)
JNO62_08730	VFG041918	91.49	47	4	0	2002	2048	1387	1433	3e-08	61.9	avrBs3 - avirulence protein [Xanthomonas axonopodis pv. citri str. 306] (SS009)
JNO62_08730	VFG041918	91.49	47	4	0	643	689	1393	1439	3e-08	61.9	avrBs3 - avirulence protein [Xanthomonas axonopodis pv. citri str. 306] (SS009)
JNO62_08730	VFG041918	91.49	47	4	0	2002	2048	1489	1535	3e-08	61.9	avrBs3 - avirulence protein [Xanthomonas axonopodis pv. citri str. 306] (SS009)
JNO62_08730	VFG041918	91.49	47	4	0	643	689	1495	1541	3e-08	61.9	avrBs3 - avirulence protein [Xanthomonas axonopodis pv. citri str. 306] (SS009)
JNO62_08730	VFG041918	89.09	55	6	0	1265	1319	1589	1643	3e-08	61.9	avrBs3 - avirulence protein [Xanthomonas axonopodis pv. citri str. 306] (SS009)
JNO62_08730	VFG041918	90.2	51	5	0	529	579	1690	1740	3e-08	61.9	avrBs3 - avirulence protein [Xanthomonas axonopodis pv. citri str. 306] (SS009)
JNO62_08730	VFG041918	90.2	51	5	0	1789	1839	1690	1740	3e-08	61.9	avrBs3 - avirulence protein [Xanthomonas axonopodis pv. citri str. 306] (SS009)
JNO62_08730	VFG041918	90	50	5	0	844	893	874	923	1e-07	60	avrBs3 - avirulence protein [Xanthomonas axonopodis pv. citri str. 306] (SS009)
JNO62_08730	VFG041918	88.89	54	6	0	1896	1949	876	929	1e-07	60	avrBs3 - avirulence protein [Xanthomonas axonopodis pv. citri str. 306] (SS009)
JNO62_08730	VFG041918	94.74	38	2	0	1474	1511	976	1013	1e-07	60	avrBs3 - avirulence protein [Xanthomonas axonopodis pv. citri str. 306] (SS009)
JNO62_08730	VFG041918	90	50	5	0	844	893	1078	1127	1e-07	60	avrBs3 - avirulence protein [Xanthomonas axonopodis pv. citri str. 306] (SS009)
JNO62_08730	VFG041918	88.89	54	6	0	1896	1949	1080	1133	1e-07	60	avrBs3 - avirulence protein [Xanthomonas axonopodis pv. citri str. 306] (SS009)
JNO62_08730	VFG041918	94.74	38	2	0	1474	1511	1180	1217	1e-07	60	avrBs3 - avirulence protein [Xanthomonas axonopodis pv. citri str. 306] (SS009)
JNO62_08730	VFG041918	90	50	5	0	844	893	1282	1331	1e-07	60	avrBs3 - avirulence protein [Xanthomonas axonopodis pv. citri str. 306] (SS009)
JNO62_08730	VFG041918	88.89	54	6	0	1896	1949	1284	1337	1e-07	60	avrBs3 - avirulence protein [Xanthomonas axonopodis pv. citri str. 306] (SS009)
JNO62_08730	VFG041918	94.74	38	2	0	1474	1511	1690	1727	1e-07	60	avrBs3 - avirulence protein [Xanthomonas axonopodis pv. citri str. 306] (SS009)
JNO62_08730	VFG041918	90	50	5	0	844	893	2200	2249	1e-07	60	avrBs3 - avirulence protein [Xanthomonas axonopodis pv. citri str. 306] (SS009)
JNO62_08730	VFG041918	88.89	54	6	0	1896	1949	2202	2255	1e-07	60	avrBs3 - avirulence protein [Xanthomonas axonopodis pv. citri str. 306] (SS009)
JNO62_08730	VFG041918	90	50	5	0	844	893	2302	2351	1e-07	60	avrBs3 - avirulence protein [Xanthomonas axonopodis pv. citri str. 306] (SS009)
JNO62_08730	VFG041918	88.89	54	6	0	1896	1949	2304	2357	1e-07	60	avrBs3 - avirulence protein [Xanthomonas axonopodis pv. citri str. 306] (SS009)
JNO62_08730	VFG041918	84.93	73	11	0	1579	1651	874	946	5e-07	58	avrBs3 - avirulence protein [Xanthomonas axonopodis pv. citri str. 306] (SS009)
JNO62_08730	VFG041918	89.8	49	5	0	1056	1104	1386	1434	5e-07	58	avrBs3 - avirulence protein [Xanthomonas axonopodis pv. citri str. 306] (SS009)
JNO62_08730	VFG041918	88.68	53	6	0	1267	1319	1387	1439	5e-07	58	avrBs3 - avirulence protein [Xanthomonas axonopodis pv. citri str. 306] (SS009)
JNO62_08730	VFG041918	91.11	45	4	0	1795	1839	1390	1434	5e-07	58	avrBs3 - avirulence protein [Xanthomonas axonopodis pv. citri str. 306] (SS009)
JNO62_08730	VFG041918	89.8	49	5	0	1056	1104	1488	1536	5e-07	58	avrBs3 - avirulence protein [Xanthomonas axonopodis pv. citri str. 306] (SS009)
JNO62_08730	VFG041918	88.68	53	6	0	1267	1319	1489	1541	5e-07	58	avrBs3 - avirulence protein [Xanthomonas axonopodis pv. citri str. 306] (SS009)
JNO62_08730	VFG041918	91.11	45	4	0	1795	1839	1492	1536	5e-07	58	avrBs3 - avirulence protein [Xanthomonas axonopodis pv. citri str. 306] (SS009)
JNO62_08730	VFG041918	89.58	48	5	0	1057	1104	979	1026	2e-06	56	avrBs3 - avirulence protein [Xanthomonas axonopodis pv. citri str. 306] (SS009)
JNO62_08730	VFG041918	87.5	56	7	0	1579	1634	1078	1133	2e-06	56	avrBs3 - avirulence protein [Xanthomonas axonopodis pv. citri str. 306] (SS009)
JNO62_08730	VFG041918	89.58	48	5	0	1057	1104	1183	1230	2e-06	56	avrBs3 - avirulence protein [Xanthomonas axonopodis pv. citri str. 306] (SS009)
JNO62_08730	VFG041918	87.5	56	7	0	1579	1634	1282	1337	2e-06	56	avrBs3 - avirulence protein [Xanthomonas axonopodis pv. citri str. 306] (SS009)
JNO62_08730	VFG041918	94.44	36	2	0	1371	1406	1386	1421	2e-06	56	avrBs3 - avirulence protein [Xanthomonas axonopodis pv. citri str. 306] (SS009)
JNO62_08730	VFG041918	89.58	48	5	0	532	579	1387	1434	2e-06	56	avrBs3 - avirulence protein [Xanthomonas axonopodis pv. citri str. 306] (SS009)
JNO62_08730	VFG041918	94.44	36	2	0	1371	1406	1488	1523	2e-06	56	avrBs3 - avirulence protein [Xanthomonas axonopodis pv. citri str. 306] (SS009)
JNO62_08730	VFG041918	89.58	48	5	0	532	579	1489	1536	2e-06	56	avrBs3 - avirulence protein [Xanthomonas axonopodis pv. citri str. 306] (SS009)
JNO62_08730	VFG041918	89.58	48	5	0	1057	1104	1693	1740	2e-06	56	avrBs3 - avirulence protein [Xanthomonas axonopodis pv. citri str. 306] (SS009)
JNO62_08730	VFG041918	87.5	56	7	0	1579	1634	2200	2255	2e-06	56	avrBs3 - avirulence protein [Xanthomonas axonopodis pv. citri str. 306] (SS009)
JNO62_08730	VFG041918	87.5	56	7	0	1579	1634	2302	2357	2e-06	56	avrBs3 - avirulence protein [Xanthomonas axonopodis pv. citri str. 306] (SS009)
JNO62_08730	VFG041918	88.24	51	6	0	529	579	874	924	8e-06	54	avrBs3 - avirulence protein [Xanthomonas axonopodis pv. citri str. 306] (SS009)
JNO62_08730	VFG041918	87.27	55	7	0	425	479	977	1031	8e-06	54	avrBs3 - avirulence protein [Xanthomonas axonopodis pv. citri str. 306] (SS009)
JNO62_08730	VFG041918	94.29	35	2	0	1372	1406	979	1013	8e-06	54	avrBs3 - avirulence protein [Xanthomonas axonopodis pv. citri str. 306] (SS009)
JNO62_08730	VFG041918	88.24	51	6	0	529	579	1078	1128	8e-06	54	avrBs3 - avirulence protein [Xanthomonas axonopodis pv. citri str. 306] (SS009)
JNO62_08730	VFG041918	87.27	55	7	0	425	479	1079	1133	8e-06	54	avrBs3 - avirulence protein [Xanthomonas axonopodis pv. citri str. 306] (SS009)
JNO62_08730	VFG041918	87.27	55	7	0	425	479	1181	1235	8e-06	54	avrBs3 - avirulence protein [Xanthomonas axonopodis pv. citri str. 306] (SS009)
JNO62_08730	VFG041918	94.29	35	2	0	1372	1406	1183	1217	8e-06	54	avrBs3 - avirulence protein [Xanthomonas axonopodis pv. citri str. 306] (SS009)
JNO62_08730	VFG041918	88.24	51	6	0	529	579	1282	1332	8e-06	54	avrBs3 - avirulence protein [Xanthomonas axonopodis pv. citri str. 306] (SS009)
JNO62_08730	VFG041918	87.27	55	7	0	425	479	1283	1337	8e-06	54	avrBs3 - avirulence protein [Xanthomonas axonopodis pv. citri str. 306] (SS009)
JNO62_08730	VFG041918	94.29	35	2	0	1477	1511	1387	1421	8e-06	54	avrBs3 - avirulence protein [Xanthomonas axonopodis pv. citri str. 306] (SS009)
JNO62_08730	VFG041918	94.29	35	2	0	1477	1511	1489	1523	8e-06	54	avrBs3 - avirulence protein [Xanthomonas axonopodis pv. citri str. 306] (SS009)
JNO62_08730	VFG041918	87.27	55	7	0	425	479	1691	1745	8e-06	54	avrBs3 - avirulence protein [Xanthomonas axonopodis pv. citri str. 306] (SS009)
JNO62_08730	VFG041918	94.29	35	2	0	1372	1406	1693	1727	8e-06	54	avrBs3 - avirulence protein [Xanthomonas axonopodis pv. citri str. 306] (SS009)
JNO62_08730	VFG041918	88.24	51	6	0	529	579	2200	2250	8e-06	54	avrBs3 - avirulence protein [Xanthomonas axonopodis pv. citri str. 306] (SS009)
JNO62_08730	VFG041918	87.27	55	7	0	425	479	2201	2255	8e-06	54	avrBs3 - avirulence protein [Xanthomonas axonopodis pv. citri str. 306] (SS009)
JNO62_08730	VFG041918	88.24	51	6	0	529	579	2302	2352	8e-06	54	avrBs3 - avirulence protein [Xanthomonas axonopodis pv. citri str. 306] (SS009)
JNO62_08730	VFG041918	87.27	55	7	0	425	479	2303	2357	8e-06	54	avrBs3 - avirulence protein [Xanthomonas axonopodis pv. citri str. 306] (SS009)
JNO62_08730	VFG041917	94.64	56	3	0	949	1004	976	1031	6e-16	87.7	avrBs3 - avirulence protein [Xanthomonas axonopodis pv. citri str. 306] (SS009)
JNO62_08730	VFG041917	94.64	56	3	0	949	1004	1180	1235	6e-16	87.7	avrBs3 - avirulence protein [Xanthomonas axonopodis pv. citri str. 306] (SS009)
JNO62_08730	VFG041917	94.64	56	3	0	949	1004	1486	1541	6e-16	87.7	avrBs3 - avirulence protein [Xanthomonas axonopodis pv. citri str. 306] (SS009)
JNO62_08730	VFG041917	94.64	56	3	0	949	1004	2302	2357	6e-16	87.7	avrBs3 - avirulence protein [Xanthomonas axonopodis pv. citri str. 306] (SS009)
JNO62_08730	VFG041917	96	50	2	0	844	893	976	1025	9e-15	83.8	avrBs3 - avirulence protein [Xanthomonas axonopodis pv. citri str. 306] (SS009)
JNO62_08730	VFG041917	96	50	2	0	844	893	1180	1229	9e-15	83.8	avrBs3 - avirulence protein [Xanthomonas axonopodis pv. citri str. 306] (SS009)
JNO62_08730	VFG041917	96	50	2	0	844	893	1486	1535	9e-15	83.8	avrBs3 - avirulence protein [Xanthomonas axonopodis pv. citri str. 306] (SS009)
JNO62_08730	VFG041917	96	50	2	0	844	893	2302	2351	9e-15	83.8	avrBs3 - avirulence protein [Xanthomonas axonopodis pv. citri str. 306] (SS009)
JNO62_08730	VFG041917	91.07	56	5	0	1264	1319	874	929	3e-11	71.9	avrBs3 - avirulence protein [Xanthomonas axonopodis pv. citri str. 306] (SS009)
JNO62_08730	VFG041917	91.07	56	5	0	1579	1634	976	1031	3e-11	71.9	avrBs3 - avirulence protein [Xanthomonas axonopodis pv. citri str. 306] (SS009)
JNO62_08730	VFG041917	91.07	56	5	0	1264	1319	1078	1133	3e-11	71.9	avrBs3 - avirulence protein [Xanthomonas axonopodis pv. citri str. 306] (SS009)
JNO62_08730	VFG041917	91.07	56	5	0	1579	1634	1180	1235	3e-11	71.9	avrBs3 - avirulence protein [Xanthomonas axonopodis pv. citri str. 306] (SS009)
JNO62_08730	VFG041917	91.07	56	5	0	1264	1319	1282	1337	3e-11	71.9	avrBs3 - avirulence protein [Xanthomonas axonopodis pv. citri str. 306] (SS009)
JNO62_08730	VFG041917	91.07	56	5	0	1579	1634	1486	1541	3e-11	71.9	avrBs3 - avirulence protein [Xanthomonas axonopodis pv. citri str. 306] (SS009)
JNO62_08730	VFG041917	91.07	56	5	0	1264	1319	1996	2051	3e-11	71.9	avrBs3 - avirulence protein [Xanthomonas axonopodis pv. citri str. 306] (SS009)
JNO62_08730	VFG041917	91.07	56	5	0	1264	1319	2098	2153	3e-11	71.9	avrBs3 - avirulence protein [Xanthomonas axonopodis pv. citri str. 306] (SS009)
JNO62_08730	VFG041917	91.07	56	5	0	1264	1319	2200	2255	3e-11	71.9	avrBs3 - avirulence protein [Xanthomonas axonopodis pv. citri str. 306] (SS009)
JNO62_08730	VFG041917	91.07	56	5	0	1579	1634	2302	2357	3e-11	71.9	avrBs3 - avirulence protein [Xanthomonas axonopodis pv. citri str. 306] (SS009)
JNO62_08730	VFG041917	90.57	53	5	0	1267	1319	1897	1949	2e-09	65.9	avrBs3 - avirulence protein [Xanthomonas axonopodis pv. citri str. 306] (SS009)
JNO62_08730	VFG041917	89.29	56	6	0	949	1004	874	929	8e-09	63.9	avrBs3 - avirulence protein [Xanthomonas axonopodis pv. citri str. 306] (SS009)
JNO62_08730	VFG041917	89.29	56	6	0	634	689	976	1031	8e-09	63.9	avrBs3 - avirulence protein [Xanthomonas axonopodis pv. citri str. 306] (SS009)
JNO62_08730	VFG041917	89.29	56	6	0	1264	1319	976	1031	8e-09	63.9	avrBs3 - avirulence protein [Xanthomonas axonopodis pv. citri str. 306] (SS009)
JNO62_08730	VFG041917	91.67	48	4	0	2001	2048	978	1025	8e-09	63.9	avrBs3 - avirulence protein [Xanthomonas axonopodis pv. citri str. 306] (SS009)
JNO62_08730	VFG041917	89.29	56	6	0	949	1004	1078	1133	8e-09	63.9	avrBs3 - avirulence protein [Xanthomonas axonopodis pv. citri str. 306] (SS009)
JNO62_08730	VFG041917	89.29	56	6	0	634	689	1180	1235	8e-09	63.9	avrBs3 - avirulence protein [Xanthomonas axonopodis pv. citri str. 306] (SS009)
JNO62_08730	VFG041917	89.29	56	6	0	1264	1319	1180	1235	8e-09	63.9	avrBs3 - avirulence protein [Xanthomonas axonopodis pv. citri str. 306] (SS009)
JNO62_08730	VFG041917	91.67	48	4	0	2001	2048	1182	1229	8e-09	63.9	avrBs3 - avirulence protein [Xanthomonas axonopodis pv. citri str. 306] (SS009)
JNO62_08730	VFG041917	89.29	56	6	0	949	1004	1282	1337	8e-09	63.9	avrBs3 - avirulence protein [Xanthomonas axonopodis pv. citri str. 306] (SS009)
JNO62_08730	VFG041917	89.29	56	6	0	1264	1319	1384	1439	8e-09	63.9	avrBs3 - avirulence protein [Xanthomonas axonopodis pv. citri str. 306] (SS009)
JNO62_08730	VFG041917	89.29	56	6	0	634	689	1486	1541	8e-09	63.9	avrBs3 - avirulence protein [Xanthomonas axonopodis pv. citri str. 306] (SS009)
JNO62_08730	VFG041917	89.29	56	6	0	1264	1319	1486	1541	8e-09	63.9	avrBs3 - avirulence protein [Xanthomonas axonopodis pv. citri str. 306] (SS009)
JNO62_08730	VFG041917	91.67	48	4	0	2001	2048	1488	1535	8e-09	63.9	avrBs3 - avirulence protein [Xanthomonas axonopodis pv. citri str. 306] (SS009)
JNO62_08730	VFG041917	89.29	56	6	0	949	1004	1996	2051	8e-09	63.9	avrBs3 - avirulence protein [Xanthomonas axonopodis pv. citri str. 306] (SS009)
JNO62_08730	VFG041917	89.29	56	6	0	949	1004	2098	2153	8e-09	63.9	avrBs3 - avirulence protein [Xanthomonas axonopodis pv. citri str. 306] (SS009)
JNO62_08730	VFG041917	89.29	56	6	0	949	1004	2200	2255	8e-09	63.9	avrBs3 - avirulence protein [Xanthomonas axonopodis pv. citri str. 306] (SS009)
JNO62_08730	VFG041917	89.29	56	6	0	634	689	2302	2357	8e-09	63.9	avrBs3 - avirulence protein [Xanthomonas axonopodis pv. citri str. 306] (SS009)
JNO62_08730	VFG041917	89.29	56	6	0	1264	1319	2302	2357	8e-09	63.9	avrBs3 - avirulence protein [Xanthomonas axonopodis pv. citri str. 306] (SS009)
JNO62_08730	VFG041917	91.67	48	4	0	2001	2048	2304	2351	8e-09	63.9	avrBs3 - avirulence protein [Xanthomonas axonopodis pv. citri str. 306] (SS009)
JNO62_08730	VFG041917	90.2	51	5	0	529	579	976	1026	3e-08	61.9	avrBs3 - avirulence protein [Xanthomonas axonopodis pv. citri str. 306] (SS009)
JNO62_08730	VFG041917	90.2	51	5	0	1789	1839	976	1026	3e-08	61.9	avrBs3 - avirulence protein [Xanthomonas axonopodis pv. citri str. 306] (SS009)
JNO62_08730	VFG041917	90.2	51	5	0	529	579	1180	1230	3e-08	61.9	avrBs3 - avirulence protein [Xanthomonas axonopodis pv. citri str. 306] (SS009)
JNO62_08730	VFG041917	90.2	51	5	0	1789	1839	1180	1230	3e-08	61.9	avrBs3 - avirulence protein [Xanthomonas axonopodis pv. citri str. 306] (SS009)
JNO62_08730	VFG041917	90.2	51	5	0	529	579	1486	1536	3e-08	61.9	avrBs3 - avirulence protein [Xanthomonas axonopodis pv. citri str. 306] (SS009)
JNO62_08730	VFG041917	90.2	51	5	0	1789	1839	1486	1536	3e-08	61.9	avrBs3 - avirulence protein [Xanthomonas axonopodis pv. citri str. 306] (SS009)
JNO62_08730	VFG041917	90.2	51	5	0	529	579	2302	2352	3e-08	61.9	avrBs3 - avirulence protein [Xanthomonas axonopodis pv. citri str. 306] (SS009)
JNO62_08730	VFG041917	90.2	51	5	0	1789	1839	2302	2352	3e-08	61.9	avrBs3 - avirulence protein [Xanthomonas axonopodis pv. citri str. 306] (SS009)
JNO62_08730	VFG041917	90	50	5	0	844	893	874	923	1e-07	60	avrBs3 - avirulence protein [Xanthomonas axonopodis pv. citri str. 306] (SS009)
JNO62_08730	VFG041917	88.89	54	6	0	1896	1949	876	929	1e-07	60	avrBs3 - avirulence protein [Xanthomonas axonopodis pv. citri str. 306] (SS009)
JNO62_08730	VFG041917	94.74	38	2	0	1474	1511	976	1013	1e-07	60	avrBs3 - avirulence protein [Xanthomonas axonopodis pv. citri str. 306] (SS009)
JNO62_08730	VFG041917	90	50	5	0	844	893	1078	1127	1e-07	60	avrBs3 - avirulence protein [Xanthomonas axonopodis pv. citri str. 306] (SS009)
JNO62_08730	VFG041917	88.89	54	6	0	1896	1949	1080	1133	1e-07	60	avrBs3 - avirulence protein [Xanthomonas axonopodis pv. citri str. 306] (SS009)
JNO62_08730	VFG041917	94.74	38	2	0	1474	1511	1180	1217	1e-07	60	avrBs3 - avirulence protein [Xanthomonas axonopodis pv. citri str. 306] (SS009)
JNO62_08730	VFG041917	90	50	5	0	844	893	1282	1331	1e-07	60	avrBs3 - avirulence protein [Xanthomonas axonopodis pv. citri str. 306] (SS009)
JNO62_08730	VFG041917	88.89	54	6	0	1896	1949	1284	1337	1e-07	60	avrBs3 - avirulence protein [Xanthomonas axonopodis pv. citri str. 306] (SS009)
JNO62_08730	VFG041917	94.74	38	2	0	1474	1511	1486	1523	1e-07	60	avrBs3 - avirulence protein [Xanthomonas axonopodis pv. citri str. 306] (SS009)
JNO62_08730	VFG041917	90	50	5	0	844	893	1996	2045	1e-07	60	avrBs3 - avirulence protein [Xanthomonas axonopodis pv. citri str. 306] (SS009)
JNO62_08730	VFG041917	88.89	54	6	0	1896	1949	1998	2051	1e-07	60	avrBs3 - avirulence protein [Xanthomonas axonopodis pv. citri str. 306] (SS009)
JNO62_08730	VFG041917	90	50	5	0	844	893	2098	2147	1e-07	60	avrBs3 - avirulence protein [Xanthomonas axonopodis pv. citri str. 306] (SS009)
JNO62_08730	VFG041917	88.89	54	6	0	1896	1949	2100	2153	1e-07	60	avrBs3 - avirulence protein [Xanthomonas axonopodis pv. citri str. 306] (SS009)
JNO62_08730	VFG041917	90	50	5	0	844	893	2200	2249	1e-07	60	avrBs3 - avirulence protein [Xanthomonas axonopodis pv. citri str. 306] (SS009)
JNO62_08730	VFG041917	88.89	54	6	0	1896	1949	2202	2255	1e-07	60	avrBs3 - avirulence protein [Xanthomonas axonopodis pv. citri str. 306] (SS009)
JNO62_08730	VFG041917	94.74	38	2	0	1474	1511	2302	2339	1e-07	60	avrBs3 - avirulence protein [Xanthomonas axonopodis pv. citri str. 306] (SS009)
JNO62_08730	VFG041917	84.93	73	11	0	1579	1651	874	946	5e-07	58	avrBs3 - avirulence protein [Xanthomonas axonopodis pv. citri str. 306] (SS009)
JNO62_08730	VFG041917	88.68	53	6	0	1267	1319	1591	1643	5e-07	58	avrBs3 - avirulence protein [Xanthomonas axonopodis pv. citri str. 306] (SS009)
JNO62_08730	VFG041917	88.68	53	6	0	1267	1319	1693	1745	5e-07	58	avrBs3 - avirulence protein [Xanthomonas axonopodis pv. citri str. 306] (SS009)
JNO62_08730	VFG041917	88.68	53	6	0	1267	1319	1795	1847	5e-07	58	avrBs3 - avirulence protein [Xanthomonas axonopodis pv. citri str. 306] (SS009)
JNO62_08730	VFG041917	88.68	53	6	0	952	1004	1897	1949	5e-07	58	avrBs3 - avirulence protein [Xanthomonas axonopodis pv. citri str. 306] (SS009)
JNO62_08730	VFG041917	88.68	53	6	0	1897	1949	1897	1949	5e-07	58	avrBs3 - avirulence protein [Xanthomonas axonopodis pv. citri str. 306] (SS009)
JNO62_08730	VFG041917	89.58	48	5	0	1057	1104	979	1026	2e-06	56	avrBs3 - avirulence protein [Xanthomonas axonopodis pv. citri str. 306] (SS009)
JNO62_08730	VFG041917	87.5	56	7	0	1579	1634	1078	1133	2e-06	56	avrBs3 - avirulence protein [Xanthomonas axonopodis pv. citri str. 306] (SS009)
JNO62_08730	VFG041917	89.58	48	5	0	1057	1104	1183	1230	2e-06	56	avrBs3 - avirulence protein [Xanthomonas axonopodis pv. citri str. 306] (SS009)
JNO62_08730	VFG041917	87.5	56	7	0	1579	1634	1282	1337	2e-06	56	avrBs3 - avirulence protein [Xanthomonas axonopodis pv. citri str. 306] (SS009)
JNO62_08730	VFG041917	89.58	48	5	0	1057	1104	1489	1536	2e-06	56	avrBs3 - avirulence protein [Xanthomonas axonopodis pv. citri str. 306] (SS009)
JNO62_08730	VFG041917	87.5	56	7	0	1579	1634	1996	2051	2e-06	56	avrBs3 - avirulence protein [Xanthomonas axonopodis pv. citri str. 306] (SS009)
JNO62_08730	VFG041917	87.5	56	7	0	1579	1634	2098	2153	2e-06	56	avrBs3 - avirulence protein [Xanthomonas axonopodis pv. citri str. 306] (SS009)
JNO62_08730	VFG041917	87.5	56	7	0	1579	1634	2200	2255	2e-06	56	avrBs3 - avirulence protein [Xanthomonas axonopodis pv. citri str. 306] (SS009)
JNO62_08730	VFG041917	89.58	48	5	0	1057	1104	2305	2352	2e-06	56	avrBs3 - avirulence protein [Xanthomonas axonopodis pv. citri str. 306] (SS009)
JNO62_08730	VFG041917	88.24	51	6	0	529	579	874	924	8e-06	54	avrBs3 - avirulence protein [Xanthomonas axonopodis pv. citri str. 306] (SS009)
JNO62_08730	VFG041917	87.27	55	7	0	425	479	977	1031	8e-06	54	avrBs3 - avirulence protein [Xanthomonas axonopodis pv. citri str. 306] (SS009)
JNO62_08730	VFG041917	94.29	35	2	0	1372	1406	979	1013	8e-06	54	avrBs3 - avirulence protein [Xanthomonas axonopodis pv. citri str. 306] (SS009)
JNO62_08730	VFG041917	88.24	51	6	0	529	579	1078	1128	8e-06	54	avrBs3 - avirulence protein [Xanthomonas axonopodis pv. citri str. 306] (SS009)
JNO62_08730	VFG041917	87.27	55	7	0	425	479	1079	1133	8e-06	54	avrBs3 - avirulence protein [Xanthomonas axonopodis pv. citri str. 306] (SS009)
JNO62_08730	VFG041917	87.27	55	7	0	425	479	1181	1235	8e-06	54	avrBs3 - avirulence protein [Xanthomonas axonopodis pv. citri str. 306] (SS009)
JNO62_08730	VFG041917	94.29	35	2	0	1372	1406	1183	1217	8e-06	54	avrBs3 - avirulence protein [Xanthomonas axonopodis pv. citri str. 306] (SS009)
JNO62_08730	VFG041917	88.24	51	6	0	529	579	1282	1332	8e-06	54	avrBs3 - avirulence protein [Xanthomonas axonopodis pv. citri str. 306] (SS009)
JNO62_08730	VFG041917	87.27	55	7	0	425	479	1283	1337	8e-06	54	avrBs3 - avirulence protein [Xanthomonas axonopodis pv. citri str. 306] (SS009)
JNO62_08730	VFG041917	87.27	55	7	0	425	479	1487	1541	8e-06	54	avrBs3 - avirulence protein [Xanthomonas axonopodis pv. citri str. 306] (SS009)
JNO62_08730	VFG041917	94.29	35	2	0	1372	1406	1489	1523	8e-06	54	avrBs3 - avirulence protein [Xanthomonas axonopodis pv. citri str. 306] (SS009)
JNO62_08730	VFG041917	89.36	47	5	0	847	893	1897	1943	8e-06	54	avrBs3 - avirulence protein [Xanthomonas axonopodis pv. citri str. 306] (SS009)
JNO62_08730	VFG041917	88.24	51	6	0	529	579	1996	2046	8e-06	54	avrBs3 - avirulence protein [Xanthomonas axonopodis pv. citri str. 306] (SS009)
JNO62_08730	VFG041917	87.27	55	7	0	425	479	1997	2051	8e-06	54	avrBs3 - avirulence protein [Xanthomonas axonopodis pv. citri str. 306] (SS009)
JNO62_08730	VFG041917	88.24	51	6	0	529	579	2098	2148	8e-06	54	avrBs3 - avirulence protein [Xanthomonas axonopodis pv. citri str. 306] (SS009)
JNO62_08730	VFG041917	87.27	55	7	0	425	479	2099	2153	8e-06	54	avrBs3 - avirulence protein [Xanthomonas axonopodis pv. citri str. 306] (SS009)
JNO62_08730	VFG041917	88.24	51	6	0	529	579	2200	2250	8e-06	54	avrBs3 - avirulence protein [Xanthomonas axonopodis pv. citri str. 306] (SS009)
JNO62_08730	VFG041917	87.27	55	7	0	425	479	2201	2255	8e-06	54	avrBs3 - avirulence protein [Xanthomonas axonopodis pv. citri str. 306] (SS009)
JNO62_08730	VFG041917	87.27	55	7	0	425	479	2303	2357	8e-06	54	avrBs3 - avirulence protein [Xanthomonas axonopodis pv. citri str. 306] (SS009)
JNO62_08730	VFG041917	94.29	35	2	0	1372	1406	2305	2339	8e-06	54	avrBs3 - avirulence protein [Xanthomonas axonopodis pv. citri str. 306] (SS009)
JNO62_08730	VFG041916	94.64	56	3	0	949	1004	1381	1436	6e-16	87.7	avrBs3 - avirulence protein [Xanthomonas axonopodis pv. citri str. 306] (SS009)
JNO62_08730	VFG041916	94.64	56	3	0	949	1004	1687	1742	6e-16	87.7	avrBs3 - avirulence protein [Xanthomonas axonopodis pv. citri str. 306] (SS009)
JNO62_08730	VFG041916	96	50	2	0	844	893	1381	1430	9e-15	83.8	avrBs3 - avirulence protein [Xanthomonas axonopodis pv. citri str. 306] (SS009)
JNO62_08730	VFG041916	96	50	2	0	844	893	1687	1736	9e-15	83.8	avrBs3 - avirulence protein [Xanthomonas axonopodis pv. citri str. 306] (SS009)
JNO62_08730	VFG041916	94.34	53	3	0	952	1004	1486	1538	4e-14	81.8	avrBs3 - avirulence protein [Xanthomonas axonopodis pv. citri str. 306] (SS009)
JNO62_08730	VFG041916	94.34	53	3	0	952	1004	2302	2354	4e-14	81.8	avrBs3 - avirulence protein [Xanthomonas axonopodis pv. citri str. 306] (SS009)
JNO62_08730	VFG041916	92.86	56	4	0	949	1004	2401	2456	1e-13	79.8	avrBs3 - avirulence protein [Xanthomonas axonopodis pv. citri str. 306] (SS009)
JNO62_08730	VFG041916	95.74	47	2	0	847	893	1486	1532	6e-13	77.8	avrBs3 - avirulence protein [Xanthomonas axonopodis pv. citri str. 306] (SS009)
JNO62_08730	VFG041916	95.74	47	2	0	847	893	2302	2348	6e-13	77.8	avrBs3 - avirulence protein [Xanthomonas axonopodis pv. citri str. 306] (SS009)
JNO62_08730	VFG041916	94	50	3	0	844	893	2401	2450	2e-12	75.8	avrBs3 - avirulence protein [Xanthomonas axonopodis pv. citri str. 306] (SS009)
JNO62_08730	VFG041916	91.07	56	5	0	1264	1319	874	929	3e-11	71.9	avrBs3 - avirulence protein [Xanthomonas axonopodis pv. citri str. 306] (SS009)
JNO62_08730	VFG041916	91.07	56	5	0	1264	1319	1075	1130	3e-11	71.9	avrBs3 - avirulence protein [Xanthomonas axonopodis pv. citri str. 306] (SS009)
JNO62_08730	VFG041916	91.07	56	5	0	1264	1319	1177	1232	3e-11	71.9	avrBs3 - avirulence protein [Xanthomonas axonopodis pv. citri str. 306] (SS009)
JNO62_08730	VFG041916	91.07	56	5	0	1579	1634	1381	1436	3e-11	71.9	avrBs3 - avirulence protein [Xanthomonas axonopodis pv. citri str. 306] (SS009)
JNO62_08730	VFG041916	91.07	56	5	0	1579	1634	1687	1742	3e-11	71.9	avrBs3 - avirulence protein [Xanthomonas axonopodis pv. citri str. 306] (SS009)
JNO62_08730	VFG041916	91.07	56	5	0	1264	1319	2197	2252	3e-11	71.9	avrBs3 - avirulence protein [Xanthomonas axonopodis pv. citri str. 306] (SS009)
JNO62_08730	VFG041916	91.07	56	5	0	634	689	2401	2456	3e-11	71.9	avrBs3 - avirulence protein [Xanthomonas axonopodis pv. citri str. 306] (SS009)
JNO62_08730	VFG041916	91.07	56	2	1	949	1004	976	1028	5e-10	67.9	avrBs3 - avirulence protein [Xanthomonas axonopodis pv. citri str. 306] (SS009)
JNO62_08730	VFG041916	91.07	56	2	1	1579	1634	976	1028	5e-10	67.9	avrBs3 - avirulence protein [Xanthomonas axonopodis pv. citri str. 306] (SS009)
JNO62_08730	VFG041916	90.57	53	5	0	952	1004	1282	1334	2e-09	65.9	avrBs3 - avirulence protein [Xanthomonas axonopodis pv. citri str. 306] (SS009)
JNO62_08730	VFG041916	90.57	53	5	0	1897	1949	1282	1334	2e-09	65.9	avrBs3 - avirulence protein [Xanthomonas axonopodis pv. citri str. 306] (SS009)
JNO62_08730	VFG041916	90.57	53	5	0	1582	1634	1486	1538	2e-09	65.9	avrBs3 - avirulence protein [Xanthomonas axonopodis pv. citri str. 306] (SS009)
JNO62_08730	VFG041916	90.57	53	5	0	1582	1634	2302	2354	2e-09	65.9	avrBs3 - avirulence protein [Xanthomonas axonopodis pv. citri str. 306] (SS009)
JNO62_08730	VFG041916	89.29	56	6	0	949	1004	874	929	8e-09	63.9	avrBs3 - avirulence protein [Xanthomonas axonopodis pv. citri str. 306] (SS009)
JNO62_08730	VFG041916	92	50	1	1	844	893	976	1022	8e-09	63.9	avrBs3 - avirulence protein [Xanthomonas axonopodis pv. citri str. 306] (SS009)
JNO62_08730	VFG041916	89.29	56	6	0	949	1004	1075	1130	8e-09	63.9	avrBs3 - avirulence protein [Xanthomonas axonopodis pv. citri str. 306] (SS009)
JNO62_08730	VFG041916	89.29	56	6	0	949	1004	1177	1232	8e-09	63.9	avrBs3 - avirulence protein [Xanthomonas axonopodis pv. citri str. 306] (SS009)
JNO62_08730	VFG041916	89.29	56	6	0	634	689	1381	1436	8e-09	63.9	avrBs3 - avirulence protein [Xanthomonas axonopodis pv. citri str. 306] (SS009)
JNO62_08730	VFG041916	89.29	56	6	0	1264	1319	1381	1436	8e-09	63.9	avrBs3 - avirulence protein [Xanthomonas axonopodis pv. citri str. 306] (SS009)
JNO62_08730	VFG041916	91.67	48	4	0	2001	2048	1383	1430	8e-09	63.9	avrBs3 - avirulence protein [Xanthomonas axonopodis pv. citri str. 306] (SS009)
JNO62_08730	VFG041916	89.29	56	6	0	1264	1319	1585	1640	8e-09	63.9	avrBs3 - avirulence protein [Xanthomonas axonopodis pv. citri str. 306] (SS009)
JNO62_08730	VFG041916	89.29	56	6	0	634	689	1687	1742	8e-09	63.9	avrBs3 - avirulence protein [Xanthomonas axonopodis pv. citri str. 306] (SS009)
JNO62_08730	VFG041916	89.29	56	6	0	1264	1319	1687	1742	8e-09	63.9	avrBs3 - avirulence protein [Xanthomonas axonopodis pv. citri str. 306] (SS009)
JNO62_08730	VFG041916	91.67	48	4	0	2001	2048	1689	1736	8e-09	63.9	avrBs3 - avirulence protein [Xanthomonas axonopodis pv. citri str. 306] (SS009)
JNO62_08730	VFG041916	89.29	56	6	0	1264	1319	1789	1844	8e-09	63.9	avrBs3 - avirulence protein [Xanthomonas axonopodis pv. citri str. 306] (SS009)
JNO62_08730	VFG041916	89.29	56	6	0	1264	1319	1891	1946	8e-09	63.9	avrBs3 - avirulence protein [Xanthomonas axonopodis pv. citri str. 306] (SS009)
JNO62_08730	VFG041916	89.29	56	6	0	1264	1319	1993	2048	8e-09	63.9	avrBs3 - avirulence protein [Xanthomonas axonopodis pv. citri str. 306] (SS009)
JNO62_08730	VFG041916	89.29	56	6	0	739	794	2401	2456	8e-09	63.9	avrBs3 - avirulence protein [Xanthomonas axonopodis pv. citri str. 306] (SS009)
JNO62_08730	VFG041916	89.29	56	6	0	1579	1634	2401	2456	8e-09	63.9	avrBs3 - avirulence protein [Xanthomonas axonopodis pv. citri str. 306] (SS009)
JNO62_08730	VFG041916	91.49	47	4	0	847	893	1282	1328	3e-08	61.9	avrBs3 - avirulence protein [Xanthomonas axonopodis pv. citri str. 306] (SS009)
JNO62_08730	VFG041916	90.2	51	5	0	529	579	1381	1431	3e-08	61.9	avrBs3 - avirulence protein [Xanthomonas axonopodis pv. citri str. 306] (SS009)
JNO62_08730	VFG041916	90.2	51	5	0	1789	1839	1381	1431	3e-08	61.9	avrBs3 - avirulence protein [Xanthomonas axonopodis pv. citri str. 306] (SS009)
JNO62_08730	VFG041916	91.49	47	4	0	2002	2048	1486	1532	3e-08	61.9	avrBs3 - avirulence protein [Xanthomonas axonopodis pv. citri str. 306] (SS009)
JNO62_08730	VFG041916	91.49	47	4	0	643	689	1492	1538	3e-08	61.9	avrBs3 - avirulence protein [Xanthomonas axonopodis pv. citri str. 306] (SS009)
JNO62_08730	VFG041916	90.2	51	5	0	529	579	1687	1737	3e-08	61.9	avrBs3 - avirulence protein [Xanthomonas axonopodis pv. citri str. 306] (SS009)
JNO62_08730	VFG041916	90.2	51	5	0	1789	1839	1687	1737	3e-08	61.9	avrBs3 - avirulence protein [Xanthomonas axonopodis pv. citri str. 306] (SS009)
JNO62_08730	VFG041916	91.49	47	4	0	2002	2048	2302	2348	3e-08	61.9	avrBs3 - avirulence protein [Xanthomonas axonopodis pv. citri str. 306] (SS009)
JNO62_08730	VFG041916	91.49	47	4	0	643	689	2308	2354	3e-08	61.9	avrBs3 - avirulence protein [Xanthomonas axonopodis pv. citri str. 306] (SS009)
JNO62_08730	VFG041916	90	50	5	0	844	893	874	923	1e-07	60	avrBs3 - avirulence protein [Xanthomonas axonopodis pv. citri str. 306] (SS009)
JNO62_08730	VFG041916	88.89	54	6	0	1896	1949	876	929	1e-07	60	avrBs3 - avirulence protein [Xanthomonas axonopodis pv. citri str. 306] (SS009)
JNO62_08730	VFG041916	90	50	5	0	844	893	1075	1124	1e-07	60	avrBs3 - avirulence protein [Xanthomonas axonopodis pv. citri str. 306] (SS009)
JNO62_08730	VFG041916	88.89	54	6	0	1896	1949	1077	1130	1e-07	60	avrBs3 - avirulence protein [Xanthomonas axonopodis pv. citri str. 306] (SS009)
JNO62_08730	VFG041916	90	50	5	0	844	893	1177	1226	1e-07	60	avrBs3 - avirulence protein [Xanthomonas axonopodis pv. citri str. 306] (SS009)
JNO62_08730	VFG041916	88.89	54	6	0	1896	1949	1179	1232	1e-07	60	avrBs3 - avirulence protein [Xanthomonas axonopodis pv. citri str. 306] (SS009)
JNO62_08730	VFG041916	94.74	38	2	0	1474	1511	1381	1418	1e-07	60	avrBs3 - avirulence protein [Xanthomonas axonopodis pv. citri str. 306] (SS009)
JNO62_08730	VFG041916	94.74	38	2	0	1474	1511	1687	1724	1e-07	60	avrBs3 - avirulence protein [Xanthomonas axonopodis pv. citri str. 306] (SS009)
JNO62_08730	VFG041916	88.68	53	6	0	427	479	1282	1334	5e-07	58	avrBs3 - avirulence protein [Xanthomonas axonopodis pv. citri str. 306] (SS009)
JNO62_08730	VFG041916	88.68	53	6	0	1267	1319	1282	1334	5e-07	58	avrBs3 - avirulence protein [Xanthomonas axonopodis pv. citri str. 306] (SS009)
JNO62_08730	VFG041916	88.68	53	6	0	1582	1634	1282	1334	5e-07	58	avrBs3 - avirulence protein [Xanthomonas axonopodis pv. citri str. 306] (SS009)
JNO62_08730	VFG041916	89.8	49	5	0	1056	1104	1485	1533	5e-07	58	avrBs3 - avirulence protein [Xanthomonas axonopodis pv. citri str. 306] (SS009)
JNO62_08730	VFG041916	88.68	53	6	0	1267	1319	1486	1538	5e-07	58	avrBs3 - avirulence protein [Xanthomonas axonopodis pv. citri str. 306] (SS009)
JNO62_08730	VFG041916	91.11	45	4	0	1795	1839	1489	1533	5e-07	58	avrBs3 - avirulence protein [Xanthomonas axonopodis pv. citri str. 306] (SS009)
JNO62_08730	VFG041916	89.8	49	5	0	1056	1104	2301	2349	5e-07	58	avrBs3 - avirulence protein [Xanthomonas axonopodis pv. citri str. 306] (SS009)
JNO62_08730	VFG041916	88.68	53	6	0	1267	1319	2302	2354	5e-07	58	avrBs3 - avirulence protein [Xanthomonas axonopodis pv. citri str. 306] (SS009)
JNO62_08730	VFG041916	91.11	45	4	0	1795	1839	2305	2349	5e-07	58	avrBs3 - avirulence protein [Xanthomonas axonopodis pv. citri str. 306] (SS009)
JNO62_08730	VFG041916	87.5	56	7	0	1579	1634	874	929	2e-06	56	avrBs3 - avirulence protein [Xanthomonas axonopodis pv. citri str. 306] (SS009)
JNO62_08730	VFG041916	88.89	54	3	1	1896	1949	978	1028	2e-06	56	avrBs3 - avirulence protein [Xanthomonas axonopodis pv. citri str. 306] (SS009)
JNO62_08730	VFG041916	87.5	56	7	0	1579	1634	1075	1130	2e-06	56	avrBs3 - avirulence protein [Xanthomonas axonopodis pv. citri str. 306] (SS009)
JNO62_08730	VFG041916	87.5	56	7	0	1579	1634	1177	1232	2e-06	56	avrBs3 - avirulence protein [Xanthomonas axonopodis pv. citri str. 306] (SS009)
JNO62_08730	VFG041916	89.58	48	5	0	532	579	1282	1329	2e-06	56	avrBs3 - avirulence protein [Xanthomonas axonopodis pv. citri str. 306] (SS009)
JNO62_08730	VFG041916	89.58	48	5	0	1057	1104	1384	1431	2e-06	56	avrBs3 - avirulence protein [Xanthomonas axonopodis pv. citri str. 306] (SS009)
JNO62_08730	VFG041916	94.44	36	2	0	1371	1406	1485	1520	2e-06	56	avrBs3 - avirulence protein [Xanthomonas axonopodis pv. citri str. 306] (SS009)
JNO62_08730	VFG041916	89.58	48	5	0	532	579	1486	1533	2e-06	56	avrBs3 - avirulence protein [Xanthomonas axonopodis pv. citri str. 306] (SS009)
JNO62_08730	VFG041916	89.58	48	5	0	1057	1104	1690	1737	2e-06	56	avrBs3 - avirulence protein [Xanthomonas axonopodis pv. citri str. 306] (SS009)
JNO62_08730	VFG041916	87.5	56	7	0	949	1004	2197	2252	2e-06	56	avrBs3 - avirulence protein [Xanthomonas axonopodis pv. citri str. 306] (SS009)
JNO62_08730	VFG041916	94.44	36	2	0	1371	1406	2301	2336	2e-06	56	avrBs3 - avirulence protein [Xanthomonas axonopodis pv. citri str. 306] (SS009)
JNO62_08730	VFG041916	89.58	48	5	0	532	579	2302	2349	2e-06	56	avrBs3 - avirulence protein [Xanthomonas axonopodis pv. citri str. 306] (SS009)
JNO62_08730	VFG041916	87.5	56	7	0	1264	1319	2401	2456	2e-06	56	avrBs3 - avirulence protein [Xanthomonas axonopodis pv. citri str. 306] (SS009)
JNO62_08730	VFG041916	89.58	48	5	0	2001	2048	2403	2450	2e-06	56	avrBs3 - avirulence protein [Xanthomonas axonopodis pv. citri str. 306] (SS009)
JNO62_08730	VFG041916	87.5	56	7	0	1264	1319	2503	2558	2e-06	56	avrBs3 - avirulence protein [Xanthomonas axonopodis pv. citri str. 306] (SS009)
JNO62_08730	VFG041916	88.24	51	6	0	529	579	874	924	8e-06	54	avrBs3 - avirulence protein [Xanthomonas axonopodis pv. citri str. 306] (SS009)
JNO62_08730	VFG041916	87.27	55	7	0	425	479	875	929	8e-06	54	avrBs3 - avirulence protein [Xanthomonas axonopodis pv. citri str. 306] (SS009)
JNO62_08730	VFG041916	88.24	51	6	0	529	579	1075	1125	8e-06	54	avrBs3 - avirulence protein [Xanthomonas axonopodis pv. citri str. 306] (SS009)
JNO62_08730	VFG041916	87.27	55	7	0	425	479	1076	1130	8e-06	54	avrBs3 - avirulence protein [Xanthomonas axonopodis pv. citri str. 306] (SS009)
JNO62_08730	VFG041916	88.24	51	6	0	529	579	1177	1227	8e-06	54	avrBs3 - avirulence protein [Xanthomonas axonopodis pv. citri str. 306] (SS009)
JNO62_08730	VFG041916	87.27	55	7	0	425	479	1178	1232	8e-06	54	avrBs3 - avirulence protein [Xanthomonas axonopodis pv. citri str. 306] (SS009)
JNO62_08730	VFG041916	87.27	55	7	0	425	479	1382	1436	8e-06	54	avrBs3 - avirulence protein [Xanthomonas axonopodis pv. citri str. 306] (SS009)
JNO62_08730	VFG041916	94.29	35	2	0	1372	1406	1384	1418	8e-06	54	avrBs3 - avirulence protein [Xanthomonas axonopodis pv. citri str. 306] (SS009)
JNO62_08730	VFG041916	94.29	35	2	0	1477	1511	1486	1520	8e-06	54	avrBs3 - avirulence protein [Xanthomonas axonopodis pv. citri str. 306] (SS009)
JNO62_08730	VFG041916	87.27	55	7	0	425	479	1688	1742	8e-06	54	avrBs3 - avirulence protein [Xanthomonas axonopodis pv. citri str. 306] (SS009)
JNO62_08730	VFG041916	94.29	35	2	0	1372	1406	1690	1724	8e-06	54	avrBs3 - avirulence protein [Xanthomonas axonopodis pv. citri str. 306] (SS009)
JNO62_08730	VFG041916	88.24	51	6	0	529	579	2197	2247	8e-06	54	avrBs3 - avirulence protein [Xanthomonas axonopodis pv. citri str. 306] (SS009)
JNO62_08730	VFG041916	94.29	35	2	0	1477	1511	2302	2336	8e-06	54	avrBs3 - avirulence protein [Xanthomonas axonopodis pv. citri str. 306] (SS009)
JNO62_08730	VFG041916	88.24	51	6	0	529	579	2401	2451	8e-06	54	avrBs3 - avirulence protein [Xanthomonas axonopodis pv. citri str. 306] (SS009)
JNO62_08730	VFG041916	92.31	39	3	0	1801	1839	2413	2451	8e-06	54	avrBs3 - avirulence protein [Xanthomonas axonopodis pv. citri str. 306] (SS009)
JNO62_08840	VFG042047	98.79	6715	75	1	1	6709	1	6715	0	12670	SKWP4 - hypothetical protein [Ralstonia solanacearum GMI1000] (SS008)
JNO62_08840	VFG042047	98.84	688	8	0	6801	7488	6807	7494	0	1300	SKWP4 - hypothetical protein [Ralstonia solanacearum GMI1000] (SS008)
JNO62_08840	VFG041971	80.43	690	128	5	4627	5311	4561	5248	4e-68	262	SKWP2/RSp1374 - hypothetical protein [Ralstonia solanacearum GMI1000] (SS008)
JNO62_08840	VFG041971	86.6	194	26	0	3969	4162	3921	4114	5e-43	178	SKWP2/RSp1374 - hypothetical protein [Ralstonia solanacearum GMI1000] (SS008)
JNO62_08840	VFG041971	81.96	194	35	0	3511	3704	3439	3632	2e-21	107	SKWP2/RSp1374 - hypothetical protein [Ralstonia solanacearum GMI1000] (SS008)
JNO62_08840	VFG041971	85	120	18	0	5757	5876	5739	5858	6e-18	95.6	SKWP2/RSp1374 - hypothetical protein [Ralstonia solanacearum GMI1000] (SS008)
JNO62_08840	VFG041971	82.24	152	27	0	3775	3926	3721	3872	1e-15	87.7	SKWP2/RSp1374 - hypothetical protein [Ralstonia solanacearum GMI1000] (SS008)
JNO62_08840	VFG042035	92.42	66	5	0	3508	3573	3115	3180	9e-17	91.7	SKWP1 - hypothetical protein [Ralstonia solanacearum GMI1000] (SS008)
JNO62_08840	VFG042035	92.16	51	4	0	1915	1965	1309	1359	3e-10	69.9	SKWP1 - hypothetical protein [Ralstonia solanacearum GMI1000] (SS008)
JNO62_08840	VFG042035	89.09	55	6	0	1905	1959	1803	1857	8e-08	61.9	SKWP1 - hypothetical protein [Ralstonia solanacearum GMI1000] (SS008)
JNO62_08840	VFG042207	86.17	94	13	0	3480	3573	2928	3021	2e-14	83.8	xopAD - hypothetical protein [Xanthomonas campestris pv. vesicatoria str. 85-10] (SS009)
JNO62_08840	VFG042025	95.65	46	2	0	3513	3558	3099	3144	5e-12	75.8	SKWP5/RSp0296 - hypothetical protein [Ralstonia solanacearum GMI1000] (SS008)
JNO62_08840	VFG042025	91.3	46	4	0	1293	1338	1308	1353	3e-07	60	SKWP5/RSp0296 - hypothetical protein [Ralstonia solanacearum GMI1000] (SS008)
JNO62_08840	VFG042025	96.88	32	1	0	2188	2219	1321	1352	5e-06	56	SKWP5/RSp0296 - hypothetical protein [Ralstonia solanacearum GMI1000] (SS008)
JNO62_08840	VFG042206	90.74	54	5	0	6519	6572	867	920	1e-09	67.9	xopAD - hypothetical protein [Xanthomonas campestris pv. vesicatoria str. 85-10] (SS009)
JNO62_08840	VFG042045	100	32	0	0	2186	2217	1265	1296	2e-08	63.9	SKWP6 - SKWP protein 6 [Ralstonia solanacearum GMI1000] (SS008)
JNO62_08840	VFG042045	90.38	52	5	0	1919	1970	1754	1805	2e-08	63.9	SKWP6 - SKWP protein 6 [Ralstonia solanacearum GMI1000] (SS008)
JNO62_08840	VFG042045	97.14	35	1	0	1303	1337	760	794	8e-08	61.9	SKWP6 - SKWP protein 6 [Ralstonia solanacearum GMI1000] (SS008)
JNO62_08840	VFG042045	97.14	35	1	0	2186	2220	887	921	8e-08	61.9	SKWP6 - SKWP protein 6 [Ralstonia solanacearum GMI1000] (SS008)
JNO62_08840	VFG042045	97.14	35	1	0	1936	1970	1267	1301	8e-08	61.9	SKWP6 - SKWP protein 6 [Ralstonia solanacearum GMI1000] (SS008)
JNO62_08840	VFG042045	100	30	0	0	1306	1335	1267	1296	3e-07	60	SKWP6 - SKWP protein 6 [Ralstonia solanacearum GMI1000] (SS008)
JNO62_08840	VFG042045	90	50	5	0	1288	1337	1375	1424	3e-07	60	SKWP6 - SKWP protein 6 [Ralstonia solanacearum GMI1000] (SS008)
JNO62_08840	VFG042045	96.97	33	1	0	2188	2220	763	795	1e-06	58	SKWP6 - SKWP protein 6 [Ralstonia solanacearum GMI1000] (SS008)
JNO62_08840	VFG042045	100	29	0	0	2069	2097	896	924	1e-06	58	SKWP6 - SKWP protein 6 [Ralstonia solanacearum GMI1000] (SS008)
JNO62_08840	VFG042045	89.58	48	5	0	2049	2096	750	797	5e-06	56	SKWP6 - SKWP protein 6 [Ralstonia solanacearum GMI1000] (SS008)
JNO62_08840	VFG042045	96.88	32	1	0	1306	1337	889	920	5e-06	56	SKWP6 - SKWP protein 6 [Ralstonia solanacearum GMI1000] (SS008)
JNO62_08860	VFG042047	82.3	1949	330	9	4756	6698	3778	5717	0	1068	SKWP4 - hypothetical protein [Ralstonia solanacearum GMI1000] (SS008)
JNO62_08860	VFG042047	80.98	752	140	1	3896	4647	2939	3687	2e-95	353	SKWP4 - hypothetical protein [Ralstonia solanacearum GMI1000] (SS008)
JNO62_08860	VFG042047	83.55	310	51	0	6749	7058	5786	6095	2e-52	210	SKWP4 - hypothetical protein [Ralstonia solanacearum GMI1000] (SS008)
JNO62_08860	VFG042047	81.94	227	41	0	7187	7413	6224	6450	8e-27	125	SKWP4 - hypothetical protein [Ralstonia solanacearum GMI1000] (SS008)
JNO62_08860	VFG042047	85.71	91	13	0	3597	3687	1875	1965	2e-12	77.8	SKWP4 - hypothetical protein [Ralstonia solanacearum GMI1000] (SS008)
JNO62_08860	VFG042047	92.16	51	4	0	1494	1544	2673	2723	4e-10	69.9	SKWP4 - hypothetical protein [Ralstonia solanacearum GMI1000] (SS008)
JNO62_08860	VFG042047	92.16	51	4	0	3261	3311	2673	2723	4e-10	69.9	SKWP4 - hypothetical protein [Ralstonia solanacearum GMI1000] (SS008)
JNO62_08860	VFG042047	83.67	98	16	0	7909	8006	6928	7025	2e-09	67.9	SKWP4 - hypothetical protein [Ralstonia solanacearum GMI1000] (SS008)
JNO62_08860	VFG042047	97.22	36	1	0	3403	3438	1303	1338	3e-08	63.9	SKWP4 - hypothetical protein [Ralstonia solanacearum GMI1000] (SS008)
JNO62_08860	VFG042047	94.44	36	2	0	2143	2178	1303	1338	6e-06	56	SKWP4 - hypothetical protein [Ralstonia solanacearum GMI1000] (SS008)
JNO62_08860	VFG042047	96.88	32	1	0	3406	3437	2188	2219	6e-06	56	SKWP4 - hypothetical protein [Ralstonia solanacearum GMI1000] (SS008)
JNO62_08860	VFG041971	81.05	686	127	2	5586	6271	4539	5221	4e-84	315	SKWP2/RSp1374 - hypothetical protein [Ralstonia solanacearum GMI1000] (SS008)
JNO62_08860	VFG041971	85.71	196	28	0	4948	5143	3919	4114	2e-39	167	SKWP2/RSp1374 - hypothetical protein [Ralstonia solanacearum GMI1000] (SS008)
JNO62_08860	VFG041971	83.8	142	23	0	4759	4900	3721	3862	5e-19	99.6	SKWP2/RSp1374 - hypothetical protein [Ralstonia solanacearum GMI1000] (SS008)
JNO62_08860	VFG041971	86.59	82	11	0	6742	6823	5755	5836	7e-12	75.8	SKWP2/RSp1374 - hypothetical protein [Ralstonia solanacearum GMI1000] (SS008)
JNO62_08860	VFG041971	88.41	69	8	0	4278	4346	3240	3308	3e-11	73.8	SKWP2/RSp1374 - hypothetical protein [Ralstonia solanacearum GMI1000] (SS008)
JNO62_08860	VFG041971	80.49	164	32	0	4477	4640	3439	3602	1e-10	71.9	SKWP2/RSp1374 - hypothetical protein [Ralstonia solanacearum GMI1000] (SS008)
JNO62_08860	VFG041971	87.93	58	7	0	6965	7022	5981	6038	4e-07	60	SKWP2/RSp1374 - hypothetical protein [Ralstonia solanacearum GMI1000] (SS008)
JNO62_08860	VFG042035	98	50	1	0	4474	4523	3115	3164	1e-16	91.7	SKWP1 - hypothetical protein [Ralstonia solanacearum GMI1000] (SS008)
JNO62_08860	VFG042035	87.32	71	9	0	5041	5111	3652	3722	4e-10	69.9	SKWP1 - hypothetical protein [Ralstonia solanacearum GMI1000] (SS008)
JNO62_08860	VFG042035	92.68	41	3	0	3649	3689	1321	1361	2e-06	58	SKWP1 - hypothetical protein [Ralstonia solanacearum GMI1000] (SS008)
JNO62_08860	VFG042035	90.91	44	4	0	2134	2177	1318	1361	6e-06	56	SKWP1 - hypothetical protein [Ralstonia solanacearum GMI1000] (SS008)
JNO62_08860	VFG042035	83.75	80	13	0	5617	5696	4279	4358	6e-06	56	SKWP1 - hypothetical protein [Ralstonia solanacearum GMI1000] (SS008)
JNO62_08860	VFG042025	94.12	51	3	0	4479	4529	3099	3149	2e-12	77.8	SKWP5/RSp0296 - hypothetical protein [Ralstonia solanacearum GMI1000] (SS008)
JNO62_08860	VFG042025	91.53	59	5	0	5041	5099	3631	3689	2e-12	77.8	SKWP5/RSp0296 - hypothetical protein [Ralstonia solanacearum GMI1000] (SS008)
JNO62_08860	VFG042025	88.68	53	6	0	3646	3698	1813	1865	2e-06	58	SKWP5/RSp0296 - hypothetical protein [Ralstonia solanacearum GMI1000] (SS008)
JNO62_08860	VFG042207	93.02	43	3	0	5595	5637	4035	4077	1e-07	61.9	xopAD - hypothetical protein [Xanthomonas campestris pv. vesicatoria str. 85-10] (SS009)
JNO62_08860	VFG042207	92.68	41	3	0	4468	4508	2950	2990	2e-06	58	xopAD - hypothetical protein [Xanthomonas campestris pv. vesicatoria str. 85-10] (SS009)
JNO62_08860	VFG042207	94.44	36	2	0	3532	3567	49	84	6e-06	56	xopAD - hypothetical protein [Xanthomonas campestris pv. vesicatoria str. 85-10] (SS009)
JNO62_08860	VFG042045	94.44	36	2	0	1257	1292	885	920	6e-06	56	SKWP6 - SKWP protein 6 [Ralstonia solanacearum GMI1000] (SS008)
JNO62_08995	VFG042052	99.26	1755	13	0	1	1755	1	1755	0	3376	RSc1475 - hypothetical protein [Ralstonia solanacearum GMI1000] (SS008)
JNO62_09065	VFG026448	89.09	55	6	0	283	337	256	310	8e-09	61.9	mgtC - Mg2 transport p-type ATPase C MgtC [Mycobacterium liflandii 128FXT] (CVF313)
JNO62_09065	VFG022672	89.09	55	6	0	283	337	256	310	8e-09	61.9	mgtC - Mg2+ transport p-type ATPase C MgtC [Mycobacterium marinum M] (CVF313)
JNO62_09065	VFG009422	89.09	55	6	0	283	337	256	310	8e-09	61.9	mgtC - Mg2+ transport p-type ATPase C MgtC [Mycobacterium ulcerans Agy99] (CVF313)
JNO62_09065	VFG026465	100	27	0	0	123	149	99	125	2e-06	54	mgtC - mgtC [Mycobacterium yongonense 05-1390] (CVF313)
JNO62_09065	VFG026447	89.36	47	5	0	283	329	256	302	2e-06	54	mgtC - Conserved membrane protein of unknown function [Mycobacterium canettii CIPT 140070017] (CVF313)
JNO62_09065	VFG026446	89.36	47	5	0	283	329	256	302	2e-06	54	mgtC - Conserved membrane protein of unknown function [Mycobacterium canettii CIPT 140070010] (CVF313)
JNO62_09065	VFG026443	100	27	0	0	124	150	91	117	2e-06	54	mgtC - mg2+ transport protein [Mycobacterium abscessus subsp. bolletii 50594] (CVF313)
JNO62_09065	VFG023976	100	27	0	0	123	149	99	125	2e-06	54	mgtC - mgtC [Mycobacterium intracellulare ATCC 13950] (CVF313)
JNO62_09065	VFG023975	100	27	0	0	123	149	99	125	2e-06	54	mgtC - mgtC [Mycobacterium intracellulare MOTT-64] (CVF313)
JNO62_09065	VFG023974	100	27	0	0	123	149	99	125	2e-06	54	mgtC - mgtC [Mycobacterium intracellulare MOTT-02] (CVF313)
JNO62_09065	VFG023973	100	27	0	0	123	149	99	125	2e-06	54	mgtC - mgtC [Mycobacterium intracellulare str. MOTT36Y] (CVF313)
JNO62_09065	VFG023972	100	27	0	0	123	149	99	125	2e-06	54	mgtC - Mg2+ transporter-C [Mycobacterium indicus pranii MTCC 9506] (CVF313)
JNO62_09065	VFG022673	100	27	0	0	124	150	91	117	2e-06	54	mgtC - Mg2+ transport P-type ATPase C MgtC [Mycobacterium abscessus ATCC 19977] (CVF313)
JNO62_09065	VFG022678	88	50	6	0	283	332	256	305	7e-06	52	mgtC - Mg2+ transport p-type ATPase C MgtC [Mycobacterium sp. JDM601] (CVF313)
JNO62_09070	VFG025888	85.14	175	26	0	1075	1249	1087	1261	2e-32	141	tsr - methyl-accepting chemotaxis protein [Burkholderia thailandensis E264] (CVF643)
JNO62_09070	VFG025888	79.73	148	30	0	1333	1480	1345	1492	1e-06	56	tsr - methyl-accepting chemotaxis protein [Burkholderia thailandensis E264] (CVF643)
JNO62_09070	VFG025879	85.31	143	21	0	1075	1217	1087	1229	3e-25	117	tsr - methyl-accepting chemotaxis sensory transducer [Burkholderia cenocepacia MC0-3] (CVF643)
JNO62_09070	VFG025879	81.82	165	30	0	1333	1497	1345	1509	7e-17	89.7	tsr - methyl-accepting chemotaxis sensory transducer [Burkholderia cenocepacia MC0-3] (CVF643)
JNO62_09070	VFG025876	85.31	143	21	0	1075	1217	1087	1229	3e-25	117	tsr - methyl-accepting chemotaxis sensory transducer [Burkholderia cenocepacia AU 1054] (CVF643)
JNO62_09070	VFG025876	81.82	165	30	0	1333	1497	1345	1509	7e-17	89.7	tsr - methyl-accepting chemotaxis sensory transducer [Burkholderia cenocepacia AU 1054] (CVF643)
JNO62_09070	VFG025886	86.18	123	17	0	1075	1197	1087	1209	8e-23	109	tsr - methyl-accepting chemotaxis protein II [Burkholderia pseudomallei 668] (CVF643)
JNO62_09070	VFG025885	86.18	123	17	0	1075	1197	1087	1209	8e-23	109	tsr - methyl-accepting chemotaxis protein I [Burkholderia pseudomallei 1710b] (CVF643)
JNO62_09070	VFG025884	86.18	123	17	0	1075	1197	1087	1209	8e-23	109	tsr - methyl-accepting chemotaxis protein [Burkholderia pseudomallei 1106a] (CVF643)
JNO62_09070	VFG025881	86.18	123	17	0	1075	1197	1087	1209	8e-23	109	tsr - methyl-accepting chemotaxis protein [Burkholderia mallei NCTC 10229] (CVF643)
JNO62_09070	VFG025880	86.18	123	17	0	1075	1197	1087	1209	8e-23	109	tsr - methyl-accepting chemotaxis protein [Burkholderia mallei ATCC 23344] (CVF643)
JNO62_09070	VFG025878	84.62	143	22	0	1075	1217	1087	1229	8e-23	109	tsr - methyl-accepting chemotaxis protein [Burkholderia cenocepacia J2315] (CVF643)
JNO62_09070	VFG025878	80.61	165	32	0	1333	1497	1345	1509	4e-12	73.8	tsr - methyl-accepting chemotaxis protein [Burkholderia cenocepacia J2315] (CVF643)
JNO62_09070	VFG025878	81.29	139	26	0	833	971	845	983	7e-11	69.9	tsr - methyl-accepting chemotaxis protein [Burkholderia cenocepacia J2315] (CVF643)
JNO62_09070	VFG002529	86.18	123	17	0	1075	1197	1087	1209	8e-23	109	tsr - methyl-accepting chemotaxis protein I [Burkholderia pseudomallei K96243] (VF0430)
JNO62_09070	VFG002529	86.18	123	17	0	1075	1197	1087	1209	8e-23	109	tsr - methyl-accepting chemotaxis protein I [Burkholderia pseudomallei K96243] (VF0430)
JNO62_09070	VFG043040	85.22	115	17	0	1082	1196	1091	1205	5e-18	93.7	tar/cheM - methyl accepting chemotaxis protein II [Salmonella enterica subsp. enterica serovar Typhimurium str. LT2] (AI139)
JNO62_09315	VFG015012	95	40	2	0	85	124	94	133	4e-09	63.9	mucP - membrane-associated zinc metalloprotease, putative [Pseudomonas stutzeri A1501] (CVF523)
JNO62_09315	VFG015007	92.5	40	3	0	85	124	94	133	9e-07	56	mucP - putative membrane-associated zinc metalloprotease [Pseudomonas putida F1] (CVF523)
JNO62_09315	VFG015006	92.5	40	3	0	85	124	100	139	9e-07	56	mucP - membrane-associated zinc metalloprotease, putative [Pseudomonas putida KT2440] (CVF523)
JNO62_09315	VFG015002	96.88	32	1	0	181	212	184	215	9e-07	56	mucP - putative membrane-associated zinc metalloprotease [Pseudomonas aeruginosa UCBPP-PA14] (CVF523)
JNO62_09315	VFG015001	96.88	32	1	0	181	212	184	215	9e-07	56	mucP - RIP metalloprotease RseP [Pseudomonas aeruginosa PA7] (CVF523)
JNO62_09315	VFG015000	96.88	32	1	0	181	212	184	215	9e-07	56	mucP - metalloprotease protease [Pseudomonas aeruginosa PAO1] (CVF523)
JNO62_09315	VFG015000	96.88	32	1	0	181	212	184	215	9e-07	56	mucP - metalloprotease protease [Pseudomonas aeruginosa PAO1] (CVF523)
JNO62_09315	VFG019925	92.31	39	3	0	1198	1236	1177	1215	4e-06	54	mucP - protease [Pseudomonas fluorescens SBW25] (CVF523)
JNO62_09315	VFG015009	88.24	51	6	0	1198	1248	1177	1227	4e-06	54	mucP - membrane-associated zinc metalloprotease, putative [Pseudomonas fluorescens Pf-5] (CVF523)
JNO62_09440	VFG041115	79.69	320	65	0	259	578	262	581	3e-26	119	folE - GTP cyclohydrolase I [Burkholderia mallei ATCC 23344] (SS191)
JNO62_09445	VFG042053	98.7	2160	28	0	155	2314	137	2296	0	4060	HLK1 - hypothetical protein [Ralstonia solanacearum GMI1000] (SS008)
JNO62_09445	VFG042053	100	84	0	0	1	84	1	84	6e-40	167	HLK1 - hypothetical protein [Ralstonia solanacearum GMI1000] (SS008)
JNO62_09805	VFG022587	88.24	323	38	0	874	1196	886	1208	4e-92	339	icl - isocitrate lyase Icl [Mycobacterium sp. JDM601] (CVF302)
JNO62_09805	VFG022587	86.54	104	14	0	188	291	197	300	1e-18	95.6	icl - isocitrate lyase Icl [Mycobacterium sp. JDM601] (CVF302)
JNO62_09805	VFG022587	82.05	156	28	0	430	585	442	597	2e-16	87.7	icl - isocitrate lyase Icl [Mycobacterium sp. JDM601] (CVF302)
JNO62_09805	VFG022587	97.62	42	1	0	649	690	661	702	9e-13	75.8	icl - isocitrate lyase Icl [Mycobacterium sp. JDM601] (CVF302)
JNO62_09805	VFG017686	92.83	223	16	0	899	1121	911	1133	6e-85	315	icl - isocitrate lyase [Mycobacterium yongonense 05-1390] (CVF302)
JNO62_09805	VFG017686	84.09	88	14	0	188	275	197	284	4e-09	63.9	icl - isocitrate lyase [Mycobacterium yongonense 05-1390] (CVF302)
JNO62_09805	VFG009266	89.21	278	30	0	844	1121	856	1133	2e-84	313	icl - isocitrate lyase [Mycobacterium smegmatis str. MC2 155] (CVF302)
JNO62_09805	VFG009266	85.19	108	16	0	184	291	193	300	2e-16	87.7	icl - isocitrate lyase [Mycobacterium smegmatis str. MC2 155] (CVF302)
JNO62_09805	VFG023927	92.38	223	17	0	899	1121	911	1133	1e-82	307	icl - isocitrate lyase [Mycobacterium intracellulare ATCC 13950] (CVF302)
JNO62_09805	VFG023927	84.09	88	14	0	188	275	197	284	4e-09	63.9	icl - isocitrate lyase [Mycobacterium intracellulare ATCC 13950] (CVF302)
JNO62_09805	VFG023926	92.38	223	17	0	899	1121	917	1139	1e-82	307	icl - isocitrate lyase [Mycobacterium intracellulare MOTT-64] (CVF302)
JNO62_09805	VFG023926	84.09	88	14	0	188	275	203	290	4e-09	63.9	icl - isocitrate lyase [Mycobacterium intracellulare MOTT-64] (CVF302)
JNO62_09805	VFG023923	92.38	223	17	0	899	1121	917	1139	1e-82	307	icl - Isocitrate lyase [Mycobacterium indicus pranii MTCC 9506] (CVF302)
JNO62_09805	VFG023923	84.09	88	14	0	188	275	203	290	4e-09	63.9	icl - Isocitrate lyase [Mycobacterium indicus pranii MTCC 9506] (CVF302)
JNO62_09805	VFG023925	91.93	223	18	0	899	1121	911	1133	3e-80	299	icl - isocitrate lyase [Mycobacterium intracellulare MOTT-02] (CVF302)
JNO62_09805	VFG023925	84.09	88	14	0	188	275	197	284	4e-09	63.9	icl - isocitrate lyase [Mycobacterium intracellulare MOTT-02] (CVF302)
JNO62_09805	VFG017688	88.11	286	34	0	911	1196	923	1208	1e-79	297	icl - isocitrate lyase [Mycobacterium smegmatis JS623] (CVF302)
JNO62_09805	VFG017688	87.1	93	12	0	183	275	192	284	6e-17	89.7	icl - isocitrate lyase [Mycobacterium smegmatis JS623] (CVF302)
JNO62_09805	VFG017688	82.69	104	18	0	664	767	676	779	4e-09	63.9	icl - isocitrate lyase [Mycobacterium smegmatis JS623] (CVF302)
JNO62_09805	VFG017668	88.11	286	34	0	911	1196	923	1208	1e-79	297	icl - (isocitratase) [Mycobacterium canettii CIPT 140070010] (CVF302)
JNO62_09805	VFG017668	88.57	105	12	0	187	291	196	300	4e-24	113	icl - (isocitratase) [Mycobacterium canettii CIPT 140070010] (CVF302)
JNO62_09805	VFG017668	83.19	113	19	0	662	774	674	786	4e-12	73.8	icl - (isocitratase) [Mycobacterium canettii CIPT 140070010] (CVF302)
JNO62_09805	VFG001381	88.11	286	34	0	911	1196	923	1208	1e-79	297	icl - (isocitratase) [Mycobacterium tuberculosis H37Rv] (VF0253)
JNO62_09805	VFG001381	88.57	105	12	0	187	291	196	300	4e-24	113	icl - (isocitratase) [Mycobacterium tuberculosis H37Rv] (VF0253)
JNO62_09805	VFG001381	83.19	113	19	0	662	774	674	786	4e-12	73.8	icl - (isocitratase) [Mycobacterium tuberculosis H37Rv] (VF0253)
JNO62_09805	VFG001381	88.11	286	34	0	911	1196	923	1208	1e-79	297	icl - (isocitratase) [Mycobacterium tuberculosis H37Rv] (VF0253)
JNO62_09805	VFG001381	88.57	105	12	0	187	291	196	300	4e-24	113	icl - (isocitratase) [Mycobacterium tuberculosis H37Rv] (VF0253)
JNO62_09805	VFG001381	83.19	113	19	0	662	774	674	786	4e-12	73.8	icl - (isocitratase) [Mycobacterium tuberculosis H37Rv] (VF0253)
JNO62_09805	VFG009268	85.55	353	51	0	844	1196	856	1208	5e-79	295	icl - isocitrate lyase [Mycobacterium vanbaalenii PYR-1] (CVF302)
JNO62_09805	VFG009268	89.13	92	10	0	184	275	193	284	4e-21	103	icl - isocitrate lyase [Mycobacterium vanbaalenii PYR-1] (CVF302)
JNO62_09805	VFG009263	89.92	248	25	0	874	1121	886	1133	2e-78	293	icl - isocitrate lyase [Mycobacterium avium 104] (CVF302)
JNO62_09805	VFG009263	88.46	104	12	0	188	291	197	300	2e-23	111	icl - isocitrate lyase [Mycobacterium avium 104] (CVF302)
JNO62_09805	VFG009263	81.67	120	22	0	648	767	660	779	4e-09	63.9	icl - isocitrate lyase [Mycobacterium avium 104] (CVF302)
JNO62_09805	VFG017678	87.76	286	35	0	911	1196	923	1208	3e-77	289	icl - isocitrate lyase [Mycobacterium tuberculosis CTRI-2] (CVF302)
JNO62_09805	VFG017678	88.57	105	12	0	187	291	196	300	4e-24	113	icl - isocitrate lyase [Mycobacterium tuberculosis CTRI-2] (CVF302)
JNO62_09805	VFG017678	83.19	113	19	0	662	774	674	786	4e-12	73.8	icl - isocitrate lyase [Mycobacterium tuberculosis CTRI-2] (CVF302)
JNO62_09805	VFG017669	87.76	286	35	0	911	1196	923	1208	3e-77	289	icl - (isocitratase) [Mycobacterium canettii CIPT 140070017] (CVF302)
JNO62_09805	VFG017669	88.57	105	12	0	187	291	196	300	4e-24	113	icl - (isocitratase) [Mycobacterium canettii CIPT 140070017] (CVF302)
JNO62_09805	VFG009261	87.76	286	35	0	911	1196	923	1208	3e-77	289	icl - Isocitrate lyase icl [Mycobacterium bovis BCG str. Pasteur 1173P2] (CVF302)
JNO62_09805	VFG009261	88.57	105	12	0	187	291	196	300	4e-24	113	icl - Isocitrate lyase icl [Mycobacterium bovis BCG str. Pasteur 1173P2] (CVF302)
JNO62_09805	VFG009261	83.19	113	19	0	662	774	674	786	4e-12	73.8	icl - Isocitrate lyase icl [Mycobacterium bovis BCG str. Pasteur 1173P2] (CVF302)
JNO62_09805	VFG009262	89.52	248	26	0	874	1121	892	1139	5e-76	285	icl - isocitrate lyase [Mycobacterium avium subsp. paratuberculosis K-10] (CVF302)
JNO62_09805	VFG009262	88.46	104	12	0	188	291	203	306	2e-23	111	icl - isocitrate lyase [Mycobacterium avium subsp. paratuberculosis K-10] (CVF302)
JNO62_09805	VFG009262	81.67	120	22	0	648	767	666	785	4e-09	63.9	icl - isocitrate lyase [Mycobacterium avium subsp. paratuberculosis K-10] (CVF302)
JNO62_09805	VFG022580	91.03	223	20	0	899	1121	911	1133	2e-75	283	icl - isocitrate lyase Icl [Mycobacterium marinum M] (CVF302)
JNO62_09805	VFG022580	87.96	108	13	0	184	291	193	300	2e-23	111	icl - isocitrate lyase Icl [Mycobacterium marinum M] (CVF302)
JNO62_09805	VFG017683	87.8	287	34	1	911	1196	926	1212	2e-75	283	icl - isocitrate lyase [Mycobacterium tuberculosis RGTB423] (CVF302)
JNO62_09805	VFG017683	88.57	105	12	0	187	291	196	300	4e-24	113	icl - isocitrate lyase [Mycobacterium tuberculosis RGTB423] (CVF302)
JNO62_09805	VFG017683	83.19	113	19	0	662	774	677	789	4e-12	73.8	icl - isocitrate lyase [Mycobacterium tuberculosis RGTB423] (CVF302)
JNO62_09805	VFG017670	91.03	223	20	0	899	1121	911	1133	2e-75	283	icl - isocitrate lyase Icl [Mycobacterium liflandii 128FXT] (CVF302)
JNO62_09805	VFG017670	87.96	108	13	0	184	291	193	300	2e-23	111	icl - isocitrate lyase Icl [Mycobacterium liflandii 128FXT] (CVF302)
JNO62_09805	VFG009265	91.03	223	20	0	899	1121	911	1133	2e-75	283	icl - isocitrate lyase Icl [Mycobacterium ulcerans Agy99] (CVF302)
JNO62_09805	VFG009265	87.96	108	13	0	184	291	193	300	2e-23	111	icl - isocitrate lyase Icl [Mycobacterium ulcerans Agy99] (CVF302)
JNO62_09805	VFG009270	87.41	286	36	0	911	1196	923	1208	8e-75	281	icl - isocitrate lyase [Mycobacterium sp. KMS] (CVF302)
JNO62_09805	VFG009270	88.17	93	11	0	183	275	192	284	3e-19	97.6	icl - isocitrate lyase [Mycobacterium sp. KMS] (CVF302)
JNO62_09805	VFG009269	87.41	286	36	0	911	1196	923	1208	8e-75	281	icl - isocitrate lyase [Mycobacterium sp. JLS] (CVF302)
JNO62_09805	VFG009269	88.17	93	11	0	183	275	192	284	3e-19	97.6	icl - isocitrate lyase [Mycobacterium sp. JLS] (CVF302)
JNO62_09805	VFG009267	87.41	286	36	0	911	1196	923	1208	8e-75	281	icl - isocitrate lyase [Mycobacterium gilvum PYR-GCK] (CVF302)
JNO62_09805	VFG009267	84.62	104	16	0	184	287	193	296	6e-14	79.8	icl - isocitrate lyase [Mycobacterium gilvum PYR-GCK] (CVF302)
JNO62_09805	VFG009267	80.77	156	30	0	430	585	442	597	1e-11	71.9	icl - isocitrate lyase [Mycobacterium gilvum PYR-GCK] (CVF302)
JNO62_09805	VFG009267	93.33	45	3	0	646	690	658	702	9e-10	65.9	icl - isocitrate lyase [Mycobacterium gilvum PYR-GCK] (CVF302)
JNO62_09805	VFG022581	89.2	176	19	0	914	1089	932	1107	9e-50	198	icl - isocitrate lyase (AceA) [Mycobacterium abscessus ATCC 19977] (CVF302)
JNO62_09805	VFG022581	85.58	104	15	0	188	291	203	306	2e-16	87.7	icl - isocitrate lyase (AceA) [Mycobacterium abscessus ATCC 19977] (CVF302)
JNO62_09805	VFG022581	87.5	56	7	0	31	86	40	95	9e-07	56	icl - isocitrate lyase (AceA) [Mycobacterium abscessus ATCC 19977] (CVF302)
JNO62_09805	VFG017671	89.2	176	19	0	914	1089	932	1107	9e-50	198	icl - Isocitrate lyase [Mycobacterium abscessus subsp. bolletii str. GO 06] (CVF302)
JNO62_09805	VFG017671	84.62	104	16	0	188	291	203	306	6e-14	79.8	icl - Isocitrate lyase [Mycobacterium abscessus subsp. bolletii str. GO 06] (CVF302)
JNO62_09805	VFG017671	87.5	56	7	0	31	86	40	95	9e-07	56	icl - Isocitrate lyase [Mycobacterium abscessus subsp. bolletii str. GO 06] (CVF302)
JNO62_09805	VFG017665	89.2	176	19	0	914	1089	932	1107	9e-50	198	icl - isocitrate lyase [Mycobacterium abscessus subsp. bolletii 50594] (CVF302)
JNO62_09805	VFG017665	84.62	104	16	0	188	291	203	306	6e-14	79.8	icl - isocitrate lyase [Mycobacterium abscessus subsp. bolletii 50594] (CVF302)
JNO62_09805	VFG017665	87.5	56	7	0	31	86	40	95	9e-07	56	icl - isocitrate lyase [Mycobacterium abscessus subsp. bolletii 50594] (CVF302)
JNO62_09805	VFG030827	89.16	83	9	0	866	948	1388	1470	4e-18	93.7	icl2 - isocitrate lyase [Mycobacterium sp. KMS] (CVF651)
JNO62_09805	VFG030827	96.88	32	1	0	665	696	737	768	9e-07	56	icl2 - isocitrate lyase [Mycobacterium sp. KMS] (CVF651)
JNO62_09805	VFG030822	87.95	83	10	0	866	948	1388	1470	1e-15	85.7	icl2 - isocitrate lyase [Mycobacterium avium 104] (CVF651)
JNO62_09805	VFG030822	97.14	35	1	0	665	699	737	771	1e-08	61.9	icl2 - isocitrate lyase [Mycobacterium avium 104] (CVF651)
JNO62_09805	VFG030821	87.95	83	10	0	866	948	1388	1470	1e-15	85.7	icl2 - isocitrate lyase [Mycobacterium avium subsp. paratuberculosis K-10] (CVF651)
JNO62_09805	VFG030821	97.14	35	1	0	665	699	737	771	1e-08	61.9	icl2 - isocitrate lyase [Mycobacterium avium subsp. paratuberculosis K-10] (CVF651)
JNO62_09805	VFG030877	89.19	74	8	0	875	948	1397	1470	4e-15	83.8	icl2 - isocitrate lyase [Mycobacterium yongonense 05-1390] (CVF651)
JNO62_09805	VFG030877	94.29	35	2	0	665	699	737	771	3e-06	54	icl2 - isocitrate lyase [Mycobacterium yongonense 05-1390] (CVF651)
JNO62_09805	VFG030850	89.19	74	8	0	875	948	1397	1470	4e-15	83.8	icl2 - isocitrate lyase [Mycobacterium intracellulare ATCC 13950] (CVF651)
JNO62_09805	VFG030850	94.29	35	2	0	665	699	737	771	3e-06	54	icl2 - isocitrate lyase [Mycobacterium intracellulare ATCC 13950] (CVF651)
JNO62_09805	VFG030849	89.19	74	8	0	875	948	1397	1470	4e-15	83.8	icl2 - isocitrate lyase [Mycobacterium intracellulare MOTT-64] (CVF651)
JNO62_09805	VFG030849	94.29	35	2	0	665	699	737	771	3e-06	54	icl2 - isocitrate lyase [Mycobacterium intracellulare MOTT-64] (CVF651)
JNO62_09805	VFG030848	89.19	74	8	0	875	948	1397	1470	4e-15	83.8	icl2 - isocitrate lyase [Mycobacterium intracellulare MOTT-02] (CVF651)
JNO62_09805	VFG030848	94.29	35	2	0	665	699	737	771	3e-06	54	icl2 - isocitrate lyase [Mycobacterium intracellulare MOTT-02] (CVF651)
JNO62_09805	VFG030847	89.19	74	8	0	875	948	1397	1470	4e-15	83.8	icl2 - isocitrate lyase [Mycobacterium intracellulare str. MOTT36Y] (CVF651)
JNO62_09805	VFG030847	94.29	35	2	0	665	699	737	771	3e-06	54	icl2 - isocitrate lyase [Mycobacterium intracellulare str. MOTT36Y] (CVF651)
JNO62_09805	VFG030846	90.67	75	5	2	875	948	1397	1470	2e-13	77.8	icl2 - Isocitrate lyase [Mycobacterium indicus pranii MTCC 9506] (CVF651)
JNO62_09805	VFG030846	94.29	35	2	0	665	699	737	771	3e-06	54	icl2 - Isocitrate lyase [Mycobacterium indicus pranii MTCC 9506] (CVF651)
JNO62_09805	VFG030826	86.75	83	11	0	866	948	1388	1470	2e-13	77.8	icl2 - isocitrate lyase [Mycobacterium sp. JLS] (CVF651)
JNO62_09805	VFG030826	96.88	32	1	0	665	696	737	768	9e-07	56	icl2 - isocitrate lyase [Mycobacterium sp. JLS] (CVF651)
JNO62_09805	VFG030855	86.49	74	10	0	875	948	1397	1470	2e-10	67.9	icl2 - isocitrate lyase [Mycobacterium liflandii 128FXT] (CVF651)
JNO62_09805	VFG030841	86.49	74	10	0	875	948	1397	1470	2e-10	67.9	icl2 - isocitrate lyase AceAb [Mycobacterium marinum M] (CVF651)
JNO62_09805	VFG030831	86.49	74	10	0	875	948	1397	1470	2e-10	67.9	icl2 - isocitrate lyase AceAb [Mycobacterium ulcerans Agy99] (CVF651)
JNO62_09805	VFG030832	84.34	83	13	0	866	948	1400	1482	1e-08	61.9	icl2 - isocitrate lyase [Mycobacterium vanbaalenii PYR-1] (CVF651)
JNO62_09805	VFG030825	84.34	83	13	0	866	948	1400	1482	1e-08	61.9	icl2 - isocitrate lyase [Mycobacterium smegmatis str. MC2 155] (CVF651)
JNO62_09805	VFG030879	85.14	74	11	0	875	948	1397	1470	5e-08	60	icl2 - isocitrate lyase [Mycobacterium smegmatis JS623] (CVF651)
JNO62_09805	VFG030879	92.5	40	3	0	552	591	624	663	9e-07	56	icl2 - isocitrate lyase [Mycobacterium smegmatis JS623] (CVF651)
JNO62_09805	VFG030874	85.14	74	11	0	875	948	1409	1482	5e-08	60	icl2 - putative ISOCITRATE LYASE aceAb [Mycobacterium tuberculosis 7199-99] (CVF651)
JNO62_09805	VFG030874	92.5	40	3	0	552	591	636	675	9e-07	56	icl2 - putative ISOCITRATE LYASE aceAb [Mycobacterium tuberculosis 7199-99] (CVF651)
JNO62_09805	VFG030872	85.14	74	11	0	875	948	194	267	5e-08	60	icl2 - isocitrate lyase [Mycobacterium tuberculosis RGTB327] (CVF651)
JNO62_09805	VFG030866	85.14	74	11	0	875	948	305	378	5e-08	60	icl2 - isocitrate lyase [Mycobacterium tuberculosis str. Haarlem/NITR202] (CVF651)
JNO62_09805	VFG030854	85.14	74	11	0	875	948	1409	1482	5e-08	60	icl2 - Isocitrate lyase [Mycobacterium canettii CIPT 140070017] (CVF651)
JNO62_09805	VFG030854	92.5	40	3	0	552	591	636	675	9e-07	56	icl2 - Isocitrate lyase [Mycobacterium canettii CIPT 140070017] (CVF651)
JNO62_09805	VFG030853	85.14	74	11	0	875	948	1409	1482	5e-08	60	icl2 - Isocitrate lyase [Mycobacterium canettii CIPT 140070010] (CVF651)
JNO62_09805	VFG030853	92.5	40	3	0	552	591	636	675	9e-07	56	icl2 - Isocitrate lyase [Mycobacterium canettii CIPT 140070010] (CVF651)
JNO62_09805	VFG030852	85.14	74	11	0	875	948	1409	1482	5e-08	60	icl2 - Isocitrate lyase [Mycobacterium canettii CIPT 140070008] (CVF651)
JNO62_09805	VFG030852	92.5	40	3	0	552	591	636	675	9e-07	56	icl2 - Isocitrate lyase [Mycobacterium canettii CIPT 140070008] (CVF651)
JNO62_09805	VFG030851	85.14	74	11	0	875	948	1409	1482	5e-08	60	icl2 - Isocitrate lyase [Mycobacterium canettii CIPT 140060008] (CVF651)
JNO62_09805	VFG030851	92.5	40	3	0	552	591	636	675	9e-07	56	icl2 - Isocitrate lyase [Mycobacterium canettii CIPT 140060008] (CVF651)
JNO62_09805	VFG030839	85.14	74	11	0	875	948	305	378	5e-08	60	icl2 - putative isocitrate lyase ACEAB (second part) [Mycobacterium canettii CIPT 140010059] (CVF651)
JNO62_09805	VFG030818	85.14	74	11	0	875	948	1409	1482	5e-08	60	icl2 - isocitrate lyase [Mycobacterium tuberculosis CDC1551] (CVF651)
JNO62_09805	VFG030818	92.5	40	3	0	552	591	636	675	9e-07	56	icl2 - isocitrate lyase [Mycobacterium tuberculosis CDC1551] (CVF651)
JNO62_09805	VFG030817	85.14	74	11	0	875	948	305	378	5e-08	60	icl2 - Probable isocitrate lyase AceAb [Mycobacterium tuberculosis H37Rv] (CVF651)
JNO62_09805	VFG030865	92.5	40	3	0	552	591	498	537	9e-07	56	icl2 - isocitrate lyase [Mycobacterium tuberculosis str. Haarlem/NITR202] (CVF651)
JNO62_09805	VFG030845	92.5	40	3	0	909	948	1431	1470	9e-07	56	icl2 - isocitrate lyase [Mycobacterium gilvum Spyr1] (CVF651)
JNO62_09805	VFG030845	92.31	39	3	0	553	591	625	663	3e-06	54	icl2 - isocitrate lyase [Mycobacterium gilvum Spyr1] (CVF651)
JNO62_09805	VFG030838	92.5	40	3	0	552	591	636	675	9e-07	56	icl2 - putative isocitrate lyase ACEAA (first part) [Mycobacterium canettii CIPT 140010059] (CVF651)
JNO62_09805	VFG030835	92.5	40	3	0	552	591	636	675	9e-07	56	icl2 - isocitrate lyase [Mycobacterium africanum GM041182] (CVF651)
JNO62_09805	VFG030824	92.5	40	3	0	909	948	1431	1470	9e-07	56	icl2 - isocitrate lyase [Mycobacterium gilvum PYR-GCK] (CVF651)
JNO62_09805	VFG030824	92.31	39	3	0	553	591	625	663	3e-06	54	icl2 - isocitrate lyase [Mycobacterium gilvum PYR-GCK] (CVF651)
JNO62_09805	VFG030816	92.5	40	3	0	552	591	636	675	9e-07	56	icl2 - Probable isocitrate lyase AceAa [Mycobacterium tuberculosis H37Rv] (CVF651)
JNO62_09805	VFG030819	86.67	75	8	2	875	948	1505	1578	3e-06	54	icl2 - isocitrate lyase [Mycobacterium leprae TN] (CVF651)
JNO62_09805	VFG022586	84	75	12	0	1031	1105	1016	1090	3e-06	54	icl - - [Mycobacterium leprae Br4923] (CVF302)
JNO62_09805	VFG009264	84	75	12	0	1031	1105	1016	1090	3e-06	54	icl - - [Mycobacterium leprae TN] (CVF302)
JNO62_09815	VFG042054	86.9	687	84	2	288	968	390	1076	0	640	GALA7 - GALA protein 5 [Ralstonia solanacearum GMI1000] (SS008)
JNO62_09815	VFG042054	83.69	325	50	2	1463	1784	1580	1904	3e-53	210	GALA7 - GALA protein 5 [Ralstonia solanacearum GMI1000] (SS008)
JNO62_09815	VFG042054	85.61	132	19	0	43	174	136	267	2e-23	111	GALA7 - GALA protein 5 [Ralstonia solanacearum GMI1000] (SS008)
JNO62_09815	VFG042021	80	510	97	3	1214	1719	446	954	8e-45	182	GALA2/RSp0672 - GALA protein [Ralstonia solanacearum GMI1000] (SS008)
JNO62_09815	VFG042021	81.46	205	38	0	482	686	200	404	1e-21	105	GALA2/RSp0672 - GALA protein [Ralstonia solanacearum GMI1000] (SS008)
JNO62_09815	VFG042021	96.97	33	1	0	938	970	2675	2707	3e-07	58	GALA2/RSp0672 - GALA protein [Ralstonia solanacearum GMI1000] (SS008)
JNO62_09820	VFG042055	92.17	1060	83	0	1	1060	1	1060	0	1443	GALA6/ripG - GALA protein 4 [Ralstonia solanacearum GMI1000] (SS008)
JNO62_09820	VFG042055	86.03	587	82	0	1264	1850	1261	1847	2e-144	513	GALA6/ripG - GALA protein 4 [Ralstonia solanacearum GMI1000] (SS008)
JNO62_09820	VFG042021	81.88	138	25	0	1690	1827	2791	2928	1e-12	75.8	GALA2/RSp0672 - GALA protein [Ralstonia solanacearum GMI1000] (SS008)
JNO62_09820	VFG041981	85.71	63	9	0	1671	1733	663	725	5e-06	54	GALA1/RSp0914 - GALA protein 1 [Ralstonia solanacearum GMI1000] (SS008)
JNO62_09855	VFG042057	99.55	896	4	0	154	1049	1	896	0	1744	RSc1349 - hypothetical protein [Ralstonia solanacearum GMI1000] (SS008)
JNO62_09855	VFG042057	99.32	732	5	0	1042	1773	1174	1905	0	1411	RSc1349 - hypothetical protein [Ralstonia solanacearum GMI1000] (SS008)
JNO62_09865	VFG038918	95	40	2	0	410	449	1823	1862	3e-09	63.9	rtxE - RTX toxin transporter, ATPase protein [Aeromonas hydrophila subsp. hydrophila ATCC 7966] (CVF795)
JNO62_09865	VFG038918	95	40	2	0	410	449	1823	1862	3e-09	63.9	rtxE - RTX toxin transporter, ATPase protein [Aeromonas hydrophila subsp. hydrophila ATCC 7966] (CVF795)
JNO62_09865	VFG044091	94.87	39	2	0	415	453	1411	1449	1e-08	61.9	hasD - transport protein HasD [Pseudomonas aeruginosa PAO1] (IA041)
JNO62_09865	VFG030705	94.29	35	2	0	404	438	398	432	3e-06	54	sugC - sugar-transport ATP-binding protein ABC transporter SugC [Mycobacterium liflandii 128FXT] (CVF651)
JNO62_09865	VFG030691	94.29	35	2	0	404	438	398	432	3e-06	54	sugC - sugar-transport ATP-binding protein ABC transporter SugC [Mycobacterium marinum M] (CVF651)
JNO62_09895	VFG038918	92.5	40	3	0	425	464	1823	1862	6e-07	56	rtxE - RTX toxin transporter, ATPase protein [Aeromonas hydrophila subsp. hydrophila ATCC 7966] (CVF795)
JNO62_09895	VFG038918	92.5	40	3	0	425	464	1823	1862	6e-07	56	rtxE - RTX toxin transporter, ATPase protein [Aeromonas hydrophila subsp. hydrophila ATCC 7966] (CVF795)
JNO62_09895	VFG044310	100	27	0	0	165	191	84	110	2e-06	54	orbC - putative iron transport-related ATP-binding protein [Burkholderia cenocepacia J2315] (IA036)
JNO62_09940	VFG038764	86.75	83	11	0	715	797	586	668	2e-13	77.8	flrA - FleQ protein [Aeromonas hydrophila ML09-119] (VF0473)
JNO62_09940	VFG038766	86.05	86	12	0	712	797	658	743	9e-13	75.8	flrA - FleQ protein [Aeromonas veronii B565] (CVF786)
JNO62_09940	VFG019823	89.23	65	7	0	733	797	730	794	4e-12	73.8	fleQ - transcriptional regulator FleQ [Pseudomonas aeruginosa LESB58] (CVF521)
JNO62_09940	VFG014360	100	37	0	0	758	794	755	791	4e-12	73.8	fleQ - Helix-turn-helix, Fis-type [Pseudomonas syringae pv. syringae B728a] (CVF521)
JNO62_09940	VFG014358	89.23	65	7	0	733	797	730	794	4e-12	73.8	fleQ - transcriptional regulator FleQ [Pseudomonas aeruginosa UCBPP-PA14] (CVF521)
JNO62_09940	VFG001248	89.23	65	7	0	733	797	730	794	4e-12	73.8	fleQ - transcriptional regulator FleQ [Pseudomonas aeruginosa PAO1] (VF0273)
JNO62_09940	VFG001248	89.23	65	7	0	733	797	730	794	4e-12	73.8	fleQ - transcriptional regulator FleQ [Pseudomonas aeruginosa PAO1] (VF0273)
JNO62_09940	VFG014366	97.5	40	1	0	758	797	755	794	1e-11	71.9	fleQ - Sigma-54 Specific Transcriptional Regulator, Fis family [Pseudomonas fluorescens Pf0-1] (CVF521)
JNO62_09940	VFG038763	85.54	83	12	0	715	797	658	740	6e-11	69.9	fleQ/flrC - FleQ protein [Aeromonas hydrophila subsp. hydrophila ATCC 7966] (AI144)
JNO62_09940	VFG038763	85.54	83	12	0	715	797	658	740	6e-11	69.9	fleQ/flrC - FleQ protein [Aeromonas hydrophila subsp. hydrophila ATCC 7966] (AI144)
JNO62_09940	VFG014357	88.71	62	7	0	733	794	730	791	2e-10	67.9	fleQ - transcriptional regulator FleQ [Pseudomonas aeruginosa PA7] (CVF521)
JNO62_09940	VFG014364	87.69	65	8	0	733	797	730	794	9e-10	65.9	fleQ - transcriptional regulator FleQ [Pseudomonas entomophila L48] (CVF521)
JNO62_09940	VFG014362	95.12	41	2	0	758	798	755	795	9e-10	65.9	fleQ - transcriptional regulator FleQ [Pseudomonas putida KT2440] (CVF521)
JNO62_09940	VFG014367	95	40	2	0	758	797	755	794	4e-09	63.9	fleQ - sigma54 specific transcriptional regulator, Fis family [Pseudomonas mendocina ymp] (CVF521)
JNO62_09940	VFG014363	94.87	39	2	0	760	798	757	795	1e-08	61.9	fleQ - sigma54 specific transcriptional regulator, Fis family [Pseudomonas putida F1] (CVF521)
JNO62_09940	VFG013993	86.57	67	9	0	718	784	736	802	1e-08	61.9	pilR - two-component response regulator PilR [Pseudomonas stutzeri A1501] (CVF518)
JNO62_09940	VFG041031	86.15	65	9	0	766	830	388	452	2e-07	58	sfa3 - transcriptional regulator [Pseudomonas aeruginosa PAO1] (SS180)
JNO62_09940	VFG015677	92.68	41	3	0	758	798	755	795	2e-07	58	fleQ - sigma54 specific transcriptional regulator, Fis family [Pseudomonas putida W619] (CVF521)
JNO62_09940	VFG015676	92.5	40	3	0	758	797	755	794	9e-07	56	fleQ - sigma54 specific transcriptional regulator, Fis family [Pseudomonas putida GB-1] (CVF521)
JNO62_09940	VFG038765	85.29	68	10	0	715	782	667	734	9e-07	56	flrA - - [Aeromonas salmonicida subsp. salmonicida A449] (CVF786)
JNO62_09940	VFG013992	100	27	0	0	758	784	722	748	3e-06	54	pilR - two component, sigma54 specific, transcriptional regulator, Fis family [Pseudomonas mendocina ymp] (CVF518)
JNO62_10175	VFG036954	86.15	65	9	0	715	779	694	758	2e-07	58	farA - multidrug resistance translocase [Neisseria lactamica 020-06] (CVF758)
JNO62_10175	VFG036954	86.67	60	8	0	928	987	907	966	8e-07	56	farA - multidrug resistance translocase [Neisseria lactamica 020-06] (CVF758)
JNO62_10175	VFG036951	86.15	65	9	0	715	779	676	740	2e-07	58	farA - multidrug resistance protein A [Neisseria meningitidis M01-240355] (CVF758)
JNO62_10175	VFG036951	86.67	60	8	0	928	987	889	948	8e-07	56	farA - multidrug resistance protein A [Neisseria meningitidis M01-240355] (CVF758)
JNO62_10175	VFG036949	86.15	65	9	0	715	779	694	758	2e-07	58	farA - fatty acid resistance protein A [Neisseria meningitidis M04-240196] (CVF758)
JNO62_10175	VFG036949	86.67	60	8	0	928	987	907	966	8e-07	56	farA - fatty acid resistance protein A [Neisseria meningitidis M04-240196] (CVF758)
JNO62_10175	VFG036948	86.15	65	9	0	715	779	676	740	2e-07	58	farA - multidrug resistance protein A [Neisseria meningitidis M01-240149] (CVF758)
JNO62_10175	VFG036948	86.67	60	8	0	928	987	889	948	8e-07	56	farA - multidrug resistance protein A [Neisseria meningitidis M01-240149] (CVF758)
JNO62_10175	VFG036947	86.15	65	9	0	715	779	742	806	2e-07	58	farA - fatty acid resistance protein A [Neisseria meningitidis G2136] (CVF758)
JNO62_10175	VFG036947	86.67	60	8	0	928	987	955	1014	8e-07	56	farA - fatty acid resistance protein A [Neisseria meningitidis G2136] (CVF758)
JNO62_10175	VFG036946	86.15	65	9	0	715	779	706	770	2e-07	58	farA - multidrug resistance translocase [Neisseria meningitidis alpha710] (CVF758)
JNO62_10175	VFG036946	86.67	60	8	0	928	987	919	978	8e-07	56	farA - multidrug resistance translocase [Neisseria meningitidis alpha710] (CVF758)
JNO62_10175	VFG036945	86.15	65	9	0	715	779	694	758	2e-07	58	farA - putative efflux pump protein [Neisseria meningitidis alpha14] (CVF758)
JNO62_10175	VFG036945	86.67	60	8	0	928	987	907	966	8e-07	56	farA - putative efflux pump protein [Neisseria meningitidis alpha14] (CVF758)
JNO62_10175	VFG036944	86.15	65	9	0	715	779	676	740	2e-07	58	farA - multidrug resistance protein A [Neisseria meningitidis 8013] (CVF758)
JNO62_10175	VFG036944	86.67	60	8	0	928	987	889	948	8e-07	56	farA - multidrug resistance protein A [Neisseria meningitidis 8013] (CVF758)
JNO62_10175	VFG036943	86.15	65	9	0	715	779	706	770	2e-07	58	farA - multidrug resistance protein A [Neisseria meningitidis WUE 2594] (CVF758)
JNO62_10175	VFG036943	86.67	60	8	0	928	987	919	978	8e-07	56	farA - multidrug resistance protein A [Neisseria meningitidis WUE 2594] (CVF758)
JNO62_10175	VFG036942	86.15	65	9	0	715	779	676	740	2e-07	58	farA - Efflux pump protein, fatty acid resistance [Neisseria gonorrhoeae NCCP11945] (CVF758)
JNO62_10175	VFG036942	86.67	60	8	0	928	987	889	948	8e-07	56	farA - Efflux pump protein, fatty acid resistance [Neisseria gonorrhoeae NCCP11945] (CVF758)
JNO62_10175	VFG036941	86.15	65	9	0	715	779	676	740	2e-07	58	farA - fatty acid efflux system protein [Neisseria meningitidis 053442] (CVF758)
JNO62_10175	VFG036941	86.67	60	8	0	928	987	889	948	8e-07	56	farA - fatty acid efflux system protein [Neisseria meningitidis 053442] (CVF758)
JNO62_10175	VFG036940	86.15	65	9	0	715	779	778	842	2e-07	58	farA - multidrug resistance translocase [Neisseria meningitidis FAM18] (CVF758)
JNO62_10175	VFG036940	86.67	60	8	0	928	987	991	1050	8e-07	56	farA - multidrug resistance translocase [Neisseria meningitidis FAM18] (CVF758)
JNO62_10175	VFG036939	86.15	65	9	0	715	779	706	770	2e-07	58	farA - efflux pump protein, fatty acid resistance [Neisseria gonorrhoeae FA 1090] (CVF758)
JNO62_10175	VFG036939	86.67	60	8	0	928	987	919	978	8e-07	56	farA - efflux pump protein, fatty acid resistance [Neisseria gonorrhoeae FA 1090] (CVF758)
JNO62_10175	VFG036937	86.15	65	9	0	715	779	706	770	2e-07	58	farA - multidrug resistance translocase [Neisseria meningitidis Z2491] (CVF758)
JNO62_10175	VFG036937	86.67	60	8	0	928	987	919	978	8e-07	56	farA - multidrug resistance translocase [Neisseria meningitidis Z2491] (CVF758)
JNO62_10175	VFG036938	86.15	65	9	0	715	779	676	740	2e-07	58	farA - fatty acid efflux system protein FarA [Neisseria meningitidis MC58] (VF0450)
JNO62_10175	VFG036938	86.67	60	8	0	928	987	889	948	8e-07	56	farA - fatty acid efflux system protein FarA [Neisseria meningitidis MC58] (VF0450)
JNO62_10175	VFG036938	86.15	65	9	0	715	779	676	740	2e-07	58	farA - fatty acid efflux system protein FarA [Neisseria meningitidis MC58] (VF0450)
JNO62_10175	VFG036938	86.67	60	8	0	928	987	889	948	8e-07	56	farA - fatty acid efflux system protein FarA [Neisseria meningitidis MC58] (VF0450)
JNO62_10305	VFG030675	88.5	113	13	0	406	518	409	521	1e-26	121	sugC - SugC [Mycobacterium avium subsp. paratuberculosis K-10] (CVF651)
JNO62_10305	VFG030675	97.14	35	1	0	685	719	688	722	1e-08	61.9	sugC - SugC [Mycobacterium avium subsp. paratuberculosis K-10] (CVF651)
JNO62_10305	VFG030675	90	50	5	0	223	272	226	275	5e-08	60	sugC - SugC [Mycobacterium avium subsp. paratuberculosis K-10] (CVF651)
JNO62_10305	VFG030676	87.61	113	14	0	406	518	409	521	4e-24	113	sugC - ABC transporter ATP-binding protein [Mycobacterium avium 104] (CVF651)
JNO62_10305	VFG030676	97.14	35	1	0	685	719	688	722	1e-08	61.9	sugC - ABC transporter ATP-binding protein [Mycobacterium avium 104] (CVF651)
JNO62_10305	VFG030676	90	50	5	0	223	272	226	275	5e-08	60	sugC - ABC transporter ATP-binding protein [Mycobacterium avium 104] (CVF651)
JNO62_10305	VFG030679	80.66	243	47	0	376	618	391	633	6e-23	109	sugC - ABC transporter ATP-binding protein [Mycobacterium smegmatis str. MC2 155] (CVF651)
JNO62_10305	VFG030679	89.36	47	5	0	226	272	241	287	3e-06	54	sugC - ABC transporter ATP-binding protein [Mycobacterium smegmatis str. MC2 155] (CVF651)
JNO62_10305	VFG030684	86.73	113	15	0	406	518	409	521	9e-22	105	sugC - ABC transporter--like protein [Mycobacterium vanbaalenii PYR-1] (CVF651)
JNO62_10305	VFG030694	84.28	159	23	2	361	518	367	524	1e-20	101	sugC - sugar ABC transporter ATP-binding protein [Mycobacterium gilvum Spyr1] (CVF651)
JNO62_10305	VFG030694	95.65	46	2	0	685	730	691	736	8e-13	75.8	sugC - sugar ABC transporter ATP-binding protein [Mycobacterium gilvum Spyr1] (CVF651)
JNO62_10305	VFG030694	90.16	61	6	0	232	292	235	295	3e-12	73.8	sugC - sugar ABC transporter ATP-binding protein [Mycobacterium gilvum Spyr1] (CVF651)
JNO62_10305	VFG030694	86.15	65	9	0	76	140	79	143	2e-07	58	sugC - sugar ABC transporter ATP-binding protein [Mycobacterium gilvum Spyr1] (CVF651)
JNO62_10305	VFG030678	84.28	159	23	2	361	518	367	524	1e-20	101	sugC - ABC transporter-like protein [Mycobacterium gilvum PYR-GCK] (CVF651)
JNO62_10305	VFG030678	95.65	46	2	0	685	730	691	736	8e-13	75.8	sugC - ABC transporter-like protein [Mycobacterium gilvum PYR-GCK] (CVF651)
JNO62_10305	VFG030678	90.16	61	6	0	232	292	235	295	3e-12	73.8	sugC - ABC transporter-like protein [Mycobacterium gilvum PYR-GCK] (CVF651)
JNO62_10305	VFG030678	86.15	65	9	0	76	140	79	143	2e-07	58	sugC - ABC transporter-like protein [Mycobacterium gilvum PYR-GCK] (CVF651)
JNO62_10305	VFG030724	84.87	119	18	0	400	518	403	521	3e-18	93.7	sugC - carbohydrate ABC transporter ATP-binding protein, CUT1 family [Mycobacterium smegmatis JS623] (CVF651)
JNO62_10305	VFG030681	83.22	143	24	0	376	518	379	521	3e-18	93.7	sugC - ABC transporter-like protein [Mycobacterium sp. KMS] (CVF651)
JNO62_10305	VFG030681	88.89	54	6	0	223	276	226	279	5e-08	60	sugC - ABC transporter-like protein [Mycobacterium sp. KMS] (CVF651)
JNO62_10305	VFG030680	83.22	143	24	0	376	518	379	521	3e-18	93.7	sugC - ABC transporter-like protein [Mycobacterium sp. JLS] (CVF651)
JNO62_10305	VFG030680	88.89	54	6	0	223	276	226	279	5e-08	60	sugC - ABC transporter-like protein [Mycobacterium sp. JLS] (CVF651)
JNO62_10305	VFG030699	85.05	107	16	0	412	518	415	521	8e-16	85.7	sugC - ABC transporter, ATP-binding protein SugC [Mycobacterium intracellulare ATCC 13950] (CVF651)
JNO62_10305	VFG030699	90	50	5	0	223	272	226	275	5e-08	60	sugC - ABC transporter, ATP-binding protein SugC [Mycobacterium intracellulare ATCC 13950] (CVF651)
JNO62_10305	VFG030699	94.44	36	2	0	685	720	688	723	7e-07	56	sugC - ABC transporter, ATP-binding protein SugC [Mycobacterium intracellulare ATCC 13950] (CVF651)
JNO62_10305	VFG030697	85.05	107	16	0	412	518	415	521	8e-16	85.7	sugC - ABC transporter, ATP-binding protein SugC [Mycobacterium intracellulare MOTT-02] (CVF651)
JNO62_10305	VFG030697	90	50	5	0	223	272	226	275	5e-08	60	sugC - ABC transporter, ATP-binding protein SugC [Mycobacterium intracellulare MOTT-02] (CVF651)
JNO62_10305	VFG030697	94.44	36	2	0	685	720	688	723	7e-07	56	sugC - ABC transporter, ATP-binding protein SugC [Mycobacterium intracellulare MOTT-02] (CVF651)
JNO62_10305	VFG030695	85.05	107	16	0	412	518	415	521	8e-16	85.7	sugC - maltodextrin import ATP-binding protein msmX [Mycobacterium indicus pranii MTCC 9506] (CVF651)
JNO62_10305	VFG030695	90	50	5	0	223	272	226	275	5e-08	60	sugC - maltodextrin import ATP-binding protein msmX [Mycobacterium indicus pranii MTCC 9506] (CVF651)
JNO62_10305	VFG030695	94.44	36	2	0	685	720	688	723	7e-07	56	sugC - maltodextrin import ATP-binding protein msmX [Mycobacterium indicus pranii MTCC 9506] (CVF651)
JNO62_10305	VFG030722	84.11	107	17	0	412	518	415	521	2e-13	77.8	sugC - ABC transporter, ATP-binding protein SugC [Mycobacterium yongonense 05-1390] (CVF651)
JNO62_10305	VFG030722	90	50	5	0	223	272	226	275	5e-08	60	sugC - ABC transporter, ATP-binding protein SugC [Mycobacterium yongonense 05-1390] (CVF651)
JNO62_10305	VFG030722	94.29	35	2	0	685	719	688	722	3e-06	54	sugC - ABC transporter, ATP-binding protein SugC [Mycobacterium yongonense 05-1390] (CVF651)
JNO62_10305	VFG030696	84.11	107	17	0	412	518	415	521	2e-13	77.8	sugC - ABC transporter, ATP-binding protein SugC [Mycobacterium intracellulare str. MOTT36Y] (CVF651)
JNO62_10305	VFG030696	90	50	5	0	223	272	226	275	5e-08	60	sugC - ABC transporter, ATP-binding protein SugC [Mycobacterium intracellulare str. MOTT36Y] (CVF651)
JNO62_10305	VFG030696	94.29	35	2	0	685	719	688	722	3e-06	54	sugC - ABC transporter, ATP-binding protein SugC [Mycobacterium intracellulare str. MOTT36Y] (CVF651)
JNO62_10305	VFG030692	95.74	47	2	0	472	518	475	521	2e-13	77.8	sugC - sugar ABC transporter [Mycobacterium sp. JDM601] (CVF651)
JNO62_10305	VFG030686	82.73	110	19	0	409	518	412	521	2e-10	67.9	sugC - Probable sugar ABC transporter, ATP-binding protein SugC [Mycobacterium abscessus ATCC 19977] (CVF651)
JNO62_10305	VFG030705	82.3	113	20	0	406	518	409	521	7e-10	65.9	sugC - sugar-transport ATP-binding protein ABC transporter SugC [Mycobacterium liflandii 128FXT] (CVF651)
JNO62_10305	VFG030691	82.3	113	20	0	406	518	409	521	7e-10	65.9	sugC - sugar-transport ATP-binding protein ABC transporter SugC [Mycobacterium marinum M] (CVF651)
JNO62_10320	VFG043536	95.12	41	2	0	442	482	478	518	9e-10	65.9	BAbS19_II05480 - Glycerol-3-phosphate-binding periplasmic protein precursor [Brucella abortus S19] (AI311)
JNO62_10320	VFG043535	95.12	41	2	0	442	482	445	485	9e-10	65.9	BRA0655 - glycerol-3-phosphate ABC transporter periplasmic glycerol-3-phosphate-binding protein [Brucella suis 1330] (AI310)
JNO62_10320	VFG043534	95.12	41	2	0	442	482	478	518	9e-10	65.9	ugpB - glycerol-3-phosphate-binding periplasmic protein precursor [Brucella melitensis bv. 1 str. 16M] (AI309)
JNO62_10335	VFG014368	93.22	59	4	0	667	725	742	800	1e-15	85.7	fleQ - transcriptional regulator FleQ [Pseudomonas stutzeri A1501] (CVF521)
JNO62_10335	VFG014366	83.2	125	21	0	599	723	629	753	2e-14	81.8	fleQ - Sigma-54 Specific Transcriptional Regulator, Fis family [Pseudomonas fluorescens Pf0-1] (CVF521)
JNO62_10335	VFG014359	91.67	60	5	0	663	722	693	752	7e-14	79.8	fleQ - transcriptional regulator FleQ [Pseudomonas syringae pv. tomato str. DC3000] (CVF521)
JNO62_10335	VFG038765	89.71	68	7	0	658	725	643	710	7e-14	79.8	flrA - - [Aeromonas salmonicida subsp. salmonicida A449] (CVF786)
JNO62_10335	VFG014364	91.23	57	5	0	667	723	697	753	4e-12	73.8	fleQ - transcriptional regulator FleQ [Pseudomonas entomophila L48] (CVF521)
JNO62_10335	VFG014358	91.23	57	5	0	667	723	697	753	4e-12	73.8	fleQ - transcriptional regulator FleQ [Pseudomonas aeruginosa UCBPP-PA14] (CVF521)
JNO62_10335	VFG014358	91.67	48	4	0	478	525	508	555	4e-09	63.9	fleQ - transcriptional regulator FleQ [Pseudomonas aeruginosa UCBPP-PA14] (CVF521)
JNO62_10335	VFG038764	88.89	63	7	0	661	723	565	627	7e-11	69.9	flrA - FleQ protein [Aeromonas hydrophila ML09-119] (VF0473)
JNO62_10335	VFG038763	88.89	63	7	0	661	723	637	699	7e-11	69.9	fleQ/flrC - FleQ protein [Aeromonas hydrophila subsp. hydrophila ATCC 7966] (AI144)
JNO62_10335	VFG038763	88.89	63	7	0	661	723	637	699	7e-11	69.9	fleQ/flrC - FleQ protein [Aeromonas hydrophila subsp. hydrophila ATCC 7966] (AI144)
JNO62_10335	VFG041031	93.48	46	3	0	480	525	135	180	3e-10	67.9	sfa3 - transcriptional regulator [Pseudomonas aeruginosa PAO1] (SS180)
JNO62_10335	VFG041031	92.31	39	3	0	685	723	340	378	4e-06	54	sfa3 - transcriptional regulator [Pseudomonas aeruginosa PAO1] (SS180)
JNO62_10335	VFG019823	90.74	54	5	0	670	723	700	753	3e-10	67.9	fleQ - transcriptional regulator FleQ [Pseudomonas aeruginosa LESB58] (CVF521)
JNO62_10335	VFG019823	91.67	48	4	0	478	525	508	555	4e-09	63.9	fleQ - transcriptional regulator FleQ [Pseudomonas aeruginosa LESB58] (CVF521)
JNO62_10335	VFG038766	87.88	66	8	0	658	723	637	702	3e-10	67.9	flrA - FleQ protein [Aeromonas veronii B565] (CVF786)
JNO62_10335	VFG001248	90.74	54	5	0	670	723	700	753	3e-10	67.9	fleQ - transcriptional regulator FleQ [Pseudomonas aeruginosa PAO1] (VF0273)
JNO62_10335	VFG001248	91.67	48	4	0	478	525	508	555	4e-09	63.9	fleQ - transcriptional regulator FleQ [Pseudomonas aeruginosa PAO1] (VF0273)
JNO62_10335	VFG001248	90.74	54	5	0	670	723	700	753	3e-10	67.9	fleQ - transcriptional regulator FleQ [Pseudomonas aeruginosa PAO1] (VF0273)
JNO62_10335	VFG001248	91.67	48	4	0	478	525	508	555	4e-09	63.9	fleQ - transcriptional regulator FleQ [Pseudomonas aeruginosa PAO1] (VF0273)
JNO62_10335	VFG014367	89.47	57	6	0	667	723	697	753	1e-09	65.9	fleQ - sigma54 specific transcriptional regulator, Fis family [Pseudomonas mendocina ymp] (CVF521)
JNO62_10335	VFG019759	97.22	36	1	0	490	525	487	522	4e-09	63.9	pilR - two-component response regulator PilR [Pseudomonas aeruginosa LESB58] (CVF518)
JNO62_10335	VFG014363	89.29	56	6	0	670	725	700	755	4e-09	63.9	fleQ - sigma54 specific transcriptional regulator, Fis family [Pseudomonas putida F1] (CVF521)
JNO62_10335	VFG014357	81.25	128	24	0	598	725	628	755	4e-09	63.9	fleQ - transcriptional regulator FleQ [Pseudomonas aeruginosa PA7] (CVF521)
JNO62_10335	VFG015677	88.89	54	6	0	670	723	700	753	6e-08	60	fleQ - sigma54 specific transcriptional regulator, Fis family [Pseudomonas putida W619] (CVF521)
JNO62_10335	VFG014383	94.74	38	2	0	475	512	457	494	6e-08	60	fleR - two-component response regulator [Pseudomonas aeruginosa PA7] (CVF521)
JNO62_10335	VFG013991	94.74	38	2	0	484	521	490	527	6e-08	60	pilR - Two Component, Sigma-54 Specific, Transcriptional Regulator, Fis family [Pseudomonas fluorescens Pf0-1] (CVF518)
JNO62_10335	VFG019824	81.65	109	20	0	614	722	644	752	3e-07	58	fleQ - putative two-component system, response regulator nitrogen regulation protein NR(I) [Pseudomonas fluorescens SBW25] (CVF521)
JNO62_10335	VFG013992	92.68	41	3	0	484	524	481	521	3e-07	58	pilR - two component, sigma54 specific, transcriptional regulator, Fis family [Pseudomonas mendocina ymp] (CVF518)
JNO62_10335	VFG015676	87.5	56	7	0	670	725	700	755	1e-06	56	fleQ - sigma54 specific transcriptional regulator, Fis family [Pseudomonas putida GB-1] (CVF521)
JNO62_10335	VFG014392	89.58	48	5	0	478	525	460	507	1e-06	56	fleR - Two Component, Sigma-54 Specific, Transcriptional Regulator, Fis family [Pseudomonas fluorescens Pf0-1] (CVF521)
JNO62_10335	VFG013986	94.44	36	2	0	490	525	487	522	1e-06	56	pilR - two-component response regulator PilR [Pseudomonas aeruginosa UCBPP-PA14] (CVF518)
JNO62_10335	VFG001214	94.44	36	2	0	490	525	487	522	1e-06	56	pilR - two-component response regulator PilR [Pseudomonas aeruginosa PAO1] (VF0082)
JNO62_10335	VFG001214	94.44	36	2	0	490	525	487	522	1e-06	56	pilR - two-component response regulator PilR [Pseudomonas aeruginosa PAO1] (VF0082)
JNO62_10335	VFG019827	94.29	35	2	0	478	512	460	494	4e-06	54	fleR - two-component response regulator [Pseudomonas aeruginosa LESB58] (CVF521)
JNO62_10335	VFG015680	89.36	47	5	0	478	524	454	500	4e-06	54	fleR - two component, sigma54 specific, transcriptional regulator, Fis family [Pseudomonas putida GB-1] (CVF521)
JNO62_10335	VFG014384	94.29	35	2	0	478	512	460	494	4e-06	54	fleR - two-component response regulator [Pseudomonas aeruginosa UCBPP-PA14] (CVF521)
JNO62_10335	VFG001249	94.29	35	2	0	478	512	460	494	4e-06	54	fleR - two-component response regulator [Pseudomonas aeruginosa PAO1] (VF0273)
JNO62_10335	VFG001249	94.29	35	2	0	478	512	460	494	4e-06	54	fleR - two-component response regulator [Pseudomonas aeruginosa PAO1] (VF0273)
JNO62_10350	VFG009407	88.76	89	10	0	755	843	767	855	3e-19	97.6	glnA1 - glutamine synthetase, type I [Mycobacterium gilvum PYR-GCK] (CVF311)
JNO62_10350	VFG009406	87.91	91	11	0	756	846	768	858	4e-18	93.7	glnA1 - glutamine synthetase, type I [Mycobacterium smegmatis str. MC2 155] (CVF311)
JNO62_10350	VFG009408	85.39	89	13	0	755	843	767	855	4e-12	73.8	glnA1 - glutamine synthetase, type I [Mycobacterium vanbaalenii PYR-1] (CVF311)
JNO62_10350	VFG026421	84.27	89	14	0	755	843	767	855	1e-09	65.9	glnA1 - glutamine synthetase [Mycobacterium abscessus subsp. bolletii str. GO 06] (CVF311)
JNO62_10350	VFG023969	84.27	89	14	0	755	843	767	855	1e-09	65.9	glnA1 - glutamine synthetase, type I [Mycobacterium intracellulare MOTT-02] (CVF311)
JNO62_10350	VFG022670	84.27	89	14	0	755	843	755	843	1e-09	65.9	glnA1 - glutamine synthetase [Mycobacterium sp. JDM601] (CVF311)
JNO62_10350	VFG022670	87.3	63	8	0	1105	1167	1111	1173	2e-08	61.9	glnA1 - glutamine synthetase [Mycobacterium sp. JDM601] (CVF311)
JNO62_10350	VFG009409	83.33	90	15	0	757	846	769	858	6e-08	60	glnA1 - glutamine synthetase, type I [Mycobacterium sp. JLS] (CVF311)
JNO62_10350	VFG009403	86.36	66	9	0	941	1006	956	1021	6e-08	60	glnA1 - glutamine synthetase, type I [Mycobacterium avium 104] (CVF311)
JNO62_10350	VFG009402	86.36	66	9	0	941	1006	956	1021	6e-08	60	glnA1 - GlnA1 [Mycobacterium avium subsp. paratuberculosis K-10] (CVF311)
JNO62_10350	VFG009402	83.15	89	15	0	755	843	767	855	2e-07	58	glnA1 - GlnA1 [Mycobacterium avium subsp. paratuberculosis K-10] (CVF311)
JNO62_10350	VFG026420	86.15	65	9	0	1103	1167	1121	1185	2e-07	58	glnA1 - glutamine synthetase GlnA1 [Mycobacterium liflandii 128FXT] (CVF311)
JNO62_10350	VFG026415	83.15	89	15	0	755	843	767	855	2e-07	58	glnA1 - glutamine synthetase, type I [Mycobacterium abscessus subsp. bolletii 50594] (CVF311)
JNO62_10350	VFG023971	83.15	89	15	0	755	843	767	855	2e-07	58	glnA1 - glutamine synthetase, type I [Mycobacterium intracellulare ATCC 13950] (CVF311)
JNO62_10350	VFG023968	83.15	89	15	0	755	843	767	855	2e-07	58	glnA1 - glutamine synthetase [Mycobacterium intracellulare str. MOTT36Y] (CVF311)
JNO62_10350	VFG023967	83.15	89	15	0	755	843	767	855	2e-07	58	glnA1 - glutamine synthetase 1 [Mycobacterium indicus pranii MTCC 9506] (CVF311)
JNO62_10350	VFG022664	83.15	89	15	0	755	843	767	855	2e-07	58	glnA1 - glutamine synthetase, type I (GlnA1) [Mycobacterium abscessus ATCC 19977] (CVF311)
JNO62_10350	VFG022663	86.15	65	9	0	1103	1167	1121	1185	2e-07	58	glnA1 - glutamine synthetase GlnA1 [Mycobacterium marinum M] (CVF311)
JNO62_10350	VFG009405	86.15	65	9	0	1103	1167	1121	1185	2e-07	58	glnA1 - glutamine synthetase GlnA1 [Mycobacterium ulcerans Agy99] (CVF311)
JNO62_10350	VFG026439	82.95	88	15	0	756	843	768	855	9e-07	56	glnA1 - glutamine synthetase, type I [Mycobacterium smegmatis JS623] (CVF311)
JNO62_10470	VFG025888	86.63	187	25	0	1038	1224	1065	1251	6e-42	172	tsr - methyl-accepting chemotaxis protein [Burkholderia thailandensis E264] (CVF643)
JNO62_10470	VFG025879	86.26	182	25	0	1021	1202	1048	1229	6e-39	163	tsr - methyl-accepting chemotaxis sensory transducer [Burkholderia cenocepacia MC0-3] (CVF643)
JNO62_10470	VFG025876	86.26	182	25	0	1021	1202	1048	1229	6e-39	163	tsr - methyl-accepting chemotaxis sensory transducer [Burkholderia cenocepacia AU 1054] (CVF643)
JNO62_10470	VFG025878	87.2	164	21	0	1039	1202	1066	1229	9e-38	159	tsr - methyl-accepting chemotaxis protein [Burkholderia cenocepacia J2315] (CVF643)
[truncated: 552 more rows]

## Sheet: PeaFJ1.PHI.blast
Query_id	Subject_id	Identity	Match_length	Mismatch	GapOpen	Query_start	Query_end	Subject_start	Subject_end	Evalue	BitScore	Protein ID source	Gene	Pathogen species	Disease	Host description	Host species	Gene Function
JNO62_00125	Q4UWF4	28	125	70	4	117	231	375	489	5.1e-06	47.8	Uniprot	avrAC (XopAC)	Xanthomonas campestris	Black rot disease	Eudicots	Arabidopsis thaliana (related: thale cress)	Effector
JNO62_00130	A0A0F6B6Z8	37.5	240	145	2	162	400	165	400	1.1e-22	103.6	Uniprot	mcpC	Salmonella enterica	Salmonellosis	Primates	Homo sapiens (related: human)	Methyl-accepting chemotaxis protein
JNO62_00130	A0A0F6B845	30.8	403	242	10	47	429	47	432	9.1e-22	100.5	Uniprot	tcp	Salmonella enterica	Salmonellosis	Primates	Homo sapiens (related: human)	Methyl-accepting chemotaxis protein
JNO62_00130	P02941	82.9	70	12	0	361	430	363	432	9.1e-22	100.5	Uniprot	cheM	Salmonella enterica	Salmonellosis	Primates	Homo sapiens (related: human)	Methyl-accepting chemotaxis protein
JNO62_00130	A0A0F6B6S3	73.3	75	20	0	333	407	333	407	5e-20	94.7	Uniprot	mcpB	Salmonella enterica	Salmonellosis	Primates	Homo sapiens (related: human)	Methyl-accepting chemotaxis protein
JNO62_00130	A0A0F6BB74	93.9	49	3	0	358	406	362	410	2e-16	82.8	Uniprot	tsr	Salmonella enterica	Salmonellosis	Primates	Homo sapiens (related: human)	Methyl-accepting chemotaxis protein
JNO62_00130	Q9I3S1	43.3	127	54	3	316	428	242	364	7e-14	74.3	Uniprot	BdlA	Pseudomonas aeruginosa	Septicemia	Eudicots	Arabidopsis thaliana (related: thale cress)	chemotaxis transducer protein
JNO62_00130	A0A0H3PEF7	63.2	57	21	0	359	415	533	589	9.5e-11	63.9	Uniprot	tlp2 (Cjj81176_0180)	Campylobacter jejuni	Gastroenteritis	Birds	Gallus gallus (related: chicken)	Methyl-accepting chemotaxis protein/ transducer-like protein
JNO62_00130	Q0P864	63.2	57	21	0	359	415	536	592	9.5e-11	63.9	Uniprot	Cj1564	Campylobacter jejuni	Gastroenteritis	Birds	Gallus gallus (related: chicken)	Chemoreceptor
JNO62_00130	A0A0F6B1Q1	73.9	46	12	0	383	428	399	444	8e-10	60.8	Uniprot	trg	Salmonella enterica	Salmonellosis	Primates	Homo sapiens (related: human)	Methyl-accepting chemotaxis protein
JNO62_00130	A0A0F6B6Z9	64.6	48	17	0	381	428	375	422	3.4e-08	55.5	Uniprot	aer	Salmonella enterica	Salmonellosis	Primates	Homo sapiens (related: human)	Methyl-accepting chemotaxis protein
JNO62_00145	Q9K034	37.4	155	97	0	61	215	59	213	1.4e-22	102.1	Uniprot	ctp (NMB0788)	Neisseria meningitidis	Septicemia	Primates	Homo sapiens (related: human)	Cysteine transporter permease
JNO62_00150	Q9K033	56.1	246	101	2	1	239	1	246	6.4e-69	256.1	Uniprot	cab (NMB0789)	Neisseria meningitidis	Septicemia	Primates	Homo sapiens (related: human)	Cysteine ATP binding protein
JNO62_00150	Q8ZQE4	40.2	209	121	4	16	222	23	229	2.1e-32	134.8	Uniprot	MacB	Salmonella enterica	Food poisoning; enteritis	Rodents	Mus musculus (related: house mouse)	ABC-Type Efflux Pump
JNO62_00150	Q8PM59	32.4	244	154	4	2	236	21	262	4.5e-30	127.1	Uniprot	pstB	Xanthomonas citri	Citrus canker	Eudicots	Citrus limonia (related: mandarin lime)	phosphate metabolism
JNO62_00150	A0A0H3JS81	31.8	220	142	6	1	214	3	220	2.1e-27	118.2	Uniprot	VraD	Staphylococcus aureus	Skin infections; food poisoning; respiratory diseases	Moths	Galleria mellonella (related: greater wax moth)	Involved in Gallidermin and Daptomycin Resistance
JNO62_00150	Q5WWE3	31.1	235	148	6	2	228	483	711	1.1e-20	95.9	Uniprot	LssB	Legionella pneumophila	Legionellosis or legionnaires鈥?disease	Eukaryotes	Acanthamoeba castellanii (no common name found)	Functional Type 1 Secretion System
JNO62_00150	Q3Y5V5	31.7	221	129	7	16	224	1094	1304	6.1e-19	90.1	Uniprot	ABC3	Magnaporthe oryzae	Rice blast	Monocots	Hordeum vulgare (related: barley)	multidrug resistance; protection from oxidative stress
JNO62_00150	B2SRG1	34.3	210	127	7	16	221	503	705	4.1e-15	77.4	Uniprot	raxB	Xanthomonas oryzae	Bacterial blight	Monocots	Oryza sativa (related: rice)	ATP-binding transporter protein required for Ax21 activity
JNO62_00150	A0A0M2J080	28.1	235	145	6	1	218	1	228	3.8e-13	70.9	Uniprot	sufC	Salmonella enterica	Salmonellosis	Rodents	Mus musculus (related: house mouse)	Sulfur mobilization
JNO62_00150	G4NDE1	27.1	207	132	4	19	223	494	683	1.4e-12	68.9	Uniprot	ABC4	Magnaporthe oryzae	Rice blast	Monocots	Hordeum vulgare (related: barley)	multidrug resistance
JNO62_00150	Q9UW87	23.9	230	158	7	3	224	673	893	8.2e-08	53.1	Uniprot	MLT1	Candida albicans	Candidiasis	Rodents	Mus musculus (related: house mouse)	ABC transporter
JNO62_00170	Q83CA1	50.7	221	106	2	1	219	10	229	6.6e-62	232.6	Uniprot	PmrA	Coxiella burnetii	Q fever	Primates	Homo sapiens (related: human)	Response Regulator
JNO62_00170	P66796	46	215	115	1	1	215	1	214	9e-51	195.7	Uniprot	QseB	Salmonella enterica	Salmonellosis	Primates	Homo sapiens (related: human)	Two-component system response regulator
JNO62_00170	C5A846	41.6	226	126	3	1	221	1	225	8.1e-44	172.6	Uniprot	PidR	Burkholderia glumae	Panicle blight	Monocots	Allium cepa (related: onion)	Response regulator/ two-component regulatory
JNO62_00170	P36556	41	217	127	1	1	217	1	216	1.3e-41	165.2	Uniprot	PmrA	Salmonella enterica	Salmonellosis	Rodents	Mus musculus (related: house mouse)	lipopolysaccharide modification regulator
JNO62_00170	Q5H3W2	39.4	221	131	2	1	219	65	284	1.3e-41	165.2	Uniprot	PXO_RS19415	Xanthomonas oryzae	Bacterial leaf blight	Monocots	Oryza sativa (related: rice)	Response regulator
JNO62_00170	A0A0K0GP04	45.8	190	102	1	30	219	1	189	3.8e-41	163.7	Uniprot	PXO_RS19035	Xanthomonas oryzae	Bacterial leaf blight	Monocots	Oryza sativa (related: rice)	Response regulator
JNO62_00170	A4K9H6	38.4	219	130	2	1	215	1	218	9.6e-37	149.1	Uniprot	PhoP	Xanthomonas oryzae	Bacterial blight	Monocots	Oryza sativa (related: rice)	Two-component system response regulatory required for Ax21 (synonym: AvrXa21)activity
JNO62_00170	O69730	39.4	226	128	5	3	221	11	234	1.6e-36	148.3	Uniprot	tcrX	Mycobacterium tuberculosis	Tuberculosis	Rodents	Mus musculus (related: house mouse)	Two-Component Regulatory Systems
JNO62_00170	B0RPP4	37.9	224	130	5	1	218	1	221	2.9e-33	137.5	Uniprot	RavR	Xanthomonas campestris	Black rot disease	Eudicots	Brassica oleracea (no common name found)	bifunctional enzyme involved in c-di-GMP synthesis and degradation
JNO62_00170	Q5H3K9	37.5	224	131	5	1	218	22	242	8.4e-33	136	Uniprot	ColR	Xanthomonas oryzae	Bacterial blight of rice	Monocots	Oryza sativa (related: rice)
JNO62_00170	B3VA60	36.6	224	132	6	2	217	4	225	1.4e-32	135.2	Uniprot	covR	Streptococcus pyogenes	Infections	Primates	Homo sapiens (related: human)
JNO62_00170	P0A4H7	34.8	221	138	3	1	217	2	220	7.9e-31	129.4	Uniprot	CiaR	Streptococcus pneumoniae	Pneumococcal pneumonia	Rodents	Mus musculus (related: house mouse)	Two-component response regulator
JNO62_00170	A0A0K0GNX3	37.5	224	132	5	2	218	4	226	1.3e-30	128.6	Uniprot	PXO_RS19870	Xanthomonas oryzae	Bacterial leaf blight	Monocots	Oryza sativa (related: rice)	Response regulator
JNO62_00170	Q5GWK1	37.5	224	132	5	2	218	4	226	1.3e-30	128.6	Uniprot	PhoB	Xanthomonas oryzae	Bacterial leaf blight	Monocots	Oryza sativa (related: rice)	Two-component signal transduction system response regulator
JNO62_00170	E0SJT3	33.9	227	137	4	2	216	6	231	5.1e-30	126.7	Uniprot	ompR	Dickeya dadantii	Soft rot disease	Eudicots	Cichorium intybus (related: chicory)	DNA-binding response regulator in two-component regulatory system
JNO62_00170	P0AA19	34.4	227	136	4	2	216	6	231	6.7e-30	126.3	Uniprot	ompR	Salmonella enterica	Food poisoning	Rodents	Mus musculus (related: house mouse)	Regulators of systemic infection
JNO62_00170	D2TU76	34.5	229	134	5	2	217	3	228	6.9e-27	116.3	Uniprot	cpxR	Citrobacter rodentium	Colitis	Rodents	Mus musculus (related: house mouse)	Two-component response regulator
JNO62_00170	P0AE88	34.5	229	134	5	2	217	3	228	9e-27	115.9	Uniprot	cpxR	Escherichia coli	Avian colibacillosis	Primates	Homo sapiens (related: human)	Cytoplasmic transcriptional regulator
JNO62_00170	A0A0K0GI30	40.2	184	105	4	3	183	11	192	1.2e-26	115.5	Uniprot	PXO_RS05125 (DetR)	Xanthomonas oryzae	Bacterial leaf blight	Monocots	Oryza sativa (related: rice)	Response regulator
JNO62_00170	Q4UR27	40.2	184	105	4	3	183	22	203	3.4e-26	114	Uniprot	XC_3452	Xanthomonas campestris	Black rot disease	Eudicots	Raphanus sativus (related: radish)	Two-component regulatory protein
JNO62_00170	A0A0K0GHI2	32.7	223	140	2	5	217	1	223	5e-25	110.2	Uniprot	PXO_RS04595	Xanthomonas oryzae	Bacterial leaf blight	Monocots	Oryza sativa (related: rice)	Response regulator
JNO62_00170	B2SRG7	37.2	183	110	4	1	180	1	181	3e-22	100.9	Uniprot	raxR	Xanthomonas oryzae	Bacterial blight	Monocots	Oryza sativa (related: rice)	Two component response regulator activity required for Ax21 (synonym: AvrXa21) activity
JNO62_00170	A0A0H3I0G5	34.8	204	116	5	26	215	15	215	5.1e-22	100.1	Uniprot	BP1026B_II1587	Burkholderia pseudomallei	Melioidosis	Rodents	Mus musculus (related: house mouse)	T6SS5 Effector
JNO62_00170	A0A0K0GL88	37.6	117	73	0	2	118	798	914	1.8e-14	75.1	Uniprot	PXO_RS14595	Xanthomonas oryzae	Bacterial leaf blight	Monocots	Oryza sativa (related: rice)	Hybrid protein
JNO62_00170	A0A088U1Z5	32.1	112	73	1	3	111	4	115	9.1e-11	62.8	Uniprot	ntrC	Burkholderia cenocepacia	Cystic fibrosis-like conditions	Moths	Galleria mellonella (related: greater wax moth)	蟽54 activator protein
JNO62_00170	C5A8Z0	31.9	116	72	3	3	113	46	159	1.3e-09	58.9	Uniprot	dgcB	Burkholderia glumae	Bacterial panicle blight of rice	Monocots	Allium cepa (related: onion)	Diguanylate cyclase
JNO62_00170	B4EGR6	28.7	115	77	3	3	113	23	136	2.1e-07	51.6	Uniprot	bcam1161	Burkholderia cenocepacia	Cystic fibrosis-like conditions	Moths	Galleria mellonella (related: greater wax moth)	Putative cyclic-di-GMP signaling protein
JNO62_00175	P40719	35.8	296	183	4	137	429	147	438	2.2e-40	162.2	Uniprot	QseC	Escherichia coli	Infections	Rodents	Mus musculus (related: house mouse)	sensory histidine kinase in two-component regulatory system
JNO62_00175	D2TRM0	35	309	190	6	137	441	145	446	3.5e-38	154.8	Uniprot	QseC	Citrobacter rodentium		Rodents	Mus musculus (related: house mouse)	Adrenergic sensors
JNO62_00175	Q8Z3P2	34.2	310	191	6	137	441	147	448	1e-37	153.3	Uniprot	QseC	Salmonella enterica	Salmonellosis	Primates	Homo sapiens (related: human)	Two-component system sensor histidine kinase
JNO62_00175	J7KWB2	35.1	288	174	6	137	418	147	427	1.6e-35	146	Uniprot	qseC	Pectobacterium carotovorum	Soft rot disease	Eudicots	Brassica rapa (related: field mustard)	Sensor protein QseC bacterial adrenergic receptor
JNO62_00175	C5A845	34.8	339	164	13	159	445	166	499	2.5e-31	132.1	Uniprot	PidS	Burkholderia glumae	Panicle blight	Monocots	Allium cepa (related: onion)	Sensor histidine kinase / two-component regulatory system (TCRS)
JNO62_00175	A0A0F7A0T2	32.9	234	148	4	215	440	509	741	7.6e-25	110.5	Uniprot	BphP1	Pseudomonas syringae	Brown spot on bean	Eudicots	Phaseolus vulgaris (related: kidney bean)	Red/far-red-light-sensing bacteriophytochrome
JNO62_00175	Q5GWK0	29.7	229	156	3	209	434	197	423	5.7e-20	94.4	Uniprot	PhoR	Xanthomonas oryzae	Bacterial leaf blight	Monocots	Oryza sativa (related: rice)	Two-component signal transduction system histidine kinase
JNO62_00175	A0A0K0GL88	31.2	234	145	7	222	444	546	774	3.2e-15	78.6	Uniprot	PXO_RS14595	Xanthomonas oryzae	Bacterial leaf blight	Monocots	Oryza sativa (related: rice)	Hybrid protein
JNO62_00175	A0A0K0GKL7	32	225	137	8	230	443	750	969	7.2e-15	77.4	Uniprot	PXO_RS10565	Xanthomonas oryzae	Bacterial leaf blight	Monocots	Oryza sativa (related: rice)	Hybrid protein
JNO62_00175	O69729	28.7	324	196	11	151	446	150	466	2.1e-14	75.9	Uniprot	tcrY	Mycobacterium tuberculosis	Tuberculosis	Rodents	Mus musculus (related: house mouse)	Two-Component Regulatory Systems
JNO62_00175	A0A0K0GLN5	30.3	234	149	6	222	444	806	1036	7.9e-14	73.9	Uniprot	PXO_RS14605	Xanthomonas oryzae	Bacterial leaf blight	Monocots	Oryza sativa (related: rice)	Hybrid protein
JNO62_00185	Q8XT19	78.5	2349	489	9	1	2343	1	2338	0	2414.8	Uniprot	RSp0296	Ralstonia solanacearum	Bacterial wilt	Eudicots	Solanum lycopersicum (related: tomato)	Type III effectors (T3E) and T3E-like genes
JNO62_00185	Q8XYB9	39.6	1545	834	30	847	2345	1058	2549	3.9e-261	897.9	Uniprot	RSc1839	Ralstonia solanacearum	Bacterial wilt	Eudicots	Solanum lycopersicum (related: tomato)	Type III effectors (T3E) and T3E-like genes
JNO62_00200	Q4WC12	43.4	399	219	5	2	393	31	429	2.2e-79	291.6	Uniprot	fhpB	Aspergillus fumigatus	Invasive pulmonary aspergillosis	Moths	Galleria mellonella (related: greater wax moth)	flavohemoglobins
JNO62_00200	B0JFC8	42.5	407	217	7	2	393	3	407	4.7e-74	273.9	Uniprot	BCFHG1	Botrytis cinerea	Grey mold	Eudicots	Arabidopsis thaliana (related: thale cress)	NO detoxi铿乧ation
JNO62_00200	Q4W9X3	41.7	412	213	8	2	393	3	407	6.1e-74	273.5	Uniprot	fhpA	Aspergillus fumigatus	Invasive pulmonary aspergillosis	Moths	Galleria mellonella (related: greater wax moth)	flavohemoglobins
JNO62_00200	Q6XX21	37.8	423	225	11	2	392	81	497	1.5e-64	242.3	Uniprot	FHB1	Cryptococcus neoformans	Cryptococcosis	Rodents	Mus musculus (related: house mouse)	Flavohemoglobin
JNO62_00225	J7KWB2	35.6	267	164	4	211	474	186	447	3.4e-34	141.7	Uniprot	qseC	Pectobacterium carotovorum	Soft rot disease	Eudicots	Brassica rapa (related: field mustard)	Sensor protein QseC bacterial adrenergic receptor
JNO62_00225	Q8Z3P2	35.2	267	163	4	211	472	186	447	6e-31	131	Uniprot	QseC	Salmonella enterica	Salmonellosis	Primates	Homo sapiens (related: human)	Two-component system sensor histidine kinase
JNO62_00225	D2TRM0	34.5	267	167	4	211	474	184	445	1.3e-30	129.8	Uniprot	QseC	Citrobacter rodentium		Rodents	Mus musculus (related: house mouse)	Adrenergic sensors
JNO62_00225	P40719	34.8	250	154	4	211	456	186	430	5.6e-29	124.4	Uniprot	QseC	Escherichia coli	Infections	Rodents	Mus musculus (related: house mouse)	sensory histidine kinase in two-component regulatory system
JNO62_00225	C5A845	28.7	499	287	16	38	492	35	508	1.3e-28	123.2	Uniprot	PidS	Burkholderia glumae	Panicle blight	Monocots	Allium cepa (related: onion)	Sensor histidine kinase / two-component regulatory system (TCRS)
JNO62_00225	A0A0K0GQL3	33	227	133	5	274	490	311	528	7.4e-21	97.4	Uniprot	PXO_RS21535 (StoS)	Xanthomonas oryzae	Bacterial leaf blight	Monocots	Oryza sativa (related: rice)	Hybrid protein
JNO62_00225	A0A0K0GL88	30.4	260	166	8	245	490	533	791	3.7e-20	95.1	Uniprot	PXO_RS14595	Xanthomonas oryzae	Bacterial leaf blight	Monocots	Oryza sativa (related: rice)	Hybrid protein
JNO62_00225	A0A034UYN5	27	256	175	5	248	492	485	739	1.5e-18	89.7	Uniprot	rcsC	Erwinia amylovora	Fire blight	Eudicots	Pyrus communis (related: pear)	Amylovoran production and pathogenticity
JNO62_00225	D4I7B7	27	256	175	5	248	492	454	708	1.5e-18	89.7	Uniprot	rcsC	Erwinia amylovora	Fire blight	Eudicots	Pyrus communis (related: pear)	Phosphorelay system
JNO62_00225	O69729	28.1	270	182	7	223	487	213	475	8.5e-17	84	Uniprot	tcrY	Mycobacterium tuberculosis	Tuberculosis	Rodents	Mus musculus (related: house mouse)	Two-Component Regulatory Systems
JNO62_00225	A4K9H7	26	246	160	6	239	474	234	467	3.2e-16	82	Uniprot	PhoQ	Xanthomonas oryzae	Bacterial blight	Monocots	Oryza sativa (related: rice)	Two-component system sensor kinase required for Ax21 (synonym: AvrXa21) activity
JNO62_00225	A0A0K0GLS1	30.4	237	151	8	248	474	793	1025	4.2e-16	81.6	Uniprot	PXO_RS14600	Xanthomonas oryzae	Bacterial leaf blight	Monocots	Oryza sativa (related: rice)	Hybrid protein
JNO62_00225	Q48K33	25.7	284	194	7	221	489	605	886	1e-14	77	Uniprot	kdpD	Pseudomonas syringae	Bacterial speck	Nematodes	Caenorhabditis elegans (related: roundworm)	Potassium homeostasis and virulence
JNO62_00225	P08982	25.4	240	161	6	240	476	212	436	5.7e-13	71.2	Uniprot	envZ	Salmonella enterica	Food poisoning	Rodents	Mus musculus (related: house mouse)	Regulators of systemic infection
JNO62_00225	E0SJT2	30	250	153	9	240	484	212	444	1.3e-12	70.1	Uniprot	envZ	Dickeya dadantii	Soft rot disease	Eudicots	Cichorium intybus (related: chicory)	Sensory histidine kinase in two-component regulatory system
JNO62_00225	Q9HWS6	27.1	258	172	7	213	467	180	424	1.5e-10	63.2	Uniprot	BfmS	Pseudomonas aeruginosa	Nosocomial infections	Rodents	Mus musculus (related: house mouse)	two-component sensor kinase
JNO62_00225	Q8YF74	37.3	67	40	1	395	461	363	427	3.9e-06	48.5	Uniprot	RegM	Brucella melitensis	Infertility; abortions	Rodents	Mus musculus (related: house mouse)	encoding a sensory transduction protein kinase
JNO62_00230	Q5H3W2	46.2	221	119	0	1	221	65	285	3.1e-51	197.2	Uniprot	PXO_RS19415	Xanthomonas oryzae	Bacterial leaf blight	Monocots	Oryza sativa (related: rice)	Response regulator
JNO62_00230	C5A846	42.2	223	126	1	1	220	1	223	1.4e-43	171.8	Uniprot	PidR	Burkholderia glumae	Panicle blight	Monocots	Allium cepa (related: onion)	Response regulator/ two-component regulatory
JNO62_00230	A4K9H6	40.4	218	128	1	1	216	1	218	1.2e-39	158.7	Uniprot	PhoP	Xanthomonas oryzae	Bacterial blight	Monocots	Oryza sativa (related: rice)	Two-component system response regulatory required for Ax21 (synonym: AvrXa21)activity
JNO62_00230	P36556	38.1	218	133	1	1	218	1	216	7.5e-37	149.4	Uniprot	PmrA	Salmonella enterica	Salmonellosis	Rodents	Mus musculus (related: house mouse)	lipopolysaccharide modification regulator
JNO62_00230	O69730	35.9	223	139	2	3	221	11	233	5.3e-35	143.3	Uniprot	tcrX	Mycobacterium tuberculosis	Tuberculosis	Rodents	Mus musculus (related: house mouse)	Two-Component Regulatory Systems
JNO62_00230	D0ZV90	34.7	219	141	1	1	217	2	220	4.7e-31	130.2	Uniprot	PhoP	Salmonella enterica	Salmonellosis	Rodents	Mus musculus (related: house mouse)	Part of the two-component system PhoP-PhoQ that regulates virulence
JNO62_00230	P0DM78	34.7	219	141	1	1	217	2	220	4.7e-31	130.2	Uniprot	phoP	Salmonella enterica	Salmonellosis	Cellular slime molds	Dictyostelium discoideum (related: amoeba)	Virulence transcriptional regulatory protein
JNO62_00230	A0A0K0GP04	36.3	193	121	1	32	224	3	193	3.4e-29	124	Uniprot	PXO_RS19035	Xanthomonas oryzae	Bacterial leaf blight	Monocots	Oryza sativa (related: rice)	Response regulator
JNO62_00230	D2TU76	37.1	232	133	4	2	222	3	232	2.8e-28	120.9	Uniprot	cpxR	Citrobacter rodentium	Colitis	Rodents	Mus musculus (related: house mouse)	Two-component response regulator
JNO62_00230	P0AE88	37.1	232	133	4	2	222	3	232	6.3e-28	119.8	Uniprot	cpxR	Escherichia coli	Avian colibacillosis	Primates	Homo sapiens (related: human)	Cytoplasmic transcriptional regulator
JNO62_00230	B3VA60	32	225	146	3	2	220	4	227	1.1e-27	119	Uniprot	covR	Streptococcus pyogenes	Infections	Primates	Homo sapiens (related: human)
JNO62_00230	P0AA19	31.9	226	144	2	2	217	6	231	7e-27	116.3	Uniprot	ompR	Salmonella enterica	Food poisoning	Rodents	Mus musculus (related: house mouse)	Regulators of systemic infection
JNO62_00230	E0SJT3	31.9	226	144	2	2	217	6	231	9.1e-27	115.9	Uniprot	ompR	Dickeya dadantii	Soft rot disease	Eudicots	Cichorium intybus (related: chicory)	DNA-binding response regulator in two-component regulatory system
JNO62_00230	A0A0K0GIX3	36.2	224	132	5	2	216	5	226	1.6e-26	115.2	Uniprot	PXO_RS06785	Xanthomonas oryzae	Bacterial leaf blight	Monocots	Oryza sativa (related: rice)	Response regulator
JNO62_00230	A0A0K0GNX3	31	226	151	3	2	222	4	229	1.3e-25	112.1	Uniprot	PXO_RS19870	Xanthomonas oryzae	Bacterial leaf blight	Monocots	Oryza sativa (related: rice)	Response regulator
JNO62_00230	Q5GWK1	31	226	151	3	2	222	4	229	1.3e-25	112.1	Uniprot	PhoB	Xanthomonas oryzae	Bacterial leaf blight	Monocots	Oryza sativa (related: rice)	Two-component signal transduction system response regulator
JNO62_00230	D0C624	33.3	219	139	4	2	215	12	228	3.8e-25	110.5	Uniprot	kdpE	Acinetobacter baumannii	Pneumonia	Rodents	Mus musculus (related: house mouse)	Potassium-dependent protein
JNO62_00230	A0A0K0GHI2	28.3	223	151	2	5	218	1	223	8.3e-20	92.8	Uniprot	PXO_RS04595	Xanthomonas oryzae	Bacterial leaf blight	Monocots	Oryza sativa (related: rice)	Response regulator
JNO62_00230	P0A9Q1	27.4	226	151	4	3	216	6	230	1.5e-16	82	Uniprot	arcA	Escherichia coli	Meningitis	Birds	Anas platyrhynchos (related: mallard)	Aerobic respiration control protein
JNO62_00230	A0A0H3I0G5	30.5	203	125	5	27	216	16	215	1.2e-15	79	Uniprot	BP1026B_II1587	Burkholderia pseudomallei	Melioidosis	Rodents	Mus musculus (related: house mouse)	T6SS5 Effector
JNO62_00250	A0A0K0GFV0	38.2	89	49	2	41	129	32	114	5e-06	47	Uniprot	PXO_RS01340	Xanthomonas oryzae	Bacterial leaf blight	Monocots	Oryza sativa (related: rice)	Response regulator
JNO62_00255	G7TEV4	36	239	152	1	165	402	446	684	1e-31	133.3	Uniprot	XOC_2335	Xanthomonas oryzae	Rice bacterial blight	Monocots	Oryza sativa (related: rice)	GGDEF-EAL domain proteins
JNO62_00255	Q9I0R8	33.6	250	166	0	142	391	327	576	3.2e-30	128.3	Uniprot	PA2567	Pseudomonas aeruginosa	Nosocomial infections	Rodents	Mus musculus (related: house mouse)	Phosphodiesterase
JNO62_00255	B4EH58	36.1	227	139	4	166	391	268	489	2.4e-25	112.1	Uniprot	bcam0158	Burkholderia cenocepacia	Cystic fibrosis-like conditions	Moths	Galleria mellonella (related: greater wax moth)	Putative diguanylate phosphodiesterase
JNO62_00255	Q8YFR7	31.4	229	153	2	166	392	722	948	1.5e-24	109.4	Uniprot	bpdA	Brucella melitensis	Ovine brucellosis	Rodents	Mus musculus (related: house mouse)	Phosphodiesterase
JNO62_00255	D4I4B4	32.3	235	153	2	171	402	431	662	3.8e-23	104.8	Uniprot	pdeC	Erwinia amylovora	Fire blight	Eudicots	Malus domestica (related: apple)	Phosphodiesterase
JNO62_00260	Q97T11	33.1	287	170	8	1	268	1	284	7.6e-36	146.4	Uniprot	metQ	Streptococcus pneumoniae	Pneumonia; otitis media; septicaemia; meningitis	Rodents	Mus musculus (related: house mouse)	Methionine ABC transporter lipoprotein
JNO62_00265	Q48K33	38.1	938	504	23	9	932	8	882	2.8e-138	488.4	Uniprot	kdpD	Pseudomonas syringae	Bacterial speck	Nematodes	Caenorhabditis elegans (related: roundworm)	Potassium homeostasis and virulence
JNO62_00265	P9WGL3	35.7	535	286	7	24	549	26	511	1.2e-72	270.4	Uniprot	kdpD	Mycobacterium tuberculosis	Tuberculosis	Rodents	Mus musculus (related: house mouse)	Two-Component Regulatory Systems
JNO62_00265	A0A0K0GL88	31.6	250	147	7	685	924	538	773	1.2e-19	94.4	Uniprot	PXO_RS14595	Xanthomonas oryzae	Bacterial leaf blight	Monocots	Oryza sativa (related: rice)	Hybrid protein
JNO62_00265	P58662	29.2	240	141	8	699	924	465	689	6.1e-16	82	Uniprot	rcsC11	Salmonella enterica	Food poisoning	Rodents	Mus musculus (related: house mouse)	Sensor protein
JNO62_00265	Q9HWS6	26.2	225	140	6	704	923	229	432	7.2e-09	58.5	Uniprot	BfmS	Pseudomonas aeruginosa	Nosocomial infections	Rodents	Mus musculus (related: house mouse)	two-component sensor kinase
JNO62_00265	Q2FIT5	24.8	250	168	7	689	927	108	348	1.2e-08	57.8	Uniprot	SaeS	Staphylococcus aureus	Skin infections; food poisoning; respiratory diseases	Rodents	Mus musculus (related: house mouse)	Sensor kinase SaeS is a member of the intramembrane-sensing histidine kinases
JNO62_00265	Q2G2U1	24.8	250	168	7	689	927	108	348	1.2e-08	57.8	Uniprot	saeS	Staphylococcus aureus	Pneumonia	Rodents	Mus musculus (related: house mouse)	Two-component sensory system response regulator
JNO62_00265	Q8YF74	25	336	178	13	634	933	152	449	2e-06	50.4	Uniprot	RegM	Brucella melitensis	Infertility; abortions	Rodents	Mus musculus (related: house mouse)	encoding a sensory transduction protein kinase
JNO62_00275	P57698	58.8	687	255	8	58	742	28	688	4e-204	706.8	Uniprot	kdpB	Pseudomonas aeruginosa	Nosocomial infections	Rodents	Mus musculus (related: house mouse)	Transport of small molecules
JNO62_00275	A0A0D5YKF1	28.3	569	369	9	122	688	282	813	2.6e-41	166	Uniprot	CopA (ABUW_2707)	Acinetobacter baumannii	Nosocomial infections	Rodents	Mus musculus (related: house mouse)	Copper-translocating P-type ATPase
JNO62_00275	Q8J286	28	485	300	12	172	623	577	1045	1.7e-37	153.3	Uniprot	CLAP1	Colletotrichum lindemuthianum	Anthracnose	Eudicots	Phaseolus vulgaris (related: kidney bean)	Copper transporting ATPase
JNO62_00275	B7VKI8	26.2	569	378	12	122	687	414	943	1e-34	144.1	Uniprot	copA	Vibrio tasmaniensis	No data found	Bivalves	Crassostrea gigas (related: pacific oyster)	Copper homeostasis
JNO62_00275	Q99Z27	26.7	544	352	12	75	614	51	551	2.2e-29	126.3	Uniprot	PmtA	Streptococcus pyogenes	Skin lesions	Rodents	Mus musculus (related: house mouse)	P1B4-type ATPase that functions as an Fe(II) exporter
JNO62_00275	Q9UVL6	23.9	545	339	17	116	614	581	1095	5.9e-22	101.7	Uniprot	CRP1	Candida albicans	Disseminated candidiasis	Rodents	Mus musculus (related: house mouse)	Copper efflux pump
JNO62_00275	Q9P872	27.2	294	157	6	433	672	449	739	1.8e-18	90.1	Uniprot	PMR1	Candida albicans	Candidiasis	Rodents	Mus musculus (related: house mouse)	P-type ATPase transporter
JNO62_00275	J4KMX0	34	156	75	3	501	628	847	1002	4.4e-17	85.5	Uniprot	pmcB	Beauveria bassiana	White muscardine disease	Moths	Galleria mellonella (related: greater wax moth)	Calcium transporting ATPase
JNO62_00275	J4KLZ9	29.9	184	90	3	503	647	661	844	6.3e-16	81.6	Uniprot	pmr1	Beauveria bassiana	White muscardine disease	Moths	Galleria mellonella (related: greater wax moth)	Calcium-transporting P-type ATPase
JNO62_00275	Q4WYE4	21.6	704	434	21	84	700	570	1242	3.5e-14	75.9	Uniprot	crpA	Aspergillus fumigatus	Invasive pulmonary aspergillosis	Rodents	Mus musculus (related: house mouse)	Copper-exporting ATPase
JNO62_00275	J9VQQ3	27.7	188	108	2	501	660	877	1064	4.5e-14	75.5	Uniprot	Pmc1	Cryptococcus neoformans	No data found	Rodents	Mus musculus (related: house mouse)	putative vacuolar calcium ATPase
JNO62_00275	A0A076ZK37	30.4	207	117	3	502	681	513	719	1.3e-13	73.9	Uniprot	VK055_1980	Klebsiella pneumoniae	Pneumonia	Rodents	Mus musculus (related: house mouse)	HADa ATPase, P type
JNO62_00275	J5JIF8	30	247	135	8	502	717	698	937	2.3e-13	73.2	Uniprot	pmcC	Beauveria bassiana	White muscardine disease	Moths	Galleria mellonella (related: greater wax moth)	Calcium transporting ATPase
JNO62_00275	J4VXB0	28.5	214	117	2	502	679	584	797	2.9e-13	72.8	Uniprot	eca1	Beauveria bassiana	White muscardine disease	Moths	Galleria mellonella (related: greater wax moth)	Calcium transporting ATPase
JNO62_00275	G4N471	27.4	190	101	1	501	653	651	840	5e-13	72	Uniprot	Calcium-transporting ATPase 3	Magnaporthe oryzae	Rice blast	Monocots	Triticum (related: wheat)	Ca2+ pump
JNO62_00275	Q5AJ65	27.4	190	105	3	504	660	767	956	1.1e-12	70.9	Uniprot	Pmc1	Candida albicans	Disseminated candidiasis	Rodents	Mus musculus (related: house mouse)	Calcium-transporting P-type ATPase
JNO62_00295	Q8XWM2	54.9	51	23	0	471	521	125	175	4.4e-09	58.5	Uniprot	NucB	Ralstonia solanacearum	Bacterial wilt	Eudicots	Solanum lycopersicum (related: tomato)	Extracellular Dnase
JNO62_00305	W0H866	42.6	296	161	4	99	391	3	292	2.1e-58	221.9	Uniprot	hopA1	Pseudomonas cichorii	Necrotic leaf spots in celery, eggplant and sweet pepper; wilt and stem rot on muskmelon; stem necrosis in chrysanthemum; leaf spot in soybean	Eudicots	Solanum melongena (related: eggplant)	Effector (plant avirulence determinant)
JNO62_00330	A0A086IQC3	43.5	200	101	2	29	219	44	240	1.4e-39	159.5	Uniprot	proV	Klebsiella pneumoniae	Pneumonia	Rodents	Mus musculus (related: house mouse)	Glycine betaine/L-proline transport ATP-binding protein
JNO62_00330	Q8DPC2	36.4	214	127	4	8	218	5	212	6.5e-32	134	Uniprot	potA	Streptococcus pneumoniae	Pneumococcal pneumonia	Rodents	Mus musculus (related: house mouse)	ABC transporter ATP-binding protein - spermidine/putrescine transport
JNO62_00330	Q9K033	33.3	225	126	4	8	217	1	216	1.2e-25	113.2	Uniprot	cab (NMB0789)	Neisseria meningitidis	Septicemia	Primates	Homo sapiens (related: human)	Cysteine ATP binding protein
JNO62_00330	A0A0H3JS81	29.6	230	145	5	8	228	3	224	6.5e-24	107.5	Uniprot	VraD	Staphylococcus aureus	Skin infections; food poisoning; respiratory diseases	Moths	Galleria mellonella (related: greater wax moth)	Involved in Gallidermin and Daptomycin Resistance
JNO62_00330	Q8ZQE4	30.6	255	157	5	7	252	3	246	3.6e-22	101.7	Uniprot	MacB	Salmonella enterica	Food poisoning; enteritis	Rodents	Mus musculus (related: house mouse)	ABC-Type Efflux Pump
JNO62_00330	Q4Q4W3	33	227	136	7	6	222	432	652	1.3e-19	93.2	Uniprot	LmABCB3	Leishmania major	Leishmaniasis	Rodents	Mus musculus (related: house mouse)	Mitochondrial ABC transporter
JNO62_00330	Q3Y5V5	33.8	237	121	9	7	220	1076	1299	4.1e-18	88.2	Uniprot	ABC3	Magnaporthe oryzae	Rice blast	Monocots	Hordeum vulgare (related: barley)	multidrug resistance; protection from oxidative stress
JNO62_00330	Q5WWE3	29	238	136	9	6	227	480	700	7.7e-17	84	Uniprot	LssB	Legionella pneumophila	Legionellosis or legionnaires鈥?disease	Eukaryotes	Acanthamoeba castellanii (no common name found)	Functional Type 1 Secretion System
JNO62_00330	Q8PM59	31.4	207	107	7	29	212	36	230	1.3e-16	83.2	Uniprot	pstB	Xanthomonas citri	Citrus canker	Eudicots	Citrus limonia (related: mandarin lime)	phosphate metabolism
JNO62_00330	G4NDE1	25.2	234	151	4	5	227	457	677	2.2e-16	82.4	Uniprot	ABC4	Magnaporthe oryzae	Rice blast	Monocots	Hordeum vulgare (related: barley)	multidrug resistance
JNO62_00330	B2SRG1	32.8	235	128	9	6	227	484	701	1.1e-15	80.1	Uniprot	raxB	Xanthomonas oryzae	Bacterial blight	Monocots	Oryza sativa (related: rice)	ATP-binding transporter protein required for Ax21 activity
JNO62_00330	H7C7Q3	29.3	232	140	9	6	217	4	231	1.1e-15	80.1	Uniprot	oppD (bb0334)	Borreliella burgdorferi	Lyme disease	Rodents	Mus musculus (related: house mouse)	Oligopepeptide (Opp) transporter that drives transport by hydrolyzing ATP
JNO62_00330	O60034	35.5	155	93	4	25	172	917	1071	2.6e-12	68.9	Uniprot	bcatrA	Botrytis cinerea	Grey mold	Eudicots	Vicia faba (related: fava bean)	ABC Transporter
JNO62_00330	A0A086VCI7	29.1	230	142	9	6	225	309	527	1.3e-11	66.6	Uniprot	ybtP	Escherichia coli	Urinary tract infection	Rodents	Mus musculus (related: house mouse)	ATP Binding Cassette Protein
JNO62_00330	A0A0M2J080	26.9	260	140	10	25	258	13	248	1.3e-11	66.6	Uniprot	sufC	Salmonella enterica	Salmonellosis	Rodents	Mus musculus (related: house mouse)	Sulfur mobilization
JNO62_00330	Q66FK0	27.5	207	128	7	26	218	24	222	6.3e-11	64.3	Uniprot	hmuV	Yersinia pseudotuberculosis	Zoonotic infection	Even-toed ungulates	Ovis aries (related: sheep)	ABC hemin transporter, permease subunit
JNO62_00330	Q9UW87	28.3	166	105	5	29	184	687	848	1.1e-10	63.5	Uniprot	MLT1	Candida albicans	Candidiasis	Rodents	Mus musculus (related: house mouse)	ABC transporter
JNO62_00330	A0A0E0V727	28.6	196	112	7	25	204	357	540	1.2e-09	60.1	Uniprot	ybtQ	Escherichia coli	Urinary tract infection	Rodents	Mus musculus (related: house mouse)	ATP Binding Cassette Protein
JNO62_00330	Q96VL9	29.6	199	110	8	3	175	141	335	3.8e-08	55.1	Uniprot	BCATRD	Botrytis cinerea	Grey mold	Eudicots	Solanum lycopersicum (related: tomato)	ABC transporter
JNO62_00330	Q9C1I7	27.9	183	111	7	14	175	206	388	2.1e-06	49.3	Uniprot	MgAtr4	Zymoseptoria tritici	Septoria leaf blotch	Monocots	Triticum (related: wheat)	ABC transporter
JNO62_00345	Q8XU25	98.6	425	6	0	1	425	1	425	1.9e-243	836.6	Uniprot	RSc3369	Ralstonia solanacearum	Bacterial wilt	Eudicots	Solanum lycopersicum (related: tomato)	Type III effectors (T3E) and T3E-like genes
JNO62_00345	Q52394	25.4	401	235	10	1	380	10	367	7.5e-22	100.5	Uniprot	avrPphE	Pseudomonas syringae	Halo blight	Eudicots	Phaseolus vulgaris (related: kidney bean)	effector
JNO62_00345	Q83YM6	24.9	401	237	10	1	380	10	367	3.2e-20	95.1	Uniprot	HopX1	Pseudomonas syringae	Wildfire disease	Eudicots	Arabidopsis thaliana (related: thale cress)	Type III effector
JNO62_00345	Q8G8T8	26	392	231	13	14	380	13	370	1.3e-18	89.7	Uniprot	avrPphEPsmM6	Pseudomonas syringae	No data found	Eudicots	Arabidopsis thaliana (related: thale cress)	effector
JNO62_00385	P08331	40.2	674	337	19	34	681	14	647	8.7e-121	429.9	Uniprot	cpdB	Escherichia coli	Colibacillosis	Birds	Gallus gallus (related: chicken)	2鈥?3鈥?Cyclic phosphodiesterase
JNO62_00410	Q5ABG1	37.4	147	83	3	25	166	895	1037	6.6e-20	92.8	Uniprot	SET1	Candida albicans	Disseminated candidiasis	Rodents	Mus musculus (related: house mouse)	Histone 3 lysine 4 methyltransferase
JNO62_00430	D3VBH2	35.1	148	96	0	4	151	12	159	4.8e-22	99.8	Uniprot	lrp	Xenorhabdus nematophila		Flies	Drosophila melanogaster (related: fruit fly)	Transcription factor
JNO62_00455	A0A0D5YKF1	42.9	748	400	9	9	735	78	819	4.1e-140	494.2	Uniprot	CopA (ABUW_2707)	Acinetobacter baumannii	Nosocomial infections	Rodents	Mus musculus (related: house mouse)	Copper-translocating P-type ATPase
JNO62_00455	B7VKI8	39	754	411	15	14	736	216	951	3.8e-117	417.9	Uniprot	copA	Vibrio tasmaniensis	No data found	Bivalves	Crassostrea gigas (related: pacific oyster)	Copper homeostasis
JNO62_00455	Q8J286	35.1	834	422	21	9	734	292	1114	6.2e-96	347.4	Uniprot	CLAP1	Colletotrichum lindemuthianum	Anthracnose	Eudicots	Phaseolus vulgaris (related: kidney bean)	Copper transporting ATPase
JNO62_00455	Q60048	30	730	469	13	16	733	9	708	2.6e-70	262.3	Uniprot	CadA	Listeria monocytogenes	Listeriosis	Rodents	Mus musculus (related: house mouse)	Cadmium-dependent efflux pump regulator
JNO62_00455	Q9UVL6	30.9	695	404	19	126	746	493	1185	7.7e-70	260.8	Uniprot	CRP1	Candida albicans	Disseminated candidiasis	Rodents	Mus musculus (related: house mouse)	Copper efflux pump
JNO62_00455	Q4WYE4	31	704	353	21	143	731	553	1238	2.6e-62	235.7	Uniprot	crpA	Aspergillus fumigatus	Invasive pulmonary aspergillosis	Rodents	Mus musculus (related: house mouse)	Copper-exporting ATPase
JNO62_00455	Q99Z27	31.6	532	335	9	190	706	84	601	8.8e-58	220.7	Uniprot	PmtA	Streptococcus pyogenes	Skin lesions	Rodents	Mus musculus (related: house mouse)	P1B4-type ATPase that functions as an Fe(II) exporter
JNO62_00455	P57698	33.1	523	301	11	164	668	72	563	2.7e-46	182.6	Uniprot	kdpB	Pseudomonas aeruginosa	Nosocomial infections	Rodents	Mus musculus (related: house mouse)	Transport of small molecules
JNO62_00455	Q9P872	30.5	190	99	3	554	710	544	733	3.5e-14	75.9	Uniprot	PMR1	Candida albicans	Candidiasis	Rodents	Mus musculus (related: house mouse)	P-type ATPase transporter
JNO62_00455	Q669S4	30.5	203	103	2	521	685	493	695	4.6e-14	75.5	Uniprot	MgtB	Yersinia pseudotuberculosis	Zoonotic infection	Moths	Galleria mellonella (related: greater wax moth)	Magnesium ion transporter
JNO62_00455	Q7CIZ1	30.5	203	103	2	521	685	493	695	4.6e-14	75.5	Uniprot	MgtB	Yersinia pestis	Pneumonic plague	Rodents	Mus musculus (related: house mouse)	Magnesium ion transporter
JNO62_00455	Q5AJ65	29.1	213	110	3	552	731	764	968	6e-14	75.1	Uniprot	Pmc1	Candida albicans	Disseminated candidiasis	Rodents	Mus musculus (related: house mouse)	Calcium-transporting P-type ATPase
JNO62_00455	J4VXB0	31.2	154	75	1	554	676	585	738	9.5e-12	67.8	Uniprot	eca1	Beauveria bassiana	White muscardine disease	Moths	Galleria mellonella (related: greater wax moth)	Calcium transporting ATPase
JNO62_00455	A0A0D5BX39	23.2	474	292	9	274	686	298	760	2.1e-11	66.6	Uniprot	ChPMA2	Colletotrichum higginsianum	Anthracnose leaf spot	Eudicots	Arabidopsis thaliana (related: thale cress)	Plasma membrane proton pump
JNO62_00455	B3LDT4	24.7	450	273	13	275	664	280	723	3.6e-11	65.9	Uniprot	Lmpma1	Leptosphaeria maculans	Phoma stem canker	Eudicots	Brassica napus (related: rape)	plasma membrane H+ATPase
JNO62_00455	A0A076ZK37	28.4	183	104	2	554	709	514	696	4.7e-11	65.5	Uniprot	VK055_1980	Klebsiella pneumoniae	Pneumonia	Rodents	Mus musculus (related: house mouse)	HADa ATPase, P type
JNO62_00455	J4KLZ9	25.9	255	137	5	487	702	607	848	4.7e-11	65.5	Uniprot	pmr1	Beauveria bassiana	White muscardine disease	Moths	Galleria mellonella (related: greater wax moth)	Calcium-transporting P-type ATPase
JNO62_00455	G4N471	25.4	240	139	3	505	707	607	843	5.2e-10	62	Uniprot	Calcium-transporting ATPase 3	Magnaporthe oryzae	Rice blast	Monocots	Triticum (related: wheat)	Ca2+ pump
JNO62_00475	Q9K033	30.1	249	146	4	7	241	1	235	6.4e-24	106.7	Uniprot	cab (NMB0789)	Neisseria meningitidis	Septicemia	Primates	Homo sapiens (related: human)	Cysteine ATP binding protein
JNO62_00475	G4NDE1	28.3	230	148	4	8	236	1289	1502	1.2e-19	92.4	Uniprot	ABC4	Magnaporthe oryzae	Rice blast	Monocots	Hordeum vulgare (related: barley)	multidrug resistance
JNO62_00475	Q66FK0	27.5	244	152	8	23	257	27	254	1.7e-16	82	Uniprot	hmuV	Yersinia pseudotuberculosis	Zoonotic infection	Even-toed ungulates	Ovis aries (related: sheep)	ABC hemin transporter, permease subunit
JNO62_00475	A0A0M2J080	26.7	217	144	7	26	233	20	230	4.6e-14	73.9	Uniprot	sufC	Salmonella enterica	Salmonellosis	Rodents	Mus musculus (related: house mouse)	Sulfur mobilization
JNO62_00480	Q53763	23.4	231	151	3	6	234	4	210	1.9e-09	58.5	Uniprot	StpC	Staphylococcus aureus	Skin infections; food poisoning; respiratory diseases	Birds	Gallus gallus (related: chicken)	Cysteine protease
JNO62_00480	Q66FK0	22.3	233	151	5	6	225	12	227	7.5e-06	46.6	Uniprot	hmuV	Yersinia pseudotuberculosis	Zoonotic infection	Even-toed ungulates	Ovis aries (related: sheep)	ABC hemin transporter, permease subunit
JNO62_00535	Q4USX3	37.6	287	175	1	10	292	11	297	5.8e-45	176.8	Uniprot	XC_2801	Xanthomonas campestris	Black rot disease	Eudicots	Raphanus sativus (related: radish)	transcription regulator
JNO62_00565	O05853	42.2	249	142	2	2	250	4	250	4.6e-46	180.3	Uniprot	Rv3213c	Mycobacterium tuberculosis	Tuberculosis	Rodents	Mus musculus (related: house mouse)	Possible role in chromosome segregation
JNO62_00600	O68539	29.1	437	269	9	8	433	15	421	5.3e-38	154.5	Uniprot	bscN	Bordetella bronchiseptica	Infectious bronchitis	Even-toed ungulates	Sus scrofa (related: pig)	required for maximal disease severity and persistence in the swine lower respiratory tract
JNO62_00600	D0ZDL7	26.8	440	291	8	19	451	18	433	3.1e-30	128.6	Uniprot	esaN	Edwardsiella tarda	Hemorrhagic septicemia	Rodents	Mus musculus (related: house mouse)	Type III Secretion System
JNO62_00600	Q9I4N1	28.9	287	186	4	91	377	100	368	3.1e-30	128.6	Uniprot	Flil	Pseudomonas aeruginosa	Opportunistic infections	Rodents	Mus musculus (related: house mouse)	Flagellin
JNO62_00605	A8YY71	34	291	188	1	1	291	1	287	1e-46	182.6	Uniprot	atpG	Staphylococcus aureus	Sepsis	Rodents	Mus musculus (related: house mouse)	F1F0 ATPase
JNO62_00610	Q5AJB1	25.6	312	204	8	121	409	223	529	9.2e-21	97.1	Uniprot	Tfp1	Candida albicans	Disseminated candidiasis	Rodents	Mus musculus (related: house mouse)	putative subunit of V-ATPase
JNO62_00655	Q2YRP4	24.1	253	180	4	14	256	10	260	9.9e-13	69.7	Uniprot	vtlR	Brucella abortus	Brucellosis	Rodents	Mus musculus (related: house mouse)	LysR-family transcriptional regulator
JNO62_00660	A0A0F6B845	80.6	62	12	0	427	488	347	408	1.1e-18	90.5	Uniprot	tcp	Salmonella enterica	Salmonellosis	Primates	Homo sapiens (related: human)	Methyl-accepting chemotaxis protein
JNO62_00660	A0A0F6B6S3	77.4	62	14	0	427	488	344	405	2.1e-17	86.3	Uniprot	mcpB	Salmonella enterica	Salmonellosis	Primates	Homo sapiens (related: human)	Methyl-accepting chemotaxis protein
JNO62_00660	A0A0F6B6Z8	77.8	54	12	0	430	483	347	400	4.3e-15	78.6	Uniprot	mcpC	Salmonella enterica	Salmonellosis	Primates	Homo sapiens (related: human)	Methyl-accepting chemotaxis protein
JNO62_00660	A0A0F6BB74	87.5	48	6	0	441	488	362	409	5.6e-15	78.2	Uniprot	tsr	Salmonella enterica	Salmonellosis	Primates	Homo sapiens (related: human)	Methyl-accepting chemotaxis protein
JNO62_00660	P02941	88.9	45	5	0	444	488	363	407	1.4e-13	73.6	Uniprot	cheM	Salmonella enterica	Salmonellosis	Primates	Homo sapiens (related: human)	Methyl-accepting chemotaxis protein
JNO62_00660	Q9I3S1	64.3	56	20	0	433	488	290	345	5.8e-12	68.2	Uniprot	BdlA	Pseudomonas aeruginosa	Septicemia	Eudicots	Arabidopsis thaliana (related: thale cress)	chemotaxis transducer protein
JNO62_00660	A0A0H3PEF7	71.7	46	13	0	443	488	534	579	2.5e-10	62.8	Uniprot	tlp2 (Cjj81176_0180)	Campylobacter jejuni	Gastroenteritis	Birds	Gallus gallus (related: chicken)	Methyl-accepting chemotaxis protein/ transducer-like protein
JNO62_00660	Q0P864	71.7	46	13	0	443	488	537	582	2.5e-10	62.8	Uniprot	Cj1564	Campylobacter jejuni	Gastroenteritis	Birds	Gallus gallus (related: chicken)	Chemoreceptor
JNO62_00690	Q9I5F6	49.1	1047	490	13	101	1127	24	1047	2.2e-261	897.9	Uniprot	putA	Pseudomonas aeruginosa	Pneumonia	Rodents	Mus musculus (related: house mouse)	Bifunctional enzyme which converts proline to glutamate
JNO62_00690	A0A076ZMY5	28.9	464	295	12	662	1106	16	463	2.4e-34	143.7	Uniprot	VK055_1952	Klebsiella pneumoniae	Pneumonia	Rodents	Mus musculus (related: house mouse)	Betaine aldehyde dehydrogenase
JNO62_00705	A0A086IIR8	46.5	370	198	0	1	370	1	370	4.8e-97	350.1	Uniprot	YbdK (VK055_1976)	Klebsiella pneumoniae	Pneumonia	Rodents	Mus musculus (related: house mouse)	Gamma-glutamyl cysteine ligase
JNO62_00720	C5BAT0	59.7	968	372	9	20	980	4	960	0	1107.4	Uniprot	gcvP	Edwardsiella ictaluri	Enteric septicemia	Bony fishes	Ictalurus punctatus (related: channel catfish)	Glycine dehydrogenase
JNO62_00740	Q8XSA6	42.5	174	95	3	1	174	45	213	9.9e-29	122.1	Uniprot	RSp0572	Ralstonia solanacearum	Bacterial wilt	Eudicots	Solanum lycopersicum (related: tomato)	Type III effectors (T3E) and T3E-like genes
JNO62_00755	A0A0F7R1R1	100	114	0	0	1	114	1	114	7.9e-59	221.5	Uniprot	lecM	Ralstonia solanacearum	Bacterial wilt	Eudicots	Solanum lycopersicum (related: tomato)	Encoding a lectin, RS-IIL
JNO62_00760	A3RTU4	95.2	167	8	0	1	167	1	167	3.8e-94	339.3	Uniprot	aidA	Ralstonia solanacearum	Bacterial wilt	Eudicots	Solanum lycopersicum (related: tomato)	Quorum sensing-dependent protein
JNO62_00770	Q4VSJ9	63.8	232	84	0	5	236	5	236	5.4e-86	312.8	Uniprot	tofR	Burkholderia glumae	Panicle blight	Monocots	Oryza sativa (related: rice)	Produce toxoflavin
JNO62_00770	Q2YP49	41	229	134	1	9	236	7	235	7.8e-45	176	Uniprot	BlxR	Brucella abortus	Brucellosis	Rodents	Mus musculus (related: house mouse)	Quorum sensing-related regulator
JNO62_00770	Q884G3	44.1	68	35	1	169	236	150	214	1.9e-06	48.5	Uniprot	PSPTO_2130	Pseudomonas syringae	Bacterial speck of tomato	Eudicots	Nicotiana tabacum (related: common tobacco)	DNA-binding response regulator
JNO62_00775	Q4VSJ8	64.2	201	71	1	1	201	1	200	3.7e-67	250	Uniprot	tofI	Burkholderia glumae	Panicle blight	Monocots	Oryza sativa (related: rice)	Produce toxoflavin
JNO62_00775	B0FLN1	43.7	167	84	3	22	182	22	184	2.5e-31	131	Uniprot	abaI	Acinetobacter baumannii	Nosocomial infections	Moths	Galleria mellonella (related: greater wax moth)	Acyl-homoserine-lactone synthase
JNO62_00775	P54291	42.4	170	84	5	11	177	12	170	9.2e-26	112.5	Uniprot	rhlI	Pseudomonas aeruginosa	Urinary tract infection	Rodents	Mus musculus (related: house mouse)	Acyl-homoserine-lactone synthase
JNO62_00775	A0A0H2ZEE6	41.8	170	85	5	11	177	12	170	3.5e-25	110.5	Uniprot	rhlI	Pseudomonas aeruginosa	Nosocomial infections	Rodents	Mus musculus (related: house mouse)	Autoinducer synthesis protein
JNO62_00800	Q6SSJ3	28.9	570	351	14	19	555	141	689	2.9e-64	241.9	Uniprot	ILV2	Cryptococcus neoformans	Cryptococcosis	Rodents	Mus musculus (related: house mouse)	Acetolactate synthase
JNO62_00800	G4MMK2	29.2	596	370	15	16	580	94	668	2.5e-63	238.8	Uniprot	MoIlv2	Magnaporthe oryzae	Rice blast	Monocots	Hordeum vulgare (related: barley)	Acetolactate synthases
JNO62_00805	Q4USX3	33.2	283	186	1	10	289	11	293	2.7e-34	141.4	Uniprot	XC_2801	Xanthomonas campestris	Black rot disease	Eudicots	Raphanus sativus (related: radish)	transcription regulator
JNO62_00875	Q9HVT6	49.5	91	46	0	97	187	34	124	4e-17	84	Uniprot	PA4485	Pseudomonas aeruginosa	Nosocomial infections	Rodents	Mus musculus (related: house mouse)	Cell envelope protein
JNO62_00985	W0H866	42.6	296	161	4	99	391	3	292	2.1e-58	221.9	Uniprot	hopA1	Pseudomonas cichorii	Necrotic leaf spots in celery, eggplant and sweet pepper; wilt and stem rot on muskmelon; stem necrosis in chrysanthemum; leaf spot in soybean	Eudicots	Solanum melongena (related: eggplant)	Effector (plant avirulence determinant)
JNO62_01030	G2XJR0	28.4	341	221	8	10	342	9	334	1.8e-27	119	Uniprot	ACC deaminase (VDAG_10392)	Verticillium dahliae	Verticillium wilt	Eudicots	Solanum melongena (related: eggplant)	1-Aminocyclopropane-1-carboxylate deaminase
JNO62_01060	I1RTF5	36.4	143	89	2	7	147	22	164	6e-19	89.4	Uniprot	GzLam001	Fusarium graminearum	Fusarium ear blight	Monocots	Triticum (related: wheat)	transcription factor
JNO62_01065	E9NQ06	21.2	340	255	5	5	342	3	331	9.7e-12	67	Uniprot	GntR	Streptococcus suis	Streptococcal toxic shock syndrome	Rodents	Mus musculus (related: house mouse)	Helix-turn-helix (HTH) DNA binding protein
JNO62_01085	B2SI02	50	148	74	0	4	151	427	574	3.5e-35	143.7	Uniprot	raxQ	Xanthomonas oryzae	Bacterial blight	Monocots	Oryza sativa (related: rice)	Adenylylsulfate kinase protein required for Ax21 (synonym: AvrXa21) activity
JNO62_01110	A0A0Z9GQC2	31.5	219	138	2	12	230	3	209	1.3e-20	95.5	Uniprot	vraR	Streptococcus suis	Streptococcal toxic shock syndrome	Rodents	Mus musculus (related: house mouse)	Response regulator
JNO62_01110	P9WGM5	29.3	222	147	1	8	229	4	215	3.8e-20	94	Uniprot	narL	Mycobacterium tuberculosis	Tuberculosis	Rodents	Mus musculus (related: house mouse)	Two-Component Regulatory Systems
JNO62_01110	Q7A4R9	26.9	212	144	1	12	223	2	202	1.4e-17	85.5	Uniprot	vraR	Staphylococcus aureus	Pneumonia	Moths	Galleria mellonella (related: greater wax moth)	Response regulator protein
JNO62_01110	A0A0K0GHP2	30.2	96	63	2	44	136	28	122	2.9e-07	51.2	Uniprot	PXO_RS04760	Xanthomonas oryzae	Bacterial leaf blight	Monocots	Oryza sativa (related: rice)	Response regulator
JNO62_01110	D0C624	29.9	117	73	3	14	127	12	122	3.7e-07	50.8	Uniprot	kdpE	Acinetobacter baumannii	Pneumonia	Rodents	Mus musculus (related: house mouse)	Potassium-dependent protein
JNO62_01110	P9WGN1	29.2	130	85	3	15	140	4	130	8.3e-07	49.7	Uniprot	kdpE	Mycobacterium tuberculosis	Tuberculosis	Rodents	Mus musculus (related: house mouse)	Two-Component Regulatory Systems
JNO62_01110	A0A0K0GQR9	32.4	111	64	3	16	122	7	110	1.4e-06	48.9	Uniprot	PXO_RS21800	Xanthomonas oryzae	Bacterial leaf blight	Monocots	Oryza sativa (related: rice)	Response regulator
JNO62_01110	Q8PG84	32.7	107	69	3	16	122	17	120	2.4e-06	48.1	Uniprot	XbmR	Xanthomonas citri	Citrus canker	Eudicots	Citrus x paradisi (related: grapefruit)	transcriptional activator of the NtrC family
JNO62_01110	A0A088U1Z5	28.9	121	79	2	17	132	6	124	3.2e-06	47.8	Uniprot	ntrC	Burkholderia cenocepacia	Cystic fibrosis-like conditions	Moths	Galleria mellonella (related: greater wax moth)	蟽54 activator protein
JNO62_01115	Q9FD00	28.6	227	148	5	425	639	259	483	6.3e-12	68.2	Uniprot	hrpx	Pantoea stewartii	Stewart鈥檚 bacterial wilt and leaf blight	Monocots	Zea mays (related: maize)	Regulatory gene; part of the HrpX/HrpY Two-Component System
JNO62_01135	Q9KL16	59.7	62	25	0	3	64	6	67	2.1e-19	89.7	Uniprot	CspV	Vibrio cholerae	Cholera	Crustaceans	Daphnia magna (no common name found)	Cold shock protein
JNO62_01135	P0A9Y9	64.1	64	23	0	4	67	6	69	4.7e-19	88.6	Uniprot	cspC	Salmonella enterica	Salmonellosis	Rodents	Mus musculus (related: house mouse)	Cold shock protein
JNO62_01135	A0A0U4VHH3	60.9	64	24	1	4	67	7	69	6.8e-18	84.7	Uniprot	CspB (WP_011408744.1)	Xanthomonas oryzae	Bacterial leaf blight	Monocots	Oryza sativa (related: rice)	Cold-shock protein
JNO62_01135	P0A357	56.7	67	28	1	1	67	1	66	8.8e-18	84.3	Uniprot	CspB	Listeria monocytogenes	Listeriosis	Primates	Homo sapiens (related: human)	Cold shock protein
JNO62_01135	A0A0F6AYC2	60.7	61	24	0	4	64	6	66	1.2e-17	84	Uniprot	cspE	Salmonella enterica	Salmonellosis	Rodents	Mus musculus (related: house mouse)	Cold shock protein
JNO62_01135	A0A0K0GLJ4	56.2	64	28	0	1	64	1	64	9.7e-17	80.9	Uniprot	CspD ( WP_003488188.1)	Xanthomonas oryzae	Bacterial leaf blight	Monocots	Oryza sativa (related: rice)	Uncharacterized protein
JNO62_01135	P0A355	54.5	66	29	1	1	66	1	65	4.8e-16	78.6	Uniprot	CspA	Listeria monocytogenes	Listeriosis	Primates	Homo sapiens (related: human)	Cold shock protein
JNO62_01135	I1SAD7	66	47	16	0	2	48	8	54	1.1e-15	77.4	Uniprot	GzOB048	Fusarium graminearum	Fusarium ear blight	Monocots	Triticum (related: wheat)	transcription factor
JNO62_01135	Q92AD0	48.5	66	33	1	1	66	1	65	1.6e-14	73.6	Uniprot	CspD	Listeria monocytogenes	Listeriosis	Primates	Homo sapiens (related: human)	Cold shock protein
JNO62_01135	A0A0U2P760	51.6	64	30	1	2	65	7	69	1.7e-13	70.1	Uniprot	CspA (WP_011258294.1)	Xanthomonas oryzae	Bacterial leaf blight	Monocots	Oryza sativa (related: rice)	Cold-shock protein
JNO62_01175	Q8Y0E7	77.9	113	25	0	1	113	1	113	4.9e-45	175.6	Uniprot	efpR	Ralstonia solanacearum	Bacterial wilt	Eudicots	Solanum lycopersicum (related: tomato)	Catabolic repressor
JNO62_01200	B4E7D8	61.7	452	171	2	1	450	1	452	2.4e-146	514.2	Uniprot	bcal0430	Burkholderia cenocepacia	Cystic fibrosis-like conditions	Moths	Galleria mellonella (related: greater wax moth)	Putative diguanylate cyclase
JNO62_01200	B4EA36	47.2	176	90	2	274	447	311	485	5.6e-31	131	Uniprot	bcal2852	Burkholderia cenocepacia	Cystic fibrosis-like conditions	Moths	Galleria mellonella (related: greater wax moth)	Putative diguanylate cyclase
JNO62_01200	B4EGR6	41.4	186	105	2	274	455	160	345	4.8e-30	127.9	Uniprot	bcam1161	Burkholderia cenocepacia	Cystic fibrosis-like conditions	Moths	Galleria mellonella (related: greater wax moth)	Putative cyclic-di-GMP signaling protein
JNO62_01200	B4EM00	42.1	183	105	1	274	455	331	513	6.2e-30	127.5	Uniprot	bcam2822	Burkholderia cenocepacia	Cystic fibrosis-like conditions	Moths	Galleria mellonella (related: greater wax moth)	Putative diguanylate cyclase
JNO62_01200	B4EM50	38.5	208	123	3	247	450	297	503	1.8e-29	125.9	Uniprot	bcam0748	Burkholderia cenocepacia	Cystic fibrosis-like conditions	Moths	Galleria mellonella (related: greater wax moth)	Putative diguanylate cyclase
JNO62_01200	C5A8Z0	40.5	190	104	2	268	448	170	359	2.2e-27	119	Uniprot	dgcB	Burkholderia glumae	Bacterial panicle blight of rice	Monocots	Allium cepa (related: onion)	Diguanylate cyclase
JNO62_01200	B4ENE7	38.2	217	130	3	245	459	292	506	2.9e-27	118.6	Uniprot	bcas0398	Burkholderia cenocepacia	Cystic fibrosis-like conditions	Moths	Galleria mellonella (related: greater wax moth)	Putative diguanylate cyclase
JNO62_01200	B4EM14	40.1	187	107	3	262	445	122	306	9.3e-26	113.6	Uniprot	bcam2836	Burkholderia cenocepacia	Cystic fibrosis-like conditions	Moths	Galleria mellonella (related: greater wax moth)	Putative diguanylate cyclase
JNO62_01200	A0A0K0GJQ2	40.4	166	97	2	282	447	247	410	5.1e-24	107.8	Uniprot	PXO_RS08775	Xanthomonas oryzae	Bacterial leaf blight	Monocots	Oryza sativa (related: rice)	Response regulator
JNO62_01200	S0JAX7	38.4	172	102	4	275	445	498	666	6.9e-21	97.4	Uniprot	DgcP	Pseudomonas aeruginosa	Nosocomial infections	Rodents	Mus musculus (related: house mouse)	Diguanylate cyclase
JNO62_01200	Q9HUF2	32.6	172	105	6	279	447	463	626	1.1e-13	73.6	Uniprot	DipA	Pseudomonas aeruginosa	Septicemia	Rodents	Mus musculus (related: house mouse)	phosphodiesterases
JNO62_01200	Q6D0E8	32.5	166	95	5	290	450	376	529	2.6e-12	68.9	Uniprot	ECA3851	Pectobacterium atrosepticum	Soft rot of potato tubers and blackleg disease in potato stems	Eudicots	Solanum tuberosum (related: potato)	Cyclic-di-GMP signalling protein
JNO62_01215	A0A2B6C4K2	34.7	150	86	4	65	202	138	287	4.8e-16	80.9	Uniprot	HtrA	Bacillus anthracis	Anthrax	Rodents	Mus musculus (related: house mouse)	Serine protease HtrA
JNO62_01230	Q8Y0J2	32.6	258	153	6	5	257	5	246	1e-24	109.4	Uniprot	fabG1	Ralstonia solanacearum	Bacterial wilt	Eudicots	Solanum lycopersicum (related: tomato)	3-ketoacyl-acyl carrier protein reductase
JNO62_01230	A7F6T5	30	260	168	7	5	256	11	264	4.4e-20	94	Uniprot	THR1	Sclerotinia sclerotiorum	White mold	Eudicots	Brassica napus (related: rape)	Trihydroxynaphthalene reductase
JNO62_01230	B2ZRQ4	29.5	258	171	6	5	255	10	263	1.3e-16	82.4	Uniprot	3hnr	Exserohilum turcicum	Northern leaf blight	Monocots	Zea mays (related: maize)	1,3,8 trihydroxynaphthalene reductase (3HNR)
JNO62_01230	O93802	29.1	258	172	6	5	255	10	263	1.7e-16	82	Uniprot	BRM2	Alternaria alternata	Black spot of pear	Eudicots	Pyrus communis (related: pear)	1,3,8-trihydroxynaphthalene reductase
JNO62_01240	P02941	61.2	152	59	0	510	661	365	516	4.9e-36	148.3	Uniprot	cheM	Salmonella enterica	Salmonellosis	Primates	Homo sapiens (related: human)	Methyl-accepting chemotaxis protein
JNO62_01240	A0A0F6B845	67	106	35	0	490	595	346	451	1.5e-29	126.7	Uniprot	tcp	Salmonella enterica	Salmonellosis	Primates	Homo sapiens (related: human)	Methyl-accepting chemotaxis protein
JNO62_01240	A0A0F6B1Q1	48.9	131	67	0	530	660	399	529	1.4e-22	103.6	Uniprot	trg	Salmonella enterica	Salmonellosis	Primates	Homo sapiens (related: human)	Methyl-accepting chemotaxis protein
JNO62_01240	A0A0F6B6S3	73.6	72	19	0	483	554	336	407	1.7e-20	96.7	Uniprot	mcpB	Salmonella enterica	Salmonellosis	Primates	Homo sapiens (related: human)	Methyl-accepting chemotaxis protein
JNO62_01240	A0A0F6B6Z9	49.5	99	50	0	528	626	375	473	2.4e-19	92.8	Uniprot	aer	Salmonella enterica	Salmonellosis	Primates	Homo sapiens (related: human)	Methyl-accepting chemotaxis protein
JNO62_01240	A0A0F6B6Z8	38.7	326	199	1	336	660	188	513	3.5e-18	89	Uniprot	mcpC	Salmonella enterica	Salmonellosis	Primates	Homo sapiens (related: human)	Methyl-accepting chemotaxis protein
JNO62_01240	A0A0F6BB74	47.4	156	82	0	505	660	362	517	2.1e-15	79.7	Uniprot	tsr	Salmonella enterica	Salmonellosis	Primates	Homo sapiens (related: human)	Methyl-accepting chemotaxis protein
JNO62_01240	Q9I3S1	43.5	115	61	1	501	615	294	404	6.9e-14	74.7	Uniprot	BdlA	Pseudomonas aeruginosa	Septicemia	Eudicots	Arabidopsis thaliana (related: thale cress)	chemotaxis transducer protein
JNO62_01240	A0A0H3PEF7	60.9	64	25	0	506	569	533	596	1.9e-11	66.6	Uniprot	tlp2 (Cjj81176_0180)	Campylobacter jejuni	Gastroenteritis	Birds	Gallus gallus (related: chicken)	Methyl-accepting chemotaxis protein/ transducer-like protein
JNO62_01240	Q0P864	60.9	64	25	0	506	569	536	599	1.9e-11	66.6	Uniprot	Cj1564	Campylobacter jejuni	Gastroenteritis	Birds	Gallus gallus (related: chicken)	Chemoreceptor
JNO62_01270	G4NHC2	44	339	183	5	7	338	10	348	2.3e-74	274.6	Uniprot	MoADH1	Magnaporthe oryzae	Rice blast	Monocots	Oryza sativa (related: rice)	alcohol dehydrogenase
JNO62_01270	A5IYL7	40.9	342	192	4	5	338	1	340	1.7e-69	258.5	Uniprot	adhT	Mycoplasma agalactiae	Contagious agalactia	Even-toed ungulates	Ovis aries (related: sheep)	Alcohol dehydrogenase
JNO62_01270	G4MS58	35.8	335	211	3	6	340	8	338	3.6e-51	197.6	Uniprot	MGG_04556	Magnaporthe oryzae	Rice blast	Monocots	Oryza sativa (related: rice)	Hypothetical protein
JNO62_01275	A0A0K0GGF6	47	330	154	7	320	632	123	448	2.2e-65	245.7	Uniprot	PXO_RS02690	Xanthomonas oryzae	Bacterial leaf blight	Monocots	Oryza sativa (related: rice)	Response regulator
JNO62_01275	Q5GZM8	42.4	337	138	7	351	634	154	487	4e-59	224.9	Uniprot	fleQ	Xanthomonas oryzae	Bacterial leaf blight	Monocots	Oryza sativa (related: rice)	Flagellar motility
JNO62_01275	A0A088U1Z5	40.9	345	190	7	251	586	53	392	1.2e-58	223.4	Uniprot	ntrC	Burkholderia cenocepacia	Cystic fibrosis-like conditions	Moths	Galleria mellonella (related: greater wax moth)	蟽54 activator protein
JNO62_01275	A0A0K0GIH5	42.9	312	143	7	351	632	159	465	2.4e-56	215.7	Uniprot	PXO_RS06935	Xanthomonas oryzae	Bacterial leaf blight	Monocots	Oryza sativa (related: rice)	Response regulator
JNO62_01275	Q4UQG3	44.8	288	148	5	349	634	168	446	4.5e-55	211.5	Uniprot	hpaR2	Xanthomonas campestris	Black rot disease	Eudicots	Raphanus sativus (related: radish)	encodes a putative TCS response regulator
JNO62_01275	P0C5S5	43.8	288	142	5	359	628	157	442	7.3e-53	204.1	Uniprot	luxO	Vibrio harveyi	Cholera	Crustaceans	Artemia (related: brine shrimps)	Quorum sensing
JNO62_01275	A0A0K0GFV0	46.5	273	136	5	313	576	109	380	4.7e-52	201.4	Uniprot	PXO_RS01340	Xanthomonas oryzae	Bacterial leaf blight	Monocots	Oryza sativa (related: rice)	Response regulator
JNO62_01275	Q9KT84	43.8	288	143	5	359	628	156	442	2.3e-51	199.1	Uniprot	LuxO	Vibrio cholerae	Cholera	Rodents	Mus musculus (related: house mouse)	Quorum-sensing regulator
JNO62_01275	Q0PRN7	42.5	287	147	4	359	628	157	442	2.6e-50	195.7	Uniprot	luxO	Vibrio vulnificus	Fatal septicemia	Beetles	Tenebrio molitor (related: yellow mealworm)	upstream negative regulator of smcR
JNO62_01275	Q0PZG3	41.6	308	155	8	341	629	207	508	3.7e-49	191.8	Uniprot	vasH	Aeromonas hydrophila	Intestinal and extraintestinal infections	Rodents	Mus musculus (related: house mouse)	T6SS effector
JNO62_01275	Q0WEH7	38.9	288	165	7	356	633	227	513	9.5e-45	177.2	Uniprot	TyrR	Yersinia pestis	Plague	Rodents	Mus musculus (related: house mouse)	regulator of aromatic amino acid metabolism
JNO62_01275	A0A0K0GQR9	41.5	284	156	6	350	627	142	421	2.8e-44	175.6	Uniprot	PXO_RS21800	Xanthomonas oryzae	Bacterial leaf blight	Monocots	Oryza sativa (related: rice)	Response regulator
JNO62_01275	Q8PG84	40.8	284	158	6	350	627	152	431	5.2e-43	171.4	Uniprot	XbmR	Xanthomonas citri	Citrus canker	Eudicots	Citrus x paradisi (related: grapefruit)	transcriptional activator of the NtrC family
JNO62_01275	Q9X3T0	38.2	280	152	7	357	628	46	312	1e-38	157.1	Uniprot	hrpS	Erwinia amylovora	Fire blight disease	Eudicots	Pyrus communis (related: pear)
JNO62_01280	Q882F5	38.7	493	286	8	17	503	4	486	6.7e-94	340.1	Uniprot	AldB (PSPTO_2673)	Pseudomonas syringae	Bacterial speck of tomato	Eudicots	Arabidopsis thaliana (related: thale cress)	Indole-3-acetaldehyde dehydrogenase
JNO62_01280	Q88BC5	40.5	477	272	7	22	493	23	492	9.7e-93	336.3	Uniprot	AldA (PSPTO_0092)	Pseudomonas syringae	Bacterial speck of tomato	Eudicots	Arabidopsis thaliana (related: thale cress)	Indole-3-acetaldehyde dehydrogenase
JNO62_01280	A0A076ZMY5	39	479	281	6	22	496	7	478	1.3e-89	325.9	Uniprot	VK055_1952	Klebsiella pneumoniae	Pneumonia	Rodents	Mus musculus (related: house mouse)	Betaine aldehyde dehydrogenase
JNO62_01300	D4I0Q7	38.6	166	88	4	3	164	4	159	6.7e-27	115.9	Uniprot	EAMY _3018	Erwinia amylovora	Fire blight	Eudicots	Malus domestica (related: apple)	Type VI secretion system protein
JNO62_01305	D4I0Q3	32.3	96	57	3	29	124	29	116	2.2e-07	50.8	Uniprot	EAMY _3014	Erwinia amylovora	Fire blight	Eudicots	Malus domestica (related: apple)	Type VI secretion system protein
JNO62_01305	D4I0Q6	29.9	117	75	3	8	124	7	116	2.5e-06	47.4	Uniprot	EAMY _3017	Erwinia amylovora	Fire blight	Eudicots	Malus domestica (related: apple)	Type VI secretion system protein
JNO62_01350	A0A0U1YU79	43.1	153	75	4	256	397	119	270	7.5e-24	107.5	Uniprot	pilT	Pantoea ananatis		Monocots	Allium cepa (related: onion)	Twitching motility
JNO62_01355	A0A062KYV9	39.9	692	385	12	32	722	9	670	2.3e-80	295.8	Uniprot	gspD	Acinetobacter baumannii	Nosocomial infections	Rodents	Mus musculus (related: house mouse)	Type II secretion (T2S) system that is responsible for secretion of LipA
JNO62_01355	Q70M91	30.7	313	183	8	398	704	479	763	1.1e-24	110.9	Uniprot	PilQ	Neisseria meningitidis	No data found	Rodents	Mus musculus (related: house mouse)	The ligands for TNF-a and IL-8 in a glycan-dependent manner, and their del-etion results in decreased virulence and increased survival in a mouse model
JNO62_01355	C5A9K2	25	316	208	5	398	701	330	628	1.3e-14	77.4	Uniprot	T3SS	Burkholderia glumae	Panicle blight	Monocots	Oryza sativa (related: rice)	Tool for translocating pathogen effectors to monocot cells
JNO62_01355	H9L495	25.9	317	171	12	402	711	236	495	5.4e-13	72	Uniprot	ssaC	Salmonella enterica	Gastroenteritis	Rodents	Mus musculus (related: house mouse)	Type III secretion
JNO62_01410	Q4UZJ1	52.9	367	156	6	1	361	1	356	7.8e-108	386	Uniprot	XC_0450	Xanthomonas campestris	Black rot disease	Eudicots	Raphanus sativus (related: radish)	4-Hydroxyphenylpyruvate deoxygenase
JNO62_01415	D3VBH2	37.8	156	92	2	5	160	11	161	9.5e-26	112.1	Uniprot	lrp	Xenorhabdus nematophila		Flies	Drosophila melanogaster (related: fruit fly)	Transcription factor
JNO62_01480	Q48K32	50.9	224	109	1	11	234	6	228	1.1e-62	235.3	Uniprot	kdpE	Pseudomonas syringae	Bacterial speck	Nematodes	Caenorhabditis elegans (related: roundworm)	Potassium homeostasis and virulence
JNO62_01480	P9WGN1	51.6	223	108	0	12	234	4	226	3.5e-61	230.3	Uniprot	kdpE	Mycobacterium tuberculosis	Tuberculosis	Rodents	Mus musculus (related: house mouse)	Two-Component Regulatory Systems
JNO62_01480	A0A0K0GHP2	47.1	221	117	0	12	232	1	221	5.2e-57	216.5	Uniprot	PXO_RS04760	Xanthomonas oryzae	Bacterial leaf blight	Monocots	Oryza sativa (related: rice)	Response regulator
JNO62_01480	D0C624	44.8	223	121	1	12	234	13	233	4.5e-53	203.4	Uniprot	kdpE	Acinetobacter baumannii	Pneumonia	Rodents	Mus musculus (related: house mouse)	Potassium-dependent protein
JNO62_01480	D0ZV90	37.2	223	133	4	12	232	4	221	3.3e-35	144.1	Uniprot	PhoP	Salmonella enterica	Salmonellosis	Rodents	Mus musculus (related: house mouse)	Part of the two-component system PhoP-PhoQ that regulates virulence
JNO62_01480	P0DM78	37.2	223	133	4	12	232	4	221	3.3e-35	144.1	Uniprot	phoP	Salmonella enterica	Salmonellosis	Cellular slime molds	Dictyostelium discoideum (related: amoeba)	Virulence transcriptional regulatory protein
JNO62_01480	A0A0K0GJ33	37.4	230	132	6	12	232	24	250	1.4e-33	138.7	Uniprot	PXO_RS07450	Xanthomonas oryzae	Bacterial leaf blight	Monocots	Oryza sativa (related: rice)	Response regulator
JNO62_01480	I3NI96	36.5	222	136	3	12	232	3	220	5.2e-33	136.7	Uniprot	phoP	Yersinia pseudotuberculosis	Zoonotic infection	Even-toed ungulates	Ovis aries (related: sheep)	Response regulator protein
JNO62_01480	A0A0K0GNX3	34.8	227	140	4	12	234	5	227	3.4e-32	134	Uniprot	PXO_RS19870	Xanthomonas oryzae	Bacterial leaf blight	Monocots	Oryza sativa (related: rice)	Response regulator
JNO62_01480	Q5GWK1	34.8	227	140	4	12	234	5	227	3.4e-32	134	Uniprot	PhoB	Xanthomonas oryzae	Bacterial leaf blight	Monocots	Oryza sativa (related: rice)	Two-component signal transduction system response regulator
JNO62_01480	A0A0K0GI30	38.8	224	131	4	12	233	11	230	4.4e-32	133.7	Uniprot	PXO_RS05125 (DetR)	Xanthomonas oryzae	Bacterial leaf blight	Monocots	Oryza sativa (related: rice)	Response regulator
JNO62_01480	Q4UR27	38.8	224	131	4	12	233	22	241	9.9e-32	132.5	Uniprot	XC_3452	Xanthomonas campestris	Black rot disease	Eudicots	Raphanus sativus (related: radish)	Two-component regulatory protein
JNO62_01480	Q9L524	31.7	227	149	2	12	232	5	231	1.7e-31	131.7	Uniprot	SrrAB	Staphylococcus aureus	Osteomyelitis	Rodents	Mus musculus (related: house mouse)	Bacterial two component system, SrrAB, which is known to help S. aureussurvive in low oxygen
JNO62_01480	E0SJT3	33.9	230	139	5	12	232	7	232	1.4e-30	128.6	Uniprot	ompR	Dickeya dadantii	Soft rot disease	Eudicots	Cichorium intybus (related: chicory)	DNA-binding response regulator in two-component regulatory system
JNO62_01480	P0AA19	33.5	230	140	5	12	232	7	232	2.4e-30	127.9	Uniprot	ompR	Salmonella enterica	Food poisoning	Rodents	Mus musculus (related: house mouse)	Regulators of systemic infection
JNO62_01480	A0A0H3I0G5	34.1	220	138	2	21	234	1	219	1.3e-28	122.1	Uniprot	BP1026B_II1587	Burkholderia pseudomallei	Melioidosis	Rodents	Mus musculus (related: house mouse)	T6SS5 Effector
JNO62_01480	Q83CA1	32	222	140	4	12	230	12	225	2.1e-26	114.8	Uniprot	PmrA	Coxiella burnetii	Q fever	Primates	Homo sapiens (related: human)	Response Regulator
JNO62_01480	C5A846	32.3	223	141	4	12	230	3	219	2.8e-26	114.4	Uniprot	PidR	Burkholderia glumae	Panicle blight	Monocots	Allium cepa (related: onion)	Response regulator/ two-component regulatory
JNO62_01480	D2TU76	30.4	214	142	3	12	219	4	216	4.4e-24	107.1	Uniprot	cpxR	Citrobacter rodentium	Colitis	Rodents	Mus musculus (related: house mouse)	Two-component response regulator
JNO62_01480	P0AE88	30.1	206	138	2	12	212	4	208	7.6e-24	106.3	Uniprot	cpxR	Escherichia coli	Avian colibacillosis	Primates	Homo sapiens (related: human)	Cytoplasmic transcriptional regulator
JNO62_01480	A0A1X9I314	28.1	224	156	3	12	232	4	225	9.3e-22	99.4	Uniprot	srtR	Streptococcus suis	Meningitis, septicemia, arthritis, pneumonia in pigs	Rodents	Mus musculus (related: house mouse)	Stress response transcriptional regulator
JNO62_01480	A0A0K0GQF6	30.3	185	120	4	55	233	36	217	1.5e-11	65.5	Uniprot	PXO_RS21605	Xanthomonas oryzae	Bacterial leaf blight	Monocots	Oryza sativa (related: rice)	Response regulator
JNO62_01480	A0A0K0GIH5	30.8	107	73	1	11	116	9	115	6.2e-10	60.1	Uniprot	PXO_RS06935	Xanthomonas oryzae	Bacterial leaf blight	Monocots	Oryza sativa (related: rice)	Response regulator
JNO62_01480	A0A0K0GPS7	29.4	109	74	1	12	117	4	112	1.4e-09	58.9	Uniprot	PXO_RS20535	Xanthomonas oryzae	Bacterial leaf blight	Monocots	Oryza sativa (related: rice)	Response regulator
JNO62_01480	A0A0K0GQ67	29.4	119	79	3	12	126	114	231	4e-09	57.4	Uniprot	PXO_RS22160	Xanthomonas oryzae	Bacterial leaf blight	Monocots	Oryza sativa (related: rice)	Response regulator
JNO62_01480	G7TKC9	29.4	119	79	3	12	126	114	231	4e-09	57.4	Uniprot	XOC_4190	Xanthomonas oryzae	Rice bacterial blight	Monocots	Oryza sativa (related: rice)	GGDEF-EAL domain proteins
JNO62_01480	P9WMF9	34.7	101	63	2	12	109	4	104	5.3e-09	57	Uniprot	devR	Mycobacterium tuberculosis	Tuberculosis	Rodents	Mus musculus (related: house mouse)	Two-Component Regulatory Systems
JNO62_01530	P58662	33.6	581	333	14	290	853	393	937	2.9e-64	242.7	Uniprot	rcsC11	Salmonella enterica	Food poisoning	Rodents	Mus musculus (related: house mouse)	Sensor protein
JNO62_01530	Q1A1Y7	32.6	567	330	13	356	871	810	1375	6.6e-61	231.5	Uniprot	TCO1	Cryptococcus neoformans	Cryptococcosis	Rodents	Mus musculus (related: house mouse)	Putative histidine sensor kinase
JNO62_01530	Q0U9D3	33.7	526	324	8	352	857	713	1233	1.9e-60	229.9	Uniprot	NIK1	Parastagonospora nodorum	Septoria nodorum blotch	Monocots	Triticum aestivum (related: bread wheat)	Histidine kinase
JNO62_01530	A0A034UYN5	33.1	523	303	9	349	853	476	969	1.2e-59	227.3	Uniprot	rcsC	Erwinia amylovora	Fire blight	Eudicots	Pyrus communis (related: pear)	Amylovoran production and pathogenticity
JNO62_01530	D4I7B7	33.1	523	303	9	349	853	445	938	1.2e-59	227.3	Uniprot	rcsC	Erwinia amylovora	Fire blight	Eudicots	Pyrus communis (related: pear)	Phosphorelay system
JNO62_01530	A7F519	33.6	512	292	10	365	842	716	1213	6.2e-59	224.9	Uniprot	Shk1	Sclerotinia sclerotiorum	No data found	Eudicots	Fragaria x ananassa (related: strawberry)	Two-component histidine kinase
JNO62_01530	Q8X215	32.8	567	311	12	365	875	717	1269	8.1e-59	224.6	Uniprot	os-1 / bos1 / barA	Botrytis cinerea	Grey mold	No host tests done	No host tests done	two component histidine kinase
JNO62_01530	Q9C1U1	33.8	503	299	10	365	842	716	1209	1.4e-58	223.8	Uniprot	HIK1	Magnaporthe oryzae	Rice blast	Monocots	Oryza sativa (related: rice)	Histidine Kinase
JNO62_01530	Q09JB7	33.3	519	305	12	352	842	720	1225	1.8e-58	223.4	Uniprot	AlHK1	Alternaria longipes	Brown spot	Eudicots	Nicotiana tabacum (related: common tobacco)	Group III two-component Histidine Kinase
JNO62_01530	Q8X1E7	32.6	567	312	12	365	875	717	1269	2.4e-58	223	Uniprot	BOS1	Botrytis cinerea	Grey mold	Eudicots	Solanum lycopersicum (related: tomato)	Histidine Kinase
JNO62_01530	E9F082	33.9	510	291	10	365	842	712	1207	4e-58	222.2	Uniprot	mhk1	Metarhizium robertsii	No data found	Beetles	Tenebrio molitor (related: yellow mealworm)	Group III histidine kinase
JNO62_01530	Q66WP9	32.6	519	309	11	352	842	719	1224	2.6e-57	219.5	Uniprot	abnik1	Alternaria brassicicola	Black spot	Eudicots	Brassica oleracea (no common name found)	Histidine kinase
JNO62_01530	O42696	31.8	515	321	9	364	854	489	997	1.1e-55	214.2	Uniprot	CaNIK1	Candida albicans	Candidiasis	Rodents	Mus musculus (related: house mouse)	Histidine Kinase
JNO62_01530	O74271	31.8	515	321	9	364	854	489	997	1.1e-55	214.2	Uniprot	COS1/CHIK1	Candida albicans	Candidiasis	Rodents	Mus musculus (related: house mouse)	Histidine Kinase
JNO62_01530	Q8Z445	28.5	606	375	10	365	933	282	866	4.6e-54	208.8	Uniprot	barA	Salmonella enterica	Gastroenteritis	Rodents	Mus musculus (related: house mouse)
JNO62_01530	P16575	30.6	612	306	12	351	952	695	1197	5.6e-52	201.8	Uniprot	BvgS	Bordetella pertussis	Pertussis	Rodents	Mus musculus (related: house mouse)	Virulence sensor kinase
JNO62_01530	Q8RMF4	28	608	384	10	365	933	279	871	2.3e-45	179.9	Uniprot	gacS	Acinetobacter baumannii	Bacteremia	Bony fishes	Danio rerio (related: zebrafish)	Sensor histidine kinase/ global virulence regulator
JNO62_01530	Q5AHA0	27.4	500	335	7	365	856	1987	2466	1.5e-41	167.2	Uniprot	CaHK1 (CHK1)	Candida albicans	Candidiasis	Rodents	Rattus (related: rat)	Histidine Kinase
JNO62_01530	Q8ZPP5	42.2	251	134	4	349	599	371	610	2e-41	166.8	Uniprot	ssrA	Salmonella enterica	Food poisoning	Rodents	Mus musculus (related: house mouse)	Regulators of systemic infection
JNO62_01530	A0A0K0GLN5	40.8	265	152	3	356	619	791	1051	5.8e-41	165.2	Uniprot	PXO_RS14605	Xanthomonas oryzae	Bacterial leaf blight	Monocots	Oryza sativa (related: rice)	Hybrid protein
JNO62_01530	P0C0F7	39.5	261	151	2	361	620	174	428	1.4e-39	160.6	Uniprot	rpfC	Xanthomonas campestris	Black rot disease	Eudicots	Arabidopsis thaliana (related: thale cress)	Sensory/regulatory protein
JNO62_01530	A0A0K0GL88	39.3	300	168	5	363	651	538	834	2.5e-39	159.8	Uniprot	PXO_RS14595	Xanthomonas oryzae	Bacterial leaf blight	Monocots	Oryza sativa (related: rice)	Hybrid protein
JNO62_01530	G3K6I0	36.6	265	167	1	361	625	174	437	1.1e-36	151	Uniprot	rpfC	Xanthomonas hortorum	Bacterial blight in pelargonium	Eudicots	Pelargonium x hortorum (related: zonal pelargonium)	encoding the histidine sensor kinase of the two-component system RfpC/RpfG
JNO62_01530	G4MKP6	34.2	281	170	3	324	596	1271	1544	7.4e-36	148.3	Uniprot	Mohik5	Magnaporthe oryzae	Rice blast	Monocots	Oryza sativa (related: rice)	Histidine Kinase
JNO62_01530	Q9C1Q7	37.9	261	150	7	350	605	305	558	4e-34	142.5	Uniprot	FOS1	Aspergillus fumigatus	Aspergillosis	Rodents	Mus musculus (related: house mouse)	Histidine Kinase
JNO62_01530	A0A0K0GKL7	35.3	329	181	9	348	649	711	1034	5.3e-34	142.1	Uniprot	PXO_RS10565	Xanthomonas oryzae	Bacterial leaf blight	Monocots	Oryza sativa (related: rice)	Hybrid protein
JNO62_01530	A0A0K0GLS1	35.2	318	192	6	348	656	779	1091	7.6e-33	138.3	Uniprot	PXO_RS14600	Xanthomonas oryzae	Bacterial leaf blight	Monocots	Oryza sativa (related: rice)	Hybrid protein
JNO62_01530	B4EIW7	31.3	313	197	7	350	647	208	517	1.7e-24	110.5	Uniprot	atsR	Burkholderia cenocepacia	Cystic fibrosis-like conditions	Moths	Galleria mellonella (related: greater wax moth)	global virulence regulator
JNO62_01530	G4MXJ1	22	633	359	11	328	855	758	1360	5e-24	109	Uniprot	Mohik8	Magnaporthe oryzae	Rice blast	Monocots	Oryza sativa (related: rice)	Histidine Kinase
JNO62_01530	Q2G2U4	24.2	236	168	5	374	605	374	602	2.7e-14	76.6	Uniprot	walK	Staphylococcus aureus	Skin infections; food poisoning; respiratory diseases	Rodents	Mus musculus (related: house mouse)	Sensor protein kinase
JNO62_01530	A0A0K0GHV7	38.9	131	66	4	459	588	5	122	3.6e-14	76.3	Uniprot	PXO_RS05400	Xanthomonas oryzae	Bacterial leaf blight	Monocots	Oryza sativa (related: rice)	Response regulator
JNO62_01530	O42695	28.6	161	112	2	362	519	496	656	8.8e-13	71.6	Uniprot	CaSLN1	Candida albicans	Candidiasis	Rodents	Mus musculus (related: house mouse)	Histidine Kinase
JNO62_01530	Q2FIT5	25.4	244	174	6	359	599	106	344	9.7e-12	68.2	Uniprot	SaeS	Staphylococcus aureus	Skin infections; food poisoning; respiratory diseases	Rodents	Mus musculus (related: house mouse)	Sensor kinase SaeS is a member of the intramembrane-sensing histidine kinases
JNO62_01530	Q2G2U1	25.4	244	174	6	359	599	106	344	9.7e-12	68.2	Uniprot	saeS	Staphylococcus aureus	Pneumonia	Rodents	Mus musculus (related: house mouse)	Two-component sensory system response regulator
JNO62_01530	I1S028	28.4	201	109	6	354	522	536	733	1.1e-10	64.7	Uniprot	FgSln1	Fusarium graminearum	Fusarium head blight	Monocots	Triticum aestivum (related: bread wheat)	fungal development and pathogenicity
JNO62_01530	Q48K33	26	288	191	9	323	599	597	873	7e-10	62	Uniprot	kdpD	Pseudomonas syringae	Bacterial speck	Nematodes	Caenorhabditis elegans (related: roundworm)	Potassium homeostasis and virulence
JNO62_01530	A0A0K0GI30	29.6	125	82	2	731	855	6	124	1.5e-09	60.8	Uniprot	PXO_RS05125 (DetR)	Xanthomonas oryzae	Bacterial leaf blight	Monocots	Oryza sativa (related: rice)	Response regulator
JNO62_01530	D5LHI2	29.4	187	99	7	365	519	553	738	4.5e-09	59.3	Uniprot	slnCl1 (GU907087)	Colletotrichum lindemuthianum	Anthracnose	Eudicots	Phaseolus vulgaris (related: kidney bean)	Histidine kinase class IV
JNO62_01530	Q4UR27	29.6	125	82	2	731	855	17	135	4.5e-09	59.3	Uniprot	XC_3452	Xanthomonas campestris	Black rot disease	Eudicots	Raphanus sativus (related: radish)	Two-component regulatory protein
JNO62_01530	B2SRG7	29.8	124	76	3	735	855	1	116	2.9e-08	56.6	Uniprot	raxR	Xanthomonas oryzae	Bacterial blight	Monocots	Oryza sativa (related: rice)	Two component response regulator activity required for Ax21 (synonym: AvrXa21) activity
JNO62_01530	G4MV04	37.6	93	54	3	349	440	537	626	2.9e-08	56.6	Uniprot	Mosln1	Magnaporthe oryzae	Rice blast	Monocots	Oryza sativa (related: rice)	Histidine Kinase
JNO62_01530	A0A384K2E5	24.6	297	178	8	349	601	531	825	3.2e-07	53.1	Uniprot	BcSLN1 (Bcin14p01870)	Botrytis cinerea	Grey mold fungus	Eudicots	Vitis vinifera (related: wine grape)	Transmembrane osmosensor protein
JNO62_01530	D2TU76	30.2	106	66	2	737	842	4	101	4.7e-06	49.3	Uniprot	cpxR	Citrobacter rodentium	Colitis	Rodents	Mus musculus (related: house mouse)	Two-component response regulator
JNO62_01530	P0AE88	30.2	106	66	2	737	842	4	101	8e-06	48.5	Uniprot	cpxR	Escherichia coli	Avian colibacillosis	Primates	Homo sapiens (related: human)	Cytoplasmic transcriptional regulator
JNO62_01535	P96320	34.7	202	127	1	9	210	8	204	3.3e-29	124	Uniprot	rcsB	Erwinia amylovora	Fire blight	Eudicots	Pyrus communis (related: pear)	Amylovoran production and pathogenticity
JNO62_01535	C4PCU2	34.7	202	127	1	9	210	8	204	4.8e-28	120.2	Uniprot	rcsB	Salmonella enterica	Food poisoning	Rodents	Mus musculus (related: house mouse)	RcsA and RcsB form a complex to promote transcription of the genes for capsule synthesis.
JNO62_01535	Q8GM84	33.6	211	135	1	9	219	8	213	1.4e-27	118.6	Uniprot	rcsB	Klebsiella pneumoniae	Pneumonia	Moths	Galleria mellonella (related: greater wax moth)	govern the expression of cps and of the loci implicated in lipid A remodeling
JNO62_01600	Q9KSD8	43.9	230	125	1	12	241	9	234	2.7e-48	187.6	Uniprot	VprA	Vibrio cholerae	Cholera	Rodents	Mus musculus (related: house mouse)	response regulator
JNO62_01600	A1ABF3	41.9	236	134	1	10	242	16	251	1e-47	185.7	Uniprot	RstA	Escherichia coli	Colibacillosis	Birds	Gallus gallus (related: chicken)	Part of a two component regulatory system
JNO62_01600	P0AA19	37.2	231	142	2	9	238	6	234	4.6e-40	160.2	Uniprot	ompR	Salmonella enterica	Food poisoning	Rodents	Mus musculus (related: house mouse)	Regulators of systemic infection
JNO62_01600	E0SJT3	37.2	231	142	2	9	238	6	234	1e-39	159.1	Uniprot	ompR	Dickeya dadantii	Soft rot disease	Eudicots	Cichorium intybus (related: chicory)	DNA-binding response regulator in two-component regulatory system
JNO62_01600	Q9L524	36.7	240	148	3	6	243	1	238	5.1e-39	156.8	Uniprot	SrrAB	Staphylococcus aureus	Osteomyelitis	Rodents	Mus musculus (related: house mouse)	Bacterial two component system, SrrAB, which is known to help S. aureussurvive in low oxygen
JNO62_01600	O69730	36.8	231	137	5	10	239	11	233	3e-31	131	Uniprot	tcrX	Mycobacterium tuberculosis	Tuberculosis	Rodents	Mus musculus (related: house mouse)	Two-Component Regulatory Systems
JNO62_01600	D0C624	33	233	148	2	4	236	7	231	8.1e-29	122.9	Uniprot	kdpE	Acinetobacter baumannii	Pneumonia	Rodents	Mus musculus (related: house mouse)	Potassium-dependent protein
JNO62_01600	A0A0K0GIX3	36.3	212	122	3	9	215	5	208	4e-28	120.6	Uniprot	PXO_RS06785	Xanthomonas oryzae	Bacterial leaf blight	Monocots	Oryza sativa (related: rice)	Response regulator
JNO62_01600	P9WGN1	33.6	229	146	2	8	236	2	224	4.9e-26	113.6	Uniprot	kdpE	Mycobacterium tuberculosis	Tuberculosis	Rodents	Mus musculus (related: house mouse)	Two-Component Regulatory Systems
JNO62_01600	A0A0K0GI30	33.9	227	138	4	10	234	11	227	8.4e-26	112.8	Uniprot	PXO_RS05125 (DetR)	Xanthomonas oryzae	Bacterial leaf blight	Monocots	Oryza sativa (related: rice)	Response regulator
JNO62_01600	Q9S1K2	30.3	208	136	2	9	215	3	202	8.4e-26	112.8	Uniprot	rr01	Streptococcus pneumoniae	Pneumonia; otitis media; septicaemia; meningitis	Rodents	Mus musculus (related: house mouse)	Response regulator
JNO62_01600	B3VA60	34.1	229	141	4	9	235	4	224	1.1e-25	112.5	Uniprot	covR	Streptococcus pyogenes	Infections	Primates	Homo sapiens (related: human)
JNO62_01600	A0A0K0GP04	38.1	202	110	4	40	240	4	191	2.4e-25	111.3	Uniprot	PXO_RS19035	Xanthomonas oryzae	Bacterial leaf blight	Monocots	Oryza sativa (related: rice)	Response regulator
JNO62_01600	Q4UR27	33.9	227	138	4	10	234	22	238	2.4e-25	111.3	Uniprot	XC_3452	Xanthomonas campestris	Black rot disease	Eudicots	Raphanus sativus (related: radish)	Two-component regulatory protein
JNO62_01600	P0A9Q1	37	184	114	2	54	236	50	232	3.5e-24	107.5	Uniprot	arcA	Escherichia coli	Meningitis	Birds	Anas platyrhynchos (related: mallard)	Aerobic respiration control protein
JNO62_01600	A0A1X9I314	27.4	226	159	2	9	234	3	223	2.1e-21	98.2	Uniprot	srtR	Streptococcus suis	Meningitis, septicemia, arthritis, pneumonia in pigs	Rodents	Mus musculus (related: house mouse)	Stress response transcriptional regulator
JNO62_01600	B0RPP4	31.6	196	123	2	9	202	2	188	5.8e-19	90.1	Uniprot	RavR	Xanthomonas campestris	Black rot disease	Eudicots	Brassica oleracea (no common name found)	bifunctional enzyme involved in c-di-GMP synthesis and degradation
JNO62_01600	P36556	31	229	141	5	9	235	2	215	5.8e-19	90.1	Uniprot	PmrA	Salmonella enterica	Salmonellosis	Rodents	Mus musculus (related: house mouse)	lipopolysaccharide modification regulator
JNO62_01600	Q5H3K9	31.6	196	123	2	9	202	23	209	5.8e-19	90.1	Uniprot	ColR	Xanthomonas oryzae	Bacterial blight of rice	Monocots	Oryza sativa (related: rice)
JNO62_01600	B2SRG7	31.6	187	118	2	9	193	2	180	4.6e-16	80.5	Uniprot	raxR	Xanthomonas oryzae	Bacterial blight	Monocots	Oryza sativa (related: rice)	Two component response regulator activity required for Ax21 (synonym: AvrXa21) activity
JNO62_01600	Q6FTT1	34	100	65	1	10	108	407	506	1.8e-12	68.6	Uniprot	Skn7p	Candida glabrata	Candidiasis	Rodents	Mus musculus (related: house mouse)	Transcriptional factor involved in oxidative stress response
JNO62_01600	Q9KSB1	31.4	121	79	2	10	127	73	192	5.3e-12	67	Uniprot	VC1348	Vibrio cholerae	Cholera	Rodents	Mus musculus (related: house mouse)	c-di-GMPphosphodiesterases
JNO62_01600	Q5A4X5	34	103	67	1	7	108	423	525	1.2e-11	65.9	Uniprot	SKN7	Candida albicans	Candidiasis	Rodents	Mus musculus (related: house mouse)	Response regulator
JNO62_01600	O42696	30.4	125	76	1	2	115	868	992	7.6e-11	63.2	Uniprot	CaNIK1	Candida albicans	Candidiasis	Rodents	Mus musculus (related: house mouse)	Histidine Kinase
JNO62_01600	O74271	30.4	125	76	1	2	115	868	992	7.6e-11	63.2	Uniprot	COS1/CHIK1	Candida albicans	Candidiasis	Rodents	Mus musculus (related: house mouse)	Histidine Kinase
JNO62_01600	Q9KT84	29.3	116	81	1	12	126	1	116	6.5e-10	60.1	Uniprot	LuxO	Vibrio cholerae	Cholera	Rodents	Mus musculus (related: house mouse)	Quorum-sensing regulator
JNO62_01600	Q0PRN7	27.1	129	93	1	12	139	1	129	2.5e-09	58.2	Uniprot	luxO	Vibrio vulnificus	Fatal septicemia	Beetles	Tenebrio molitor (related: yellow mealworm)	upstream negative regulator of smcR
JNO62_01600	P0C5S5	26.8	123	89	1	12	133	1	123	9.3e-09	56.2	Uniprot	luxO	Vibrio harveyi	Cholera	Crustaceans	Artemia (related: brine shrimps)	Quorum sensing
JNO62_01600	Q7A4R9	28.6	119	80	3	9	123	4	121	1.2e-08	55.8	Uniprot	vraR	Staphylococcus aureus	Pneumonia	Moths	Galleria mellonella (related: greater wax moth)	Response regulator protein
JNO62_01600	A0A0K0GHK1	32.3	96	60	2	18	110	28	121	4.6e-08	53.9	Uniprot	PXO_RS04305	Xanthomonas oryzae	Bacterial leaf blight	Monocots	Oryza sativa (related: rice)	Hybrid protein
JNO62_01600	I3QHH8	26.7	101	73	1	9	108	363	463	7.9e-08	53.1	Uniprot	SKN7	Alternaria alternata	Citrus brown spot	Eudicots	Citrus x tangelo (related: tangelo)	Stress-responsive transcription regulator
JNO62_01600	Q6SLC2	26.7	101	73	1	9	108	353	453	7.9e-08	53.1	Uniprot	Skn7	Bipolaris maydis	Southern corn leaf blight	Monocots	Zea mays (related: maize)	stress response factors
JNO62_01600	A4VXN7	25.9	116	82	2	3	114	8	123	2.3e-07	51.6	Uniprot	1910RR (ssu05 1910)	Streptococcus suis	Meningitis	Even-toed ungulates	Sus scrofa (related: pig)	virulence related two-component system
JNO62_01600	A0A0K0GPS7	23.3	103	76	1	9	108	3	105	8.7e-07	49.7	Uniprot	PXO_RS20535	Xanthomonas oryzae	Bacterial leaf blight	Monocots	Oryza sativa (related: rice)	Response regulator
JNO62_01600	A0A0Z9GQC2	30.4	115	75	3	9	119	5	118	8.7e-07	49.7	Uniprot	vraR	Streptococcus suis	Streptococcal toxic shock syndrome	Rodents	Mus musculus (related: house mouse)	Response regulator
JNO62_01600	Q6DL91	31.8	110	69	4	11	115	5	113	1.5e-06	48.9	Uniprot	degU	Listeria monocytogenes	Listeriosis	Rodents	Mus musculus (related: house mouse)	Orphan response regulator
JNO62_01600	A0A0K0GI78	30.7	127	83	3	9	131	3	128	1.9e-06	48.5	Uniprot	PXO_RS06090	Xanthomonas oryzae	Bacterial leaf blight	Monocots	Oryza sativa (related: rice)	Response regulator
JNO62_01600	P26275	27.1	133	89	4	10	136	3	133	5.7e-06	47	Uniprot	algR	Pseudomonas aeruginosa	Nosocomial infections	Nematodes	Caenorhabditis elegans (related: roundworm)	Response regulator
JNO62_01605	D2TU77	33.9	292	183	6	140	426	166	452	9.4e-36	146.7	Uniprot	cpxA	Citrobacter rodentium	Colitis	Rodents	Mus musculus (related: house mouse)	Two-component sensor kinase
JNO62_01605	Q9HWS6	35.2	230	131	5	191	418	212	425	1.6e-27	119.4	Uniprot	BfmS	Pseudomonas aeruginosa	Nosocomial infections	Rodents	Mus musculus (related: house mouse)	two-component sensor kinase
JNO62_01605	Q8YBU4	30.6	304	187	8	131	430	188	471	2.2e-24	109	Uniprot	TceSR	Brucella melitensis	Ovine brucellosis	Rodents	Mus musculus (related: house mouse)	two-component regulatory system
JNO62_01635	Q9F496	38.1	515	291	7	24	526	19	517	4.3e-91	330.9	Uniprot	opgG	Dickeya dadantii	Soft rot disease	Eudicots	Cichorium intybus (related: chicory)	Glucans biosynthesis protein
JNO62_01685	Q8DPC2	33.3	318	199	6	4	320	6	311	5.8e-47	183.7	Uniprot	potA	Streptococcus pneumoniae	Pneumococcal pneumonia	Rodents	Mus musculus (related: house mouse)	ABC transporter ATP-binding protein - spermidine/putrescine transport
JNO62_01685	A0A0H3JS81	29.3	205	137	3	24	222	21	223	7.9e-20	93.6	Uniprot	VraD	Staphylococcus aureus	Skin infections; food poisoning; respiratory diseases	Moths	Galleria mellonella (related: greater wax moth)	Involved in Gallidermin and Daptomycin Resistance
JNO62_01685	Q8PM59	29.8	225	138	9	23	232	34	253	1.4e-19	92.8	Uniprot	pstB	Xanthomonas citri	Citrus canker	Eudicots	Citrus limonia (related: mandarin lime)	phosphate metabolism
JNO62_01685	P15031	31.4	226	139	7	8	226	7	223	9.7e-18	86.7	Uniprot	fecE	Escherichia coli	Bovine mastitis	Even-toed ungulates	Bos taurus (related: cattle)	Fe(3+) dicitrate transport ATP-binding protein
JNO62_01685	W9B5Y9	27	211	143	4	26	228	24	231	2e-15	79	Uniprot	FepC (VK055_1930)	Klebsiella pneumoniae	Pneumonia	Rodents	Mus musculus (related: house mouse)	Ferric vibriobactin ABC transporter, ATP-binding protein
JNO62_01685	H7C7Q3	23	252	170	8	4	236	7	253	7.7e-15	77	Uniprot	oppD (bb0334)	Borreliella burgdorferi	Lyme disease	Rodents	Mus musculus (related: house mouse)	Oligopepeptide (Opp) transporter that drives transport by hydrolyzing ATP
JNO62_01685	Q66FK0	24.9	229	149	4	35	250	37	255	2.2e-14	75.5	Uniprot	hmuV	Yersinia pseudotuberculosis	Zoonotic infection	Even-toed ungulates	Ovis aries (related: sheep)	ABC hemin transporter, permease subunit
JNO62_01685	Q8ZQE4	26.7	225	154	5	2	220	3	222	1.9e-13	72.4	Uniprot	MacB	Salmonella enterica	Food poisoning; enteritis	Rodents	Mus musculus (related: house mouse)	ABC-Type Efflux Pump
JNO62_01685	B2SRG1	29.7	236	145	9	4	231	487	709	2.5e-13	72	Uniprot	raxB	Xanthomonas oryzae	Bacterial blight	Monocots	Oryza sativa (related: rice)	ATP-binding transporter protein required for Ax21 activity
JNO62_01685	Q9UW03	25	188	130	4	39	217	843	1028	1.1e-10	63.2	Uniprot	BcatrB	Botrytis cinerea	Grey mold	Eudicots	Arabidopsis thaliana (related: thale cress)	ABC transporter
JNO62_01685	Q96VL9	30.1	163	103	5	33	186	871	1031	2.6e-10	62	Uniprot	BCATRD	Botrytis cinerea	Grey mold	Eudicots	Solanum lycopersicum (related: tomato)	ABC transporter
JNO62_01685	F0XP73	24.5	220	146	6	33	240	919	1130	9.7e-10	60.1	Uniprot	GcABC-G1	Grosmannia clavigera	No data found	Seed plants	Pinus contorta (related: lodgepole pine)	ABC efflux transporter
JNO62_01685	A5H456	25.5	200	142	3	25	217	1193	1392	4.8e-09	57.8	Uniprot	MgAtr7	Zymoseptoria tritici	Septoria leaf blotch	Monocots	Triticum (related: wheat)	ATP-binding cassette (ABC) transporter
JNO62_01685	E9RBG1	27.6	156	102	4	33	179	880	1033	2.4e-08	55.5	Uniprot	abcG1	Aspergillus fumigatus	Invasive pulmonary aspergillosis	Rodents	Mus musculus (related: house mouse)	ATP-binding cassette (ABC) transporter
JNO62_01685	Q4X006	26.3	175	116	5	33	196	884	1056	2.4e-08	55.5	Uniprot	abcA	Aspergillus fumigatus	Invasive pulmonary aspergillosis	Moths	Galleria mellonella (related: greater wax moth)	ABC transporter-encoding genes
JNO62_01690	Q8ZQE4	30.6	232	152	4	22	247	28	256	1.5e-21	99.4	Uniprot	MacB	Salmonella enterica	Food poisoning; enteritis	Rodents	Mus musculus (related: house mouse)	ABC-Type Efflux Pump
JNO62_01690	Q9K033	28.1	235	156	3	2	224	1	234	8.1e-20	93.6	Uniprot	cab (NMB0789)	Neisseria meningitidis	Septicemia	Primates	Homo sapiens (related: human)	Cysteine ATP binding protein
JNO62_01690	A0A0E0V727	24.8	210	139	5	22	220	365	566	7.3e-13	70.5	Uniprot	ybtQ	Escherichia coli	Urinary tract infection	Rodents	Mus musculus (related: house mouse)	ATP Binding Cassette Protein
JNO62_01690	Q8PM59	25.8	217	144	5	22	224	40	253	9.6e-13	70.1	Uniprot	pstB	Xanthomonas citri	Citrus canker	Eudicots	Citrus limonia (related: mandarin lime)	phosphate metabolism
JNO62_01690	Q3Y5V5	27.6	217	124	9	28	215	397	609	2.9e-09	58.5	Uniprot	ABC3	Magnaporthe oryzae	Rice blast	Monocots	Hordeum vulgare (related: barley)	multidrug resistance; protection from oxidative stress
JNO62_01695	Q8CWG4	51.1	509	232	7	3	508	23	517	3.8e-140	493.8	Uniprot	glpD	Yersinia pestis	Pneumonic plague	Rodents	Mus musculus (related: house mouse)	Glycerol-3-phosphate dehydrogenase involved in glycerol fermentation
JNO62_01700	Q9L7R1	41	249	147	0	3	251	10	258	1.1e-52	202.2	Uniprot	yihW	Salmonella enterica	Salmonellosis	Rodents	Mus musculus (related: house mouse)	O-Antigen Capsule
JNO62_01785	P9WHE3	44.1	127	66	2	3	124	4	130	2.2e-14	73.9	Uniprot	Rv0652 (rplL)	Mycobacterium tuberculosis	Tuberculosis	Primates	Homo sapiens (related: human)	50S ribosomal protein
JNO62_01790	A3M1G3	65.2	1373	453	9	1	1364	1	1357	0	1718.4	Uniprot	RpoB	Acinetobacter baumannii	Nosocomial infection	Nematodes	Caenorhabditis elegans (related: roundworm)	beta-subunit of the RNA polymerase
JNO62_01840	I1RZ39	57.1	126	51	2	3	125	54	179	1.9e-34	140.6	Uniprot	GzOB039	Fusarium graminearum	Fusarium ear blight	Monocots	Triticum (related: wheat)	transcription factor
JNO62_01880	I1RCH5	46.7	304	123	8	7	273	59	360	1e-56	215.7	Uniprot	GzOB009	Fusarium graminearum	Fusarium ear blight	Monocots	Triticum (related: wheat)	transcription factor
JNO62_01880	I1RS24	32.7	171	101	4	79	236	45	214	5.8e-15	77	Uniprot	GzOB024	Fusarium graminearum	Fusarium ear blight	Monocots	Triticum (related: wheat)	transcription factor
JNO62_01965	Q8Y448	38.9	434	246	8	6	429	7	431	1.1e-76	282.7	Uniprot	secY	Listeria monocytogenes	Listeriosis	Rodents	Mus musculus (related: house mouse)	Protein translocase subunit SecY
JNO62_02045	B4F053	42.2	64	35	1	90	153	118	179	1.1e-06	48.9	Uniprot	RpoE	Proteus mirabilis	Urinary tract infections	Rodents	Mus musculus (related: house mouse)	RNA polymerase sigma-E factor
JNO62_02045	D4HVM9	30.2	149	93	4	14	156	34	177	1.9e-06	48.1	Uniprot	hrpL	Erwinia amylovora	Fire blight	Eudicots	Pyrus communis (related: pear)	Regulation of the type III secretion system
JNO62_02045	D4IAW2	30.2	149	93	4	14	156	34	177	1.9e-06	48.1	Uniprot	hrpL	Erwinia amylovora	Fire blight disease	Eudicots	Pyrus communis (related: pear)
JNO62_02045	P0A2F0	39.1	64	37	1	90	153	118	179	9.2e-06	45.8	Uniprot	rpoE	Salmonella enterica	Food poisoning	Rodents	Mus musculus (related: house mouse)	Regulators of systemic infection
JNO62_02065	E0SEI0	30.9	427	245	10	18	416	16	420	3.9e-39	157.9	Uniprot	lysA (Dda3937_02577)	Dickeya dadantii	Soft rot disease	Eudicots	Cichorium intybus (related: chicory)	Diamiopimelate decarboxylase
JNO62_02110	Q70M91	34.2	773	393	16	31	707	8	760	5e-103	370.9	Uniprot	PilQ	Neisseria meningitidis	No data found	Rodents	Mus musculus (related: house mouse)	The ligands for TNF-a and IL-8 in a glycan-dependent manner, and their del-etion results in decreased virulence and increased survival in a mouse model
JNO62_02110	C5A9K2	46.6	436	208	2	293	710	203	631	1.9e-97	352.4	Uniprot	T3SS	Burkholderia glumae	Panicle blight	Monocots	Oryza sativa (related: rice)	Tool for translocating pathogen effectors to monocot cells
JNO62_02110	Q9KKH8	23.4	192	138	3	523	707	335	524	3.5e-11	65.9	Uniprot	ysaC	Yersinia enterocolitica	Yersiniosis	Flies	Drosophila melanogaster (related: fruit fly)	Ysa T3SS are Ysc effectors
JNO62_02110	H9L495	21.5	274	176	7	431	698	236	476	3.2e-09	59.3	Uniprot	ssaC	Salmonella enterica	Gastroenteritis	Rodents	Mus musculus (related: house mouse)	Type III secretion
JNO62_02120	C5A9K4	70.9	358	104	0	1	358	1	358	2e-143	504.2	Uniprot	aroB	Burkholderia glumae	Panicle blight	Monocots	Oryza sativa (related: rice)	3-dehydroquinate synthase
JNO62_02145	Q5ZVD8	25.6	360	217	13	140	475	8	340	1.2e-07	53.5	Uniprot	LpdA	Legionella pneumophila	Legionellosis or legionnaires鈥?disease	Rodents	Mus musculus (related: house mouse)	Effector (plant avirulence determinant)
JNO62_02155	A0A086IQC3	34.5	220	141	3	32	249	49	267	2.7e-28	121.3	Uniprot	proV	Klebsiella pneumoniae	Pneumonia	Rodents	Mus musculus (related: house mouse)	Glycine betaine/L-proline transport ATP-binding protein
JNO62_02155	Q9K033	33.6	220	139	3	22	235	12	230	3.1e-24	107.8	Uniprot	cab (NMB0789)	Neisseria meningitidis	Septicemia	Primates	Homo sapiens (related: human)	Cysteine ATP binding protein
JNO62_02155	Q8ZQE4	34.8	207	124	5	7	207	2	203	3.2e-21	97.8	Uniprot	MacB	Salmonella enterica	Food poisoning; enteritis	Rodents	Mus musculus (related: house mouse)	ABC-Type Efflux Pump
JNO62_02155	Q8PM59	31.7	221	136	7	15	226	26	240	4.6e-20	94	Uniprot	pstB	Xanthomonas citri	Citrus canker	Eudicots	Citrus limonia (related: mandarin lime)	phosphate metabolism
JNO62_02155	H7C7L2	27.3	249	168	7	16	252	23	270	4.8e-17	84	Uniprot	oppF (bb0335)	Borreliella burgdorferi	Lyme disease	Rodents	Mus musculus (related: house mouse)	Oligopepeptide (Opp) transporter that drives transport by hydrolyzing ATP
JNO62_02155	A0A086VCI7	29.5	258	154	10	4	248	306	548	1.9e-13	72	Uniprot	ybtP	Escherichia coli	Urinary tract infection	Rodents	Mus musculus (related: house mouse)	ATP Binding Cassette Protein
JNO62_02155	B2SRG1	27.6	228	152	5	6	229	483	701	3.2e-13	71.2	Uniprot	raxB	Xanthomonas oryzae	Bacterial blight	Monocots	Oryza sativa (related: rice)	ATP-binding transporter protein required for Ax21 activity
JNO62_02155	Q96VL9	27.6	239	147	8	2	225	836	1063	2.4e-08	55.1	Uniprot	BCATRD	Botrytis cinerea	Grey mold	Eudicots	Solanum lycopersicum (related: tomato)	ABC transporter
JNO62_02155	A5H456	25.1	219	148	5	16	225	1182	1393	1e-06	49.7	Uniprot	MgAtr7	Zymoseptoria tritici	Septoria leaf blotch	Monocots	Triticum (related: wheat)	ATP-binding cassette (ABC) transporter
JNO62_02155	O60034	26.2	214	125	6	6	204	898	1093	2.9e-06	48.1	Uniprot	bcatrA	Botrytis cinerea	Grey mold	Eudicots	Vicia faba (related: fava bean)	ABC Transporter
JNO62_02170	A0A0H2ZCE5	43.7	206	113	1	33	238	31	233	1.7e-43	171.8	Uniprot	mlaA/vacJ	Pseudomonas aeruginosa	Infections	Rodents	Mus musculus (related: house mouse)	Outer membrane lipoprotein
JNO62_02185	G4NDE1	34.6	234	149	4	4	236	1289	1519	6.3e-29	123.6	Uniprot	ABC4	Magnaporthe oryzae	Rice blast	Monocots	Hordeum vulgare (related: barley)	multidrug resistance
JNO62_02185	Q53763	26.9	223	152	3	1	223	1	212	2.4e-20	95.1	Uniprot	StpC	Staphylococcus aureus	Skin infections; food poisoning; respiratory diseases	Birds	Gallus gallus (related: chicken)	Cysteine protease
JNO62_02185	Q66FK0	30.3	228	147	5	4	221	12	237	3.1e-20	94.7	Uniprot	hmuV	Yersinia pseudotuberculosis	Zoonotic infection	Even-toed ungulates	Ovis aries (related: sheep)	ABC hemin transporter, permease subunit
JNO62_02185	W9B5Y9	26.3	232	156	6	13	230	17	247	1.6e-16	82.4	Uniprot	FepC (VK055_1930)	Klebsiella pneumoniae	Pneumonia	Rodents	Mus musculus (related: house mouse)	Ferric vibriobactin ABC transporter, ATP-binding protein
JNO62_02185	A5H456	29.8	215	133	8	8	208	1182	1392	3.7e-13	71.2	Uniprot	MgAtr7	Zymoseptoria tritici	Septoria leaf blotch	Monocots	Triticum (related: wheat)	ATP-binding cassette (ABC) transporter
JNO62_02185	Q874F3	27.6	199	122	8	26	208	882	1074	2.4e-12	68.6	Uniprot	ABC2	Magnaporthe oryzae	Rice blast	Monocots	Oryza sativa (related: rice)	ABC transporter
JNO62_02185	A0A0E0V727	28.1	221	142	7	18	227	360	574	9.1e-12	66.6	Uniprot	ybtQ	Escherichia coli	Urinary tract infection	Rodents	Mus musculus (related: house mouse)	ATP Binding Cassette Protein
JNO62_02185	A0A086VCI7	27.9	222	131	7	18	222	329	538	1.2e-11	66.2	Uniprot	ybtP	Escherichia coli	Urinary tract infection	Rodents	Mus musculus (related: house mouse)	ATP Binding Cassette Protein
JNO62_02185	E9RBG1	27.9	197	123	6	8	190	861	1052	2e-11	65.5	Uniprot	abcG1	Aspergillus fumigatus	Invasive pulmonary aspergillosis	Rodents	Mus musculus (related: house mouse)	ATP-binding cassette (ABC) transporter
JNO62_02185	Q96VL9	26.7	195	128	5	8	190	852	1043	6.5e-10	60.5	Uniprot	BCATRD	Botrytis cinerea	Grey mold	Eudicots	Solanum lycopersicum (related: tomato)	ABC transporter
JNO62_02185	Q9C1I7	26.2	195	129	5	8	190	907	1098	1.5e-09	59.3	Uniprot	MgAtr4	Zymoseptoria tritici	Septoria leaf blotch	Monocots	Triticum (related: wheat)	ABC transporter
JNO62_02185	Q4X006	26.3	198	125	7	8	190	865	1056	4.2e-09	57.8	Uniprot	abcA	Aspergillus fumigatus	Invasive pulmonary aspergillosis	Moths	Galleria mellonella (related: greater wax moth)	ABC transporter-encoding genes
JNO62_02185	Q9UW03	27.6	181	108	6	26	190	836	1009	4.2e-09	57.8	Uniprot	BcatrB	Botrytis cinerea	Grey mold	Eudicots	Arabidopsis thaliana (related: thale cress)	ABC transporter
JNO62_02185	W1ATL3	27.3	150	105	2	22	171	20	165	3e-07	51.6	Uniprot	CcmA (VK055_1938)	Klebsiella pneumoniae	Pneumonia	Rodents	Mus musculus (related: house mouse)	Heme ABC exporter, ATP-binding protein
JNO62_02200	Q9HVW7	61.7	423	158	3	1	421	1	421	1.6e-144	508.1	Uniprot	murA	Pseudomonas aeruginosa	Infections	Eudicots	Lactuca sativa (related: garden lettuce)	UDP-N-acetylglucosamine 1-carboxyvinyltransferase
JNO62_02205	B5QZL1	32.5	209	126	6	10	208	6	209	2.1e-18	88.2	Uniprot	prt	Salmonella enterica	Colitis	Rodents	Mus musculus (related: house mouse)	OAg biosynthesis
JNO62_02220	G7TE30	47.4	211	90	4	3	196	169	375	3.3e-49	190.3	Uniprot	HisB	Xanthomonas oryzae	Rice bacterial blight	Monocots	Oryza sativa (related: rice)	Bifunctional enzyme implicated in the imidazoleglycerol-phosphate dehydratase activity
JNO62_02220	O42621	39.7	219	107	1	3	196	5	223	2.2e-40	161	Uniprot	PTH3	Magnaporthe oryzae	Rice blast	Monocots	Oryza sativa (related: rice)	Imidazole glycerol phosphate dehydrogenase
JNO62_02260	P57051	45.2	73	36	1	1	73	1	69	1.5e-09	57.4	Uniprot	tatA	Vibrio cholerae	Cholera	Rodents	Mus musculus (related: house mouse)	Translocate folded proteins; virulence
JNO62_02260	A0A0U1FZZ2	37.3	83	52	0	1	83	1	83	7.3e-09	55.1	Uniprot	tatA	Salmonella enterica	Salmonellosis	Eukaryotes	Dictyostelium discoideum (related: amoeba)	Sec-independent protein translocase protein
JNO62_02265	P57063	39.7	68	41	0	1	68	1	68	1.8e-06	48.1	Uniprot	tatB	Vibrio cholerae	Cholera	Rodents	Mus musculus (related: house mouse)	Translocate folded proteins; virulence
JNO62_02270	A0A0U1JBY1	48	248	126	2	13	260	4	248	2.9e-64	240.7	Uniprot	tatC	Salmonella enterica	Salmonellosis	Eukaryotes	Dictyostelium discoideum (related: amoeba)	Sec-independent protein translocase protein
JNO62_02270	Q7CPD5	48	248	126	2	13	260	4	248	2.9e-64	240.7	Uniprot	tatC	Salmonella enterica	Typhoid	Rodents	Mus musculus (related: house mouse)	Sec-independent protein translocase
JNO62_02270	Q9KVQ3	50.2	243	120	1	18	260	8	249	2.9e-64	240.7	Uniprot	tatC	Vibrio cholerae	Cholera	Rodents	Mus musculus (related: house mouse)	Translocate folded proteins; virulence
JNO62_02280	Q8DPC2	42.1	309	165	4	12	320	16	310	3.2e-58	221.1	Uniprot	potA	Streptococcus pneumoniae	Pneumococcal pneumonia	Rodents	Mus musculus (related: house mouse)	ABC transporter ATP-binding protein - spermidine/putrescine transport
JNO62_02280	Q9K033	38.3	243	143	4	4	240	2	243	1.9e-42	168.7	Uniprot	cab (NMB0789)	Neisseria meningitidis	Septicemia	Primates	Homo sapiens (related: human)	Cysteine ATP binding protein
JNO62_02280	A0A0H3JS81	37.5	224	136	2	1	221	1	223	1.2e-36	149.4	Uniprot	VraD	Staphylococcus aureus	Skin infections; food poisoning; respiratory diseases	Moths	Galleria mellonella (related: greater wax moth)	Involved in Gallidermin and Daptomycin Resistance
JNO62_02280	Q8ZQE4	41.5	205	110	4	18	218	23	221	9.8e-31	129.8	Uniprot	MacB	Salmonella enterica	Food poisoning; enteritis	Rodents	Mus musculus (related: house mouse)	ABC-Type Efflux Pump
JNO62_02280	P15031	34.4	241	147	4	4	238	3	238	2.7e-28	121.7	Uniprot	fecE	Escherichia coli	Bovine mastitis	Even-toed ungulates	Bos taurus (related: cattle)	Fe(3+) dicitrate transport ATP-binding protein
JNO62_02280	Q8PM59	30.3	254	152	7	2	240	19	262	2e-20	95.5	Uniprot	pstB	Xanthomonas citri	Citrus canker	Eudicots	Citrus limonia (related: mandarin lime)	phosphate metabolism
JNO62_02280	B2SRG1	35.6	205	115	8	18	216	503	696	2.8e-17	85.1	Uniprot	raxB	Xanthomonas oryzae	Bacterial blight	Monocots	Oryza sativa (related: rice)	ATP-binding transporter protein required for Ax21 activity
JNO62_02280	G4NDE1	25.4	232	156	3	21	252	494	708	3.1e-16	81.6	Uniprot	ABC4	Magnaporthe oryzae	Rice blast	Monocots	Hordeum vulgare (related: barley)	multidrug resistance
JNO62_02280	Q57EK6	28.4	222	131	5	6	225	43	238	8.9e-16	80.1	Uniprot	rfbE	Brucella abortus	Brucellosis	Rodents	Mus musculus (related: house mouse)	O-antigen export system ATP-binding protein
JNO62_02280	Q3Y5V5	25.1	255	153	8	3	227	368	614	1.2e-15	79.7	Uniprot	ABC3	Magnaporthe oryzae	Rice blast	Monocots	Hordeum vulgare (related: barley)	multidrug resistance; protection from oxidative stress
JNO62_02280	A0A0E0V727	28.3	244	141	10	12	238	354	580	1.5e-15	79.3	Uniprot	ybtQ	Escherichia coli	Urinary tract infection	Rodents	Mus musculus (related: house mouse)	ATP Binding Cassette Protein
JNO62_02280	Q5WWE3	25.9	239	161	7	2	233	483	712	6.4e-14	73.9	Uniprot	LssB	Legionella pneumophila	Legionellosis or legionnaires鈥?disease	Eukaryotes	Acanthamoeba castellanii (no common name found)	Functional Type 1 Secretion System
JNO62_02280	A0A086VCI7	30	207	126	9	29	227	340	535	8.3e-14	73.6	Uniprot	ybtP	Escherichia coli	Urinary tract infection	Rodents	Mus musculus (related: house mouse)	ATP Binding Cassette Protein
JNO62_02280	A0A0M2J080	26.8	205	117	5	4	182	2	199	3.6e-09	58.2	Uniprot	sufC	Salmonella enterica	Salmonellosis	Rodents	Mus musculus (related: house mouse)	Sulfur mobilization
JNO62_02280	W1ATL3	28.7	164	102	3	15	176	13	163	1.8e-08	55.8	Uniprot	CcmA (VK055_1938)	Klebsiella pneumoniae	Pneumonia	Rodents	Mus musculus (related: house mouse)	Heme ABC exporter, ATP-binding protein
JNO62_02295	C5A845	30.2	510	300	11	11	484	9	498	1.6e-39	159.5	Uniprot	PidS	Burkholderia glumae	Panicle blight	Monocots	Allium cepa (related: onion)	Sensor histidine kinase / two-component regulatory system (TCRS)
JNO62_02295	P40719	32.2	317	192	7	154	467	143	439	4.1e-27	118.2	Uniprot	QseC	Escherichia coli	Infections	Rodents	Mus musculus (related: house mouse)	sensory histidine kinase in two-component regulatory system
JNO62_02295	A0A0K0GKL7	30	247	158	4	218	461	717	951	2.3e-17	85.9	Uniprot	PXO_RS10565	Xanthomonas oryzae	Bacterial leaf blight	Monocots	Oryza sativa (related: rice)	Hybrid protein
JNO62_02295	A0A0K0GL88	31	229	147	5	237	463	539	758	3.9e-17	85.1	Uniprot	PXO_RS14595	Xanthomonas oryzae	Bacterial leaf blight	Monocots	Oryza sativa (related: rice)	Hybrid protein
JNO62_02295	B0RY65	27.9	305	189	7	165	463	128	407	1.8e-14	76.3	Uniprot	RavA	Xanthomonas campestris	Black rot disease	Eudicots	Brassica oleracea (no common name found)	histidine kinase
JNO62_02295	P0C0F7	29.4	255	159	6	223	469	164	405	2.3e-14	75.9	Uniprot	rpfC	Xanthomonas campestris	Black rot disease	Eudicots	Arabidopsis thaliana (related: thale cress)	Sensory/regulatory protein
JNO62_02295	P96368	25.8	450	288	13	9	423	17	455	3.1e-14	75.5	Uniprot	trcS	Mycobacterium tuberculosis	Tuberculosis	Rodents	Mus musculus (related: house mouse)	Two-Component Regulatory Systems
JNO62_02295	O69729	30.1	306	175	10	180	464	163	450	4e-14	75.1	Uniprot	tcrY	Mycobacterium tuberculosis	Tuberculosis	Rodents	Mus musculus (related: house mouse)	Two-Component Regulatory Systems
JNO62_02295	B2SRG8	26.4	390	224	12	118	480	57	410	8.9e-14	73.9	Uniprot	raxH	Xanthomonas oryzae	Bacterial blight	Monocots	Oryza sativa (related: rice)	Two component sensor kinase activity required for Ax21 (synonym: AvrXa21) activity
JNO62_02295	A0A0F7A0T2	26.9	253	159	6	238	484	511	743	7.5e-13	70.9	Uniprot	BphP1	Pseudomonas syringae	Brown spot on bean	Eudicots	Phaseolus vulgaris (related: kidney bean)	Red/far-red-light-sensing bacteriophytochrome
JNO62_02295	Q5GWK0	27.5	229	145	5	238	463	205	415	1.3e-12	70.1	Uniprot	PhoR	Xanthomonas oryzae	Bacterial leaf blight	Monocots	Oryza sativa (related: rice)	Two-component signal transduction system histidine kinase
JNO62_02295	P16575	29.7	219	141	5	247	461	719	928	1.7e-12	69.7	Uniprot	BvgS	Bordetella pertussis	Pertussis	Rodents	Mus musculus (related: house mouse)	Virulence sensor kinase
JNO62_02295	G3K6I0	27.4	252	166	5	223	469	164	403	4.9e-12	68.2	Uniprot	rpfC	Xanthomonas hortorum	Bacterial blight in pelargonium	Eudicots	Pelargonium x hortorum (related: zonal pelargonium)	encoding the histidine sensor kinase of the two-component system RfpC/RpfG
JNO62_02295	B4EIW7	27.8	230	146	6	240	463	228	443	1.7e-09	59.7	Uniprot	atsR	Burkholderia cenocepacia	Cystic fibrosis-like conditions	Moths	Galleria mellonella (related: greater wax moth)	global virulence regulator
JNO62_02295	Q8RMF4	29.1	230	140	8	247	467	289	504	8.6e-09	57.4	Uniprot	gacS	Acinetobacter baumannii	Bacteremia	Bony fishes	Danio rerio (related: zebrafish)	Sensor histidine kinase/ global virulence regulator
JNO62_02295	O42696	28.3	230	142	8	242	461	494	710	1.1e-08	57	Uniprot	CaNIK1	Candida albicans	Candidiasis	Rodents	Mus musculus (related: house mouse)	Histidine Kinase
JNO62_02295	O74271	28.3	230	142	8	242	461	494	710	1.1e-08	57	Uniprot	COS1/CHIK1	Candida albicans	Candidiasis	Rodents	Mus musculus (related: house mouse)	Histidine Kinase
JNO62_02295	Q8Z445	26.3	251	136	11	240	469	285	507	1.9e-08	56.2	Uniprot	barA	Salmonella enterica	Gastroenteritis	Rodents	Mus musculus (related: house mouse)
JNO62_02295	Q2G2U4	22.2	261	169	7	233	483	361	597	8.9e-06	47.4	Uniprot	walK	Staphylococcus aureus	Skin infections; food poisoning; respiratory diseases	Rodents	Mus musculus (related: house mouse)	Sensor protein kinase
JNO62_02300	Q5H3W2	44.3	230	128	0	1	230	65	294	5.8e-48	186.4	Uniprot	PXO_RS19415	Xanthomonas oryzae	Bacterial leaf blight	Monocots	Oryza sativa (related: rice)	Response regulator
JNO62_02300	C5A846	42.8	222	124	1	1	219	1	222	3.3e-43	170.6	Uniprot	PidR	Burkholderia glumae	Panicle blight	Monocots	Allium cepa (related: onion)	Response regulator/ two-component regulatory
JNO62_02300	P36556	42.3	220	125	1	1	220	1	218	3.1e-41	164.1	Uniprot	PmrA	Salmonella enterica	Salmonellosis	Rodents	Mus musculus (related: house mouse)	lipopolysaccharide modification regulator
JNO62_02300	Q83CA1	38.4	224	134	2	1	222	10	231	7.1e-38	152.9	Uniprot	PmrA	Coxiella burnetii	Q fever	Primates	Homo sapiens (related: human)	Response Regulator
JNO62_02300	Q8YG33	39	223	133	2	1	220	1	223	1.6e-37	151.8	Uniprot	BMEI1329	Brucella melitensis	Ovine brucellosis	Rodents	Mus musculus (related: house mouse)	Two-component response regulator
JNO62_02300	O69730	37.6	221	134	2	3	219	11	231	3.1e-33	137.5	Uniprot	tcrX	Mycobacterium tuberculosis	Tuberculosis	Rodents	Mus musculus (related: house mouse)	Two-Component Regulatory Systems
JNO62_02300	I3NI96	33.9	218	142	1	1	216	1	218	5.4e-30	126.7	Uniprot	phoP	Yersinia pseudotuberculosis	Zoonotic infection	Even-toed ungulates	Ovis aries (related: sheep)	Response regulator protein
JNO62_02300	D0ZV90	34.8	221	142	1	1	219	2	222	7.1e-30	126.3	Uniprot	PhoP	Salmonella enterica	Salmonellosis	Rodents	Mus musculus (related: house mouse)	Part of the two-component system PhoP-PhoQ that regulates virulence
JNO62_02300	P0DM78	34.8	221	142	1	1	219	2	222	7.1e-30	126.3	Uniprot	phoP	Salmonella enterica	Salmonellosis	Cellular slime molds	Dictyostelium discoideum (related: amoeba)	Virulence transcriptional regulatory protein
[truncated: 2,499 more rows]
