# Supplementary material for: Complete Genome Sequence Analysis of Ralstonia solanacearum Strain PeaFJ1 Provides Insights Into Its Strong Virulence in Peanut Plants
Source: Front Microbiol. 2022 Feb 23;13:830900. doi: 10.3389/fmicb.2022.830900 (PMC8904134; doi:10.3389/fmicb.2022.830900)
Supplement: Supplementary Table 3 — General features of genomic islands of PeaFJ1 genome. [file Table_3.XLS]

## Sheet: Sheet1
Table S3 General features of genomic islands of PeaFJ1 genome
GI_ID	Location	Length	Gene number	Start gene	End gene
1	Chromosome	24903	28	JNO62_00040	JNO62_00180
2	Chromosome	8793	10	JNO62_00955	JNO62_01000
3	Chromosome	13966	12	JNO62_01505	JNO62_01575
4	Chromosome	14223	12	JNO62_02330	JNO62_02390
5	Chromosome	21999	13	JNO62_02430	JNO62_02490
6	Chromosome	39216	32	JNO62_03575	JNO62_03730
7	Chromosome	20656	21	JNO62_04400	JNO62_04500
8	Chromosome	22696	17	JNO62_05130	JNO62_05225
9	Chromosome	7643	8	JNO62_05975	JNO62_06010
10	Chromosome	10075	10	JNO62_07240	JNO62_07290
11	Chromosome	21153	16	JNO62_09545	JNO62_09620
12	Chromosome	10065	15	JNO62_10980	JNO62_11050
13	Chromosome	42911	37	JNO62_11380	JNO62_11595
14	Chromosome	9840	9	JNO62_12695	JNO62_12745
15	Chromosome	36454	30	JNO62_12860	JNO62_13020
16	Chromosome	44382	30	JNO62_16425	JNO62_16590
17	Megaplasmid	17778	21	JNO62_17895	JNO62_18000
18	Megaplasmid	17003	20	JNO62_20060	JNO62_20160
19	Megaplasmid	17379	12	JNO62_21345	JNO62_21400
20	Megaplasmid	43512	31	JNO62_24140	JNO62_24320
21	Megaplasmid	31182	24	JNO62_24695	JNO62_24810
