# Supplementary material for: Complete Genome Sequence Analysis of Ralstonia solanacearum Strain PeaFJ1 Provides Insights Into Its Strong Virulence in Peanut Plants
Source: Front Microbiol. 2022 Feb 23;13:830900. doi: 10.3389/fmicb.2022.830900 (PMC8904134; doi:10.3389/fmicb.2022.830900)
Supplement: Supplementary Table 4 — General features of genomic prophages of PeaFJ1 genome. [file Table_4.XLS]

## Sheet: PeaFJ1.Prophage
		Table S4 General features of genomic prophages of PeaFJ1 genome
ID	#asmbl_id	prophage_ID	begin_region	end_region	size_region	G+C content (%)	best_db_match	begin_gene	end_gene	region_orientation	#genes
Prophage_001	CP069245	prophage_1	1313847	1300570	13278	66.67	NC_004821	JNO62_05975	JNO62_06045	-	15
Prophage_002	CP069245	prophage_2	2442246	2474604	32359	64.34	NC_009382	JNO62_10955	JNO62_11165	+	42
