# Supplementary material for: Complete Genome Sequence Analysis of Ralstonia solanacearum Strain PeaFJ1 Provides Insights Into Its Strong Virulence in Peanut Plants
Source: Front Microbiol. 2022 Feb 23;13:830900. doi: 10.3389/fmicb.2022.830900 (PMC8904134; doi:10.3389/fmicb.2022.830900)
Supplement: Supplementary Table 5 — The gene family of PeaFJ1 compared with other five sequenced strains. [file Table_5.XLS]

ORTHOMCL_id	ORTHOMCL_stat	HA4-1(number)	Rs-P.362200(number)	HZAU091(number)	CQPS-1(number)	GMI1000(number)	PeaFJ1(number)	HA4-1_list	Rs-P.362200_list	HZAU091_list	CQPS-1_list	GMI1000_list	PeaFJ1_list
ORTHOMCL0	69 genes,6 taxa	22	23	2	2	2	18	CFM90_RS01530;CFM90_RS01845;CFM90_RS05315;CFM90_RS06785;CFM90_RS09735;CFM90_RS11465;CFM90_RS11670;CFM90_RS13355;CFM90_RS14725;CFM90_RS15150;CFM90_RS15235;CFM90_RS19635;CFM90_RS20390;CFM90_RS21585;CFM90_RS21905;CFM90_RS21980;CFM90_RS21990;CFM90_RS22000;CFM90_RS22660;CFM90_RS23375;CFM90_RS24255;CFM90_RS25725	IMF25_RS00615;IMF25_RS02050;IMF25_RS04635;IMF25_RS04710;IMF25_RS05990;IMF25_RS06155;IMF25_RS07800;IMF25_RS09170;IMF25_RS09600;IMF25_RS09655;IMF25_RS13960;IMF25_RS17170;IMF25_RS17175;IMF25_RS17490;IMF25_RS18650;IMF25_RS19390;IMF25_RS21270;IMF25_RS22695;IMF25_RS23795;IMF25_RS24485;IMF25_RS25120;IMF25_RS25180;IMF25_RS25185	gene0311;gene3020	BC350_RS02385;BC350_RS25250	RS_RS18140;RS_RS22820	JNO62_03335;JNO62_08550;JNO62_11440;JNO62_12725;JNO62_13250;JNO62_14655;JNO62_16020;JNO62_16435;JNO62_18720;JNO62_20145;JNO62_21225;JNO62_21915;JNO62_22550;JNO62_22555;JNO62_22615;JNO62_22930;JNO62_24085;JNO62_24800
ORTHOMCL1	47 genes,5 taxa	12	14	2	9	0	10	CFM90_RS00375;CFM90_RS00570;CFM90_RS01890;CFM90_RS05210;CFM90_RS06455;CFM90_RS10265;CFM90_RS12335;CFM90_RS14240;CFM90_RS14390;CFM90_RS14665;CFM90_RS16120;CFM90_RS20900	IMF25_RS00515;IMF25_RS01720;IMF25_RS05235;IMF25_RS06795;IMF25_RS07140;IMF25_RS08680;IMF25_RS08830;IMF25_RS09105;IMF25_RS09990;IMF25_RS10545;IMF25_RS12810;IMF25_RS13005;IMF25_RS14290;IMF25_RS18165	gene0856;gene3264	BC350_RS00355;BC350_RS00880;BC350_RS01170;BC350_RS02245;BC350_RS07060;BC350_RS08300;BC350_RS10855;BC350_RS13345;BC350_RS15970	--	JNO62_02080;JNO62_02275;JNO62_03660;JNO62_07015;JNO62_08220;JNO62_13655;JNO62_15535;JNO62_15685;JNO62_17380;JNO62_23600
ORTHOMCL2	27 genes,5 taxa	7	7	0	1	6	6	CFM90_RS03445;CFM90_RS04355;CFM90_RS09715;CFM90_RS20885;CFM90_RS22615;CFM90_RS23260;CFM90_RS24405	IMF25_RS04690;IMF25_RS15830;IMF25_RS16750;IMF25_RS18180;IMF25_RS22555;IMF25_RS23900;IMF25_RS24520	--	BC350_RS01770	RS_RS25485;RS_RS25850;RS_RS25900;RS_RS26050;RS_RS26150;RS_RS26300	JNO62_05180;JNO62_06175;JNO62_11420;JNO62_20005;JNO62_21330;JNO62_21950
ORTHOMCL3	19 genes,3 taxa	0	0	1	16	2	0	--	--	p_gene1063	BC350_RS02090;BC350_RS02320;BC350_RS02955;BC350_RS05050;BC350_RS06230;BC350_RS08100;BC350_RS08235;BC350_RS10940;BC350_RS15095;BC350_RS18005;BC350_RS18085;BC350_RS18215;BC350_RS18415;BC350_RS19655;BC350_RS21385;BC350_RS26040	RS_RS08615;RS_RS22600	--
ORTHOMCL4	18 genes,6 taxa	3	4	1	2	4	4	CFM90_RS03865;CFM90_RS07430;CFM90_RS25940	IMF25_RS02675;IMF25_RS15440;IMF25_RS16260;IMF25_RS21060	gene1739	BC350_RS11490;BC350_RS12015	RS_RS26580;RS_RS26600;RS_RS26605;RS_RS26610	JNO62_04790;JNO62_05610;JNO62_09175;JNO62_18510
ORTHOMCL5	17 genes,6 taxa	2	3	5	3	2	2	CFM90_RS19850;CFM90_RS19855	IMF25_RS19165;IMF25_RS19170;IMF25_RS19175	p_gene0465;p_gene0864;p_gene0865;p_gene0866;p_gene0867	BC350_RS21120;BC350_RS25715;BC350_RS25720	RS_RS20185;RS_RS20190	JNO62_24580;JNO62_24585
ORTHOMCL6	16 genes,6 taxa	2	3	3	3	2	3	CFM90_RS07110;CFM90_RS24170	IMF25_RS02340;IMF25_RS02360;IMF25_RS22770	gene1809;gene1813;p_gene0079	BC350_RS16585;BC350_RS16595;BC350_RS19010	RS_RS09280;RS_RS23750	JNO62_08840;JNO62_08860;JNO62_20220
ORTHOMCL7	16 genes,6 taxa	2	3	3	2	3	3	CFM90_RS21460;CFM90_RS26320	IMF25_RS10865;IMF25_RS17610;IMF25_RS20685	gene3673;p_gene0587;p_gene1125	BC350_RS21770;BC350_RS24350	RS_RS17045;RS_RS18580;RS_RS21570	JNO62_00185;JNO62_18135;JNO62_23050
ORTHOMCL8	16 genes,6 taxa	2	3	3	2	3	3	CFM90_RS18995;CFM90_RS21395	IMF25_RS10630;IMF25_RS17675;IMF25_RS20010	gene0002;p_gene0599;p_gene1027	BC350_RS21830;BC350_RS24835	RS_RS00045;RS_RS18645;RS_RS21030	JNO62_17465;JNO62_23115;JNO62_25420
ORTHOMCL9	15 genes,5 taxa	0	3	1	2	4	5	--	IMF25_RS04675;IMF25_RS13385;IMF25_RS23665	gene1047	BC350_RS12865;BC350_RS26070	RS_RS02895;RS_RS07795;RS_RS11380;RS_RS19770	JNO62_00305;JNO62_00985;JNO62_11460;JNO62_16495;JNO62_17865
ORTHOMCL10	14 genes,6 taxa	2	2	2	3	3	2	CFM90_RS21815;CFM90_RS23195	IMF25_RS17270;IMF25_RS23960	p_gene0293;p_gene0525	BC350_RS14730;BC350_RS20610;BC350_RS20840	RS_RS04760;RS_RS09775;RS_RS17650	JNO62_21390;JNO62_22710
ORTHOMCL11	14 genes,3 taxa	5	4	0	0	0	5	CFM90_RS09785;CFM90_RS18200;CFM90_RS20320;CFM90_RS23255;CFM90_RS24725	IMF25_RS04755;IMF25_RS18720;IMF25_RS22235;IMF25_RS23905	--	--	--	JNO62_01520;JNO62_11490;JNO62_19690;JNO62_21335;JNO62_24155
ORTHOMCL12	13 genes,6 taxa	2	2	2	3	2	2	CFM90_RS11330;CFM90_RS23515	IMF25_RS05860;IMF25_RS23645	gene1083;p_gene0244	BC350_RS01810;BC350_RS19840;BC350_RS26145	RS_RS15980;RS_RS24525	JNO62_12595;JNO62_21085
ORTHOMCL13	13 genes,6 taxa	2	2	2	2	3	2	CFM90_RS21795;CFM90_RS23185	IMF25_RS17290;IMF25_RS23970	p_gene0294;p_gene0526	BC350_RS14720;BC350_RS20830	RS_RS04750;RS_RS09785;RS_RS17640	JNO62_21400;JNO62_22730
ORTHOMCL14	12 genes,6 taxa	2	2	1	3	2	2	CFM90_RS11325;CFM90_RS23520	IMF25_RS05855;IMF25_RS23640	p_gene0243	BC350_RS01805;BC350_RS19830;BC350_RS26140	RS_RS15975;RS_RS24520	JNO62_12590;JNO62_21080
ORTHOMCL15	12 genes,2 taxa	0	0	0	5	7	0	--	--	--	BC350_RS02380;BC350_RS06210;BC350_RS18950;BC350_RS19260;BC350_RS25155	RS_RS17755;RS_RS17890;RS_RS19440;RS_RS22595;RS_RS23430;RS_RS23560;RS_RS23690	--
ORTHOMCL16	12 genes,4 taxa	1	2	0	8	0	1	CFM90_RS05215	IMF25_RS00520;IMF25_RS14265	--	BC350_RS04230;BC350_RS05945;BC350_RS12750;BC350_RS12930;BC350_RS18940;BC350_RS20985;BC350_RS22350;BC350_RS22495	--	JNO62_07020
ORTHOMCL17	12 genes,6 taxa	2	2	2	2	2	2	CFM90_RS00045;CFM90_RS00150	IMF25_RS12480;IMF25_RS12585	gene3311;gene3333	BC350_RS09180;BC350_RS09285	RS_RS15135;RS_RS15240	JNO62_01750;JNO62_01855
ORTHOMCL18	12 genes,6 taxa	2	2	2	2	2	2	CFM90_RS00145;CFM90_RS19065	IMF25_RS12580;IMF25_RS19940	gene3312;p_gene1012	BC350_RS09280;BC350_RS24905	RS_RS15140;RS_RS20960	JNO62_01850;JNO62_25350
ORTHOMCL19	12 genes,6 taxa	2	2	2	2	2	2	CFM90_RS00695;CFM90_RS07185	IMF25_RS02430;IMF25_RS13130	gene1793;gene3196	BC350_RS09825;BC350_RS16755	RS_RS09385;RS_RS14605	JNO62_02520;JNO62_08930
ORTHOMCL20	12 genes,6 taxa	2	2	2	2	2	2	CFM90_RS01470;CFM90_RS04435	IMF25_RS13900;IMF25_RS16825	gene2384;gene3033	BC350_RS10600;BC350_RS13865	RS_RS10650;RS_RS13845	JNO62_03275;JNO62_06250
ORTHOMCL21	12 genes,6 taxa	1	1	1	5	3	1	CFM90_RS05855	IMF25_RS01125	gene2078	BC350_RS15320;BC350_RS19255;BC350_RS23415;BC350_RS24490;BC350_RS25160	RS_RS01030;RS_RS16790;RS_RS17760	JNO62_07625
ORTHOMCL22	12 genes,6 taxa	2	2	2	2	2	2	CFM90_RS07030;CFM90_RS22610	IMF25_RS02285;IMF25_RS24525	gene1825;p_gene0398	BC350_RS16525;BC350_RS20685	RS_RS09210;RS_RS17345	JNO62_08785;JNO62_21955
ORTHOMCL23	12 genes,6 taxa	2	2	2	2	2	2	CFM90_RS20450;CFM90_RS21965	IMF25_RS18595;IMF25_RS25170	p_gene0506;p_gene0770	BC350_RS18505;BC350_RS21330	RS_RS18150;RS_RS19645	JNO62_22605;JNO62_24030
ORTHOMCL24	12 genes,6 taxa	2	2	2	2	2	2	CFM90_RS24910;CFM90_RS24915	IMF25_RS22060;IMF25_RS22065	p_gene1389;p_gene1390	BC350_RS22985;BC350_RS22990	RS_RS22915;RS_RS22920	JNO62_19515;JNO62_19520
ORTHOMCL25	12 genes,6 taxa	2	2	2	2	2	2	CFM90_RS18845;CFM90_RS18850	IMF25_RS20155;IMF25_RS20160	p_gene1056;p_gene1057	BC350_RS24685;BC350_RS24690	RS_RS21175;RS_RS21180	JNO62_17585;JNO62_17590
ORTHOMCL26	12 genes,5 taxa	3	4	1	1	0	3	CFM90_RS14915;CFM90_RS23900;CFM90_RS25950	IMF25_RS03205;IMF25_RS17725;IMF25_RS23040;IMF25_RS23255	gene2394	BC350_RS26150	--	JNO62_17960;JNO62_20490;JNO62_20695
ORTHOMCL27	12 genes,5 taxa	3	3	3	0	1	2	CFM90_RS11565;CFM90_RS14715;CFM90_RS20445	IMF25_RS06070;IMF25_RS09160;IMF25_RS18600	gene0313;gene1040;p_gene0771	--	RS_RS19650	JNO62_16010;JNO62_24035
ORTHOMCL28	11 genes,6 taxa	2	2	2	2	1	2	CFM90_RS17450;CFM90_RS20295	IMF25_RS11740;IMF25_RS18745	gene3487;p_gene0796	BC350_RS08215;BC350_RS18360	RS_RS19780	JNO62_01070;JNO62_24180
ORTHOMCL29	11 genes,6 taxa	2	2	2	1	2	2	CFM90_RS17805;CFM90_RS20050	IMF25_RS12100;IMF25_RS18970	gene3403;p_gene0827	BC350_RS08585	RS_RS15575;RS_RS20000	JNO62_01420;JNO62_24380
ORTHOMCL30	11 genes,6 taxa	2	2	2	2	1	2	CFM90_RS06525;CFM90_RS19310	IMF25_RS01790;IMF25_RS19710	gene1932;p_gene0970	BC350_RS16035;BC350_RS25170	RS_RS20715	JNO62_08290;JNO62_25120
ORTHOMCL31	11 genes,6 taxa	1	2	2	2	2	2	CFM90_RS19705	IMF25_RS19325;IMF25_RS23225	p_gene0165;p_gene0896	BC350_RS19440;BC350_RS25560	RS_RS20330;RS_RS24145	JNO62_20675;JNO62_24735
ORTHOMCL32	11 genes,6 taxa	2	2	2	1	2	2	CFM90_RS19230;CFM90_RS22160	IMF25_RS19790;IMF25_RS24965	p_gene0474;p_gene0983	BC350_RS25080	RS_RS17985;RS_RS20795	JNO62_22395;JNO62_25200
ORTHOMCL33	11 genes,4 taxa	5	2	3	0	0	1	CFM90_RS03425;CFM90_RS09725;CFM90_RS15205;CFM90_RS16355;CFM90_RS22785	IMF25_RS04700;IMF25_RS10760	gene0192;gene1328;p_gene1150	--	--	JNO62_11430
ORTHOMCL34	11 genes,3 taxa	3	4	0	0	0	4	CFM90_RS11500;CFM90_RS15185;CFM90_RS24140	IMF25_RS06010;IMF25_RS08000;IMF25_RS09625;IMF25_RS22800	--	--	--	JNO62_12745;JNO62_14855;JNO62_16460;JNO62_20250
ORTHOMCL35	10 genes,6 taxa	2	2	2	1	1	2	CFM90_RS11555;CFM90_RS14735	IMF25_RS06060;IMF25_RS09180	gene0309;gene1042	BC350_RS01995	RS_RS16120	JNO62_12795;JNO62_16030
ORTHOMCL36	10 genes,6 taxa	2	2	1	2	2	1	CFM90_RS11710;CFM90_RS20300	IMF25_RS06190;IMF25_RS18740	p_gene0795	BC350_RS02420;BC350_RS18365	RS_RS04425;RS_RS19775	JNO62_24175
ORTHOMCL37	10 genes,6 taxa	2	2	1	2	1	2	CFM90_RS06795;CFM90_RS24130	IMF25_RS02055;IMF25_RS22810	p_gene0082	BC350_RS16290;BC350_RS19025	RS_RS08980	JNO62_08555;JNO62_20260
ORTHOMCL38	10 genes,4 taxa	5	2	2	0	0	1	CFM90_RS03430;CFM90_RS09720;CFM90_RS15200;CFM90_RS16350;CFM90_RS22780	IMF25_RS04695;IMF25_RS10755	gene1327;p_gene1148	--	--	JNO62_11425
ORTHOMCL39	10 genes,4 taxa	3	3	1	0	0	3	CFM90_RS05450;CFM90_RS14705;CFM90_RS20590	IMF25_RS00750;IMF25_RS09150;IMF25_RS18460	p_gene0749	--	--	JNO62_07250;JNO62_16005;JNO62_23895
ORTHOMCL40	10 genes,5 taxa	2	2	3	0	1	2	CFM90_RS06765;CFM90_RS24165	IMF25_RS02030;IMF25_RS22775	gene1880;gene1884;p_gene0080	--	RS_RS22295	JNO62_08530;JNO62_20225
ORTHOMCL41	10 genes,4 taxa	3	2	1	0	0	4	CFM90_RS15285;CFM90_RS17350;CFM90_RS18525	IMF25_RS09705;IMF25_RS20465	gene0201	--	--	JNO62_00040;JNO62_12935;JNO62_16550;JNO62_17900
ORTHOMCL42	10 genes,4 taxa	3	2	1	0	0	4	CFM90_RS15290;CFM90_RS17345;CFM90_RS18530	IMF25_RS09710;IMF25_RS20460	gene0200	--	--	JNO62_00035;JNO62_12940;JNO62_16555;JNO62_17895
ORTHOMCL43	9 genes,6 taxa	2	2	1	2	1	1	CFM90_RS11290;CFM90_RS11685	IMF25_RS05830;IMF25_RS06165	gene1091	BC350_RS01775;BC350_RS02395	RS_RS04445	JNO62_12565
ORTHOMCL44	9 genes,6 taxa	2	2	1	2	1	1	CFM90_RS11295;CFM90_RS11690	IMF25_RS05835;IMF25_RS06170	gene1090	BC350_RS01780;BC350_RS02400	RS_RS04440	JNO62_12570
ORTHOMCL45	9 genes,6 taxa	2	2	1	1	1	2	CFM90_RS02235;CFM90_RS18455	IMF25_RS14630;IMF25_RS20535	gene2867	BC350_RS11330	RS_RS13205	JNO62_04000;JNO62_17980
ORTHOMCL46	9 genes,2 taxa	0	0	0	1	8	0	--	--	--	BC350_RS14885	RS_RS00510;RS_RS00540;RS_RS03205;RS_RS10920;RS_RS17005;RS_RS18190;RS_RS22680;RS_RS25140	--
ORTHOMCL47	9 genes,6 taxa	2	2	1	1	1	2	CFM90_RS07120;CFM90_RS26365	IMF25_RS02370;IMF25_RS20590	p_gene1118	BC350_RS24390	RS_RS09305	JNO62_18035;JNO62_18090
ORTHOMCL48	8 genes,5 taxa	0	1	1	3	2	1	--	IMF25_RS06085	gene1036	BC350_RS02030;BC350_RS02635;BC350_RS18230	RS_RS04190;RS_RS16175	JNO62_12820
ORTHOMCL49	8 genes,6 taxa	1	1	1	2	2	1	CFM90_RS17380	IMF25_RS11680	gene3500	BC350_RS02110;BC350_RS08150	RS_RS15930;RS_RS16265	JNO62_01010
ORTHOMCL50	8 genes,6 taxa	2	1	1	2	1	1	CFM90_RS11065;CFM90_RS11835	IMF25_RS06305	gene0962	BC350_RS02370;BC350_RS18120	RS_RS04300	JNO62_13160
ORTHOMCL51	8 genes,6 taxa	2	1	1	2	1	1	CFM90_RS11055;CFM90_RS11825	IMF25_RS06295	gene0964	BC350_RS02510;BC350_RS18110	RS_RS04310	JNO62_13150
ORTHOMCL52	8 genes,6 taxa	2	1	1	2	1	1	CFM90_RS11070;CFM90_RS11840	IMF25_RS06310	gene0961	BC350_RS02540;BC350_RS18125	RS_RS04295	JNO62_13165
ORTHOMCL53	8 genes,6 taxa	2	1	1	2	1	1	CFM90_RS11090;CFM90_RS11860	IMF25_RS06330	gene0957	BC350_RS02560;BC350_RS18145	RS_RS04275	JNO62_13185
ORTHOMCL54	8 genes,6 taxa	2	1	1	2	1	1	CFM90_RS11095;CFM90_RS11865	IMF25_RS06335	gene0956	BC350_RS02565;BC350_RS18150	RS_RS04270	JNO62_13190
ORTHOMCL55	8 genes,6 taxa	2	1	1	2	1	1	CFM90_RS11110;CFM90_RS11880	IMF25_RS06350	gene0953	BC350_RS02580;BC350_RS18165	RS_RS04255	JNO62_13205
ORTHOMCL56	8 genes,6 taxa	2	1	1	2	1	1	CFM90_RS11125;CFM90_RS11895	IMF25_RS06365	gene0950	BC350_RS02595;BC350_RS18185	RS_RS04240	JNO62_13220
ORTHOMCL57	8 genes,6 taxa	2	1	1	2	1	1	CFM90_RS11170;CFM90_RS11585	IMF25_RS06075	gene1038	BC350_RS02625;BC350_RS18220	RS_RS04200	JNO62_12810
ORTHOMCL58	8 genes,6 taxa	2	1	1	2	1	1	CFM90_RS11185;CFM90_RS11600	IMF25_RS06090	gene1035	BC350_RS02640;BC350_RS18235	RS_RS04185	JNO62_12825
ORTHOMCL59	8 genes,6 taxa	2	1	1	2	1	1	CFM90_RS11195;CFM90_RS11610	IMF25_RS06100	gene1033	BC350_RS02650;BC350_RS18245	RS_RS04175	JNO62_12835
ORTHOMCL60	8 genes,6 taxa	2	1	1	2	1	1	CFM90_RS11200;CFM90_RS11615	IMF25_RS06105	gene1032	BC350_RS02655;BC350_RS18250	RS_RS04170	JNO62_12840
ORTHOMCL61	8 genes,6 taxa	2	1	1	2	1	1	CFM90_RS11210;CFM90_RS11625	IMF25_RS06115	gene1030	BC350_RS02665;BC350_RS18260	RS_RS04160	JNO62_12850
ORTHOMCL62	8 genes,6 taxa	2	1	1	2	1	1	CFM90_RS17325;CFM90_RS18155	IMF25_RS11630	gene3509	BC350_RS08915;BC350_RS20645	RS_RS04785	JNO62_00955
ORTHOMCL63	8 genes,6 taxa	1	1	1	2	2	1	CFM90_RS11320	IMF25_RS05850	gene1086	BC350_RS19825;BC350_RS26135	RS_RS15970;RS_RS24515	JNO62_12585
ORTHOMCL64	8 genes,5 taxa	2	2	0	1	1	2	CFM90_RS21910;CFM90_RS21915	IMF25_RS25125;IMF25_RS25130	--	BC350_RS21380	RS_RS26010	JNO62_22560;JNO62_22565
ORTHOMCL65	8 genes,6 taxa	2	1	1	1	1	2	CFM90_RS09215;CFM90_RS19915	IMF25_RS19105	p_gene0853	BC350_RS25800	RS_RS20130	JNO62_10925;JNO62_24520
ORTHOMCL66	7 genes,6 taxa	1	1	1	2	1	1	CFM90_RS08735	IMF25_RS03955	gene1474	BC350_RS00010;BC350_RS18015	RS_RS06210	JNO62_10445
ORTHOMCL67	7 genes,6 taxa	1	1	1	2	1	1	CFM90_RS08740	IMF25_RS03960	gene1473	BC350_RS00015;BC350_RS18020	RS_RS06205	JNO62_10450
ORTHOMCL68	7 genes,6 taxa	1	1	1	2	1	1	CFM90_RS08745	IMF25_RS03965	gene1472	BC350_RS00020;BC350_RS18025	RS_RS06200	JNO62_10455
ORTHOMCL69	7 genes,6 taxa	1	1	1	2	1	1	CFM90_RS08755	IMF25_RS03975	gene1470	BC350_RS00030;BC350_RS18035	RS_RS06190	JNO62_10465
ORTHOMCL70	7 genes,6 taxa	1	1	1	1	2	1	CFM90_RS09860	IMF25_RS04830	gene1297	BC350_RS00755	RS_RS05475;RS_RS17425	JNO62_11565
ORTHOMCL71	7 genes,6 taxa	1	1	1	2	1	1	CFM90_RS11315	IMF25_RS05845	gene1088	BC350_RS01795;BC350_RS26130	RS_RS15965	JNO62_12580
ORTHOMCL72	7 genes,6 taxa	1	1	2	1	1	1	CFM90_RS11560	IMF25_RS06065	gene0312;gene1041	BC350_RS02000	RS_RS16125	JNO62_12800
ORTHOMCL73	7 genes,6 taxa	1	1	1	2	1	1	CFM90_RS11870	IMF25_RS06340	gene0955	BC350_RS02570;BC350_RS18155	RS_RS04265	JNO62_13195
ORTHOMCL74	7 genes,6 taxa	1	1	1	2	1	1	CFM90_RS11875	IMF25_RS06345	gene0954	BC350_RS02575;BC350_RS18160	RS_RS04260	JNO62_13200
ORTHOMCL75	7 genes,6 taxa	1	1	1	2	1	1	CFM90_RS11885	IMF25_RS06355	gene0952	BC350_RS02585;BC350_RS18170	RS_RS19905	JNO62_13210
ORTHOMCL76	7 genes,6 taxa	1	1	1	2	1	1	CFM90_RS11590	IMF25_RS06080	gene1037	BC350_RS02630;BC350_RS18225	RS_RS04195	JNO62_12815
ORTHOMCL77	7 genes,6 taxa	2	1	1	1	1	1	CFM90_RS11190;CFM90_RS11605	IMF25_RS06095	gene1034	BC350_RS02645	RS_RS04180	JNO62_12830
ORTHOMCL78	7 genes,6 taxa	2	1	1	1	1	1	CFM90_RS11205;CFM90_RS11620	IMF25_RS06110	gene1031	BC350_RS02660	RS_RS04165	JNO62_12845
ORTHOMCL79	7 genes,3 taxa	0	1	0	2	4	0	--	IMF25_RS09360	--	BC350_RS02695;BC350_RS04875	RS_RS01220;RS_RS11705;RS_RS19325;RS_RS21680	--
ORTHOMCL80	7 genes,3 taxa	0	1	0	2	4	0	--	IMF25_RS09355	--	BC350_RS02700;BC350_RS04870	RS_RS01225;RS_RS11710;RS_RS19330;RS_RS21685	--
ORTHOMCL81	7 genes,6 taxa	1	1	1	2	1	1	CFM90_RS25315	IMF25_RS21665	p_gene1317	BC350_RS03705;BC350_RS23385	RS_RS03175	JNO62_19115
ORTHOMCL82	7 genes,6 taxa	1	1	1	1	2	1	CFM90_RS07305	IMF25_RS02555	gene1766	BC350_RS03735	RS_RS03155;RS_RS07365	JNO62_09055
ORTHOMCL83	7 genes,2 taxa	0	0	0	3	4	0	--	--	--	BC350_RS04835;BC350_RS06220;BC350_RS07025	RS_RS04135;RS_RS07500;RS_RS23010;RS_RS25540	--
ORTHOMCL84	7 genes,6 taxa	1	1	1	2	1	1	CFM90_RS05530	IMF25_RS00835	gene2144	BC350_RS06165;BC350_RS15165	RS_RS00925	JNO62_07335
ORTHOMCL85	7 genes,3 taxa	0	0	1	2	4	0	--	--	p_gene0806	BC350_RS10955;BC350_RS23440	RS_RS07225;RS_RS09230;RS_RS19365;RS_RS19855	--
ORTHOMCL86	7 genes,6 taxa	1	2	1	1	1	1	CFM90_RS04715	IMF25_RS00020;IMF25_RS17095	gene2327	BC350_RS14140	RS_RS10380	JNO62_06520
ORTHOMCL87	7 genes,6 taxa	1	2	1	1	1	1	CFM90_RS04720	IMF25_RS00025;IMF25_RS17100	gene2326	BC350_RS14145	RS_RS10375	JNO62_06525
ORTHOMCL88	7 genes,6 taxa	1	2	1	1	1	1	CFM90_RS04725	IMF25_RS00030;IMF25_RS17105	gene2325	BC350_RS14150	RS_RS10370	JNO62_06530
ORTHOMCL89	7 genes,6 taxa	1	2	1	1	1	1	CFM90_RS04730	IMF25_RS00035;IMF25_RS17110	gene2324	BC350_RS14155	RS_RS10365	JNO62_06535
ORTHOMCL90	7 genes,6 taxa	1	2	1	1	1	1	CFM90_RS04735	IMF25_RS00040;IMF25_RS17115	gene2323	BC350_RS14160	RS_RS10360	JNO62_06540
ORTHOMCL91	7 genes,6 taxa	1	2	1	1	1	1	CFM90_RS04740	IMF25_RS00045;IMF25_RS17120	gene2322	BC350_RS14165	RS_RS10355	JNO62_06545
ORTHOMCL92	7 genes,6 taxa	1	2	1	1	1	1	CFM90_RS04750	IMF25_RS00055;IMF25_RS17130	gene2320	BC350_RS14175	RS_RS10345	JNO62_06555
ORTHOMCL93	7 genes,6 taxa	1	2	1	1	1	1	CFM90_RS04755	IMF25_RS00060;IMF25_RS17135	gene2319	BC350_RS14180	RS_RS10340	JNO62_06560
ORTHOMCL94	7 genes,6 taxa	1	2	1	1	1	1	CFM90_RS04760	IMF25_RS00065;IMF25_RS17140	gene2318	BC350_RS14185	RS_RS10335	JNO62_06565
ORTHOMCL95	7 genes,6 taxa	1	2	1	1	1	1	CFM90_RS04765	IMF25_RS00070;IMF25_RS17145	gene2317	BC350_RS14190	RS_RS10330	JNO62_06570
ORTHOMCL96	7 genes,6 taxa	1	1	1	2	1	1	CFM90_RS06520	IMF25_RS01785	gene1933	BC350_RS16030;BC350_RS25175	RS_RS20710	JNO62_08285
ORTHOMCL97	7 genes,6 taxa	1	1	1	2	1	1	CFM90_RS06530	IMF25_RS01795	gene1931	BC350_RS16040;BC350_RS25165	RS_RS20720	JNO62_08295
ORTHOMCL98	7 genes,6 taxa	2	1	1	1	1	1	CFM90_RS11085;CFM90_RS11855	IMF25_RS06325	gene0958	BC350_RS18140	RS_RS04280	JNO62_13180
ORTHOMCL99	7 genes,5 taxa	2	2	1	1	0	1	CFM90_RS11720;CFM90_RS20330	IMF25_RS06200;IMF25_RS18710	p_gene0793	BC350_RS18390	--	JNO62_24145
ORTHOMCL100	7 genes,6 taxa	1	1	1	1	2	1	CFM90_RS23455	IMF25_RS23715	p_gene0254	BC350_RS19900	RS_RS21445;RS_RS24595	JNO62_21145
ORTHOMCL101	7 genes,6 taxa	1	2	1	1	1	1	CFM90_RS21825	IMF25_RS17260;IMF25_RS25275	p_gene0523	BC350_RS21320	RS_RS18130	JNO62_22700
ORTHOMCL102	7 genes,6 taxa	1	2	1	1	1	1	CFM90_RS21880	IMF25_RS17205;IMF25_RS25215	p_gene0511	BC350_RS21395	RS_RS18215	JNO62_22645
ORTHOMCL103	7 genes,6 taxa	1	2	1	1	1	1	CFM90_RS21875	IMF25_RS17210;IMF25_RS25220	p_gene0512	BC350_RS21400	RS_RS18220	JNO62_22650
ORTHOMCL104	7 genes,6 taxa	1	2	1	1	1	1	CFM90_RS21870	IMF25_RS17215;IMF25_RS25225	p_gene0513	BC350_RS21405	RS_RS18225	JNO62_22655
ORTHOMCL105	7 genes,6 taxa	1	2	1	1	1	1	CFM90_RS21860	IMF25_RS17225;IMF25_RS25235	p_gene0515	BC350_RS21415	RS_RS18235	JNO62_22665
ORTHOMCL106	7 genes,6 taxa	1	2	1	1	1	1	CFM90_RS21855	IMF25_RS17230;IMF25_RS25240	p_gene0516	BC350_RS21420	RS_RS18240	JNO62_22670
ORTHOMCL107	7 genes,6 taxa	1	2	1	1	1	1	CFM90_RS21850	IMF25_RS17235;IMF25_RS25245	p_gene0517	BC350_RS21425	RS_RS18245	JNO62_22675
ORTHOMCL108	7 genes,6 taxa	1	1	1	1	2	1	CFM90_RS24265	IMF25_RS22690	p_gene0066	BC350_RS22355	RS_RS23530;RS_RS23660	JNO62_20140
ORTHOMCL109	7 genes,6 taxa	1	1	1	1	2	1	CFM90_RS24275	IMF25_RS22685	p_gene0065	BC350_RS22365	RS_RS23515;RS_RS23645	JNO62_20135
ORTHOMCL110	7 genes,6 taxa	1	1	1	1	2	1	CFM90_RS24280	IMF25_RS22680	p_gene0064	BC350_RS22370	RS_RS23510;RS_RS23640	JNO62_20130
ORTHOMCL111	7 genes,6 taxa	1	1	1	1	2	1	CFM90_RS24295	IMF25_RS22665	p_gene0061	BC350_RS22385	RS_RS23505;RS_RS23635	JNO62_20115
ORTHOMCL112	7 genes,6 taxa	1	1	1	1	2	1	CFM90_RS24300	IMF25_RS22660	p_gene0060	BC350_RS22390	RS_RS23500;RS_RS23630	JNO62_20110
ORTHOMCL113	7 genes,6 taxa	1	1	1	1	2	1	CFM90_RS24305	IMF25_RS22655	p_gene0059	BC350_RS22395	RS_RS23495;RS_RS23625	JNO62_20105
ORTHOMCL114	7 genes,6 taxa	1	1	1	1	2	1	CFM90_RS24310	IMF25_RS22650	p_gene0058	BC350_RS22400	RS_RS23490;RS_RS23620	JNO62_20100
ORTHOMCL115	7 genes,6 taxa	1	1	1	1	2	1	CFM90_RS24315	IMF25_RS22645	p_gene0057	BC350_RS22405	RS_RS23485;RS_RS23615	JNO62_20095
ORTHOMCL116	7 genes,6 taxa	1	1	1	1	2	1	CFM90_RS24320	IMF25_RS22640	p_gene0056	BC350_RS22410	RS_RS23480;RS_RS23610	JNO62_20090
ORTHOMCL117	7 genes,6 taxa	1	1	1	1	2	1	CFM90_RS24340	IMF25_RS22620	p_gene0054	BC350_RS22435	RS_RS23470;RS_RS23600	JNO62_20070
ORTHOMCL118	7 genes,6 taxa	1	1	1	1	2	1	CFM90_RS24345	IMF25_RS22615	p_gene0053	BC350_RS22440	RS_RS23465;RS_RS23595	JNO62_20065
ORTHOMCL119	7 genes,6 taxa	1	1	1	1	2	1	CFM90_RS24350	IMF25_RS22610	p_gene0052	BC350_RS22445	RS_RS23460;RS_RS23590	JNO62_20060
ORTHOMCL120	7 genes,6 taxa	1	1	1	1	2	1	CFM90_RS24355	IMF25_RS22605	p_gene0051	BC350_RS22450	RS_RS23455;RS_RS23585	JNO62_20055
ORTHOMCL121	7 genes,6 taxa	1	1	1	1	2	1	CFM90_RS24360	IMF25_RS22600	p_gene0050	BC350_RS22455	RS_RS23450;RS_RS23580	JNO62_20050
ORTHOMCL122	7 genes,6 taxa	1	1	1	1	2	1	CFM90_RS25200	IMF25_RS21780	p_gene1334	BC350_RS23275	RS_RS17160;RS_RS22615	JNO62_19235
ORTHOMCL123	7 genes,6 taxa	1	1	1	1	2	1	CFM90_RS25700	IMF25_RS21295	p_gene1251	BC350_RS23750	RS_RS17535;RS_RS22190	JNO62_18745
ORTHOMCL124	7 genes,6 taxa	1	1	1	2	1	1	CFM90_RS19905	IMF25_RS19115	p_gene0856	BC350_RS25780;BC350_RS25790	RS_RS20140	JNO62_24530
ORTHOMCL125	7 genes,6 taxa	1	1	2	1	1	1	CFM90_RS23500	IMF25_RS23660	gene1079;p_gene0245	BC350_RS26160	RS_RS15990	JNO62_21100
ORTHOMCL126	7 genes,5 taxa	2	2	0	1	1	1	CFM90_RS11285;CFM90_RS11680	IMF25_RS05825;IMF25_RS06160	--	BC350_RS26900	RS_RS25380	JNO62_12560
ORTHOMCL127	7 genes,6 taxa	1	1	1	1	2	1	CFM90_RS27200	IMF25_RS19800	p_gene0984	BC350_RS27050	RS_RS26230;RS_RS27155	JNO62_25210
ORTHOMCL128	7 genes,4 taxa	2	2	1	0	0	2	CFM90_RS15535;CFM90_RS18640	IMF25_RS09955;IMF25_RS20360	p_gene1100	--	--	JNO62_16795;JNO62_17790
ORTHOMCL129	7 genes,3 taxa	3	2	0	0	0	2	CFM90_RS15620;CFM90_RS20225;CFM90_RS21960	IMF25_RS10045;IMF25_RS18805	--	--	--	JNO62_16880;JNO62_24240
ORTHOMCL130	7 genes,1 taxa	0	0	0	0	7	0	--	--	--	--	RS_RS07465;RS_RS09410;RS_RS15920;RS_RS16240;RS_RS19390;RS_RS23425;RS_RS26345	--
ORTHOMCL131	6 genes,6 taxa	1	1	1	1	1	1	CFM90_RS08750	IMF25_RS03970	gene1471	BC350_RS00025	RS_RS06195	JNO62_10460
ORTHOMCL132	6 genes,6 taxa	1	1	1	1	1	1	CFM90_RS08760	IMF25_RS03980	gene1469	BC350_RS00035	RS_RS06185	JNO62_10470
ORTHOMCL133	6 genes,6 taxa	1	1	1	1	1	1	CFM90_RS08765	IMF25_RS03985	gene1468	BC350_RS00040	RS_RS06180	JNO62_10475
ORTHOMCL134	6 genes,6 taxa	1	1	1	1	1	1	CFM90_RS08770	IMF25_RS03990	gene1467	BC350_RS00045	RS_RS06175	JNO62_10480
ORTHOMCL135	6 genes,6 taxa	1	1	1	1	1	1	CFM90_RS08775	IMF25_RS03995	gene1466	BC350_RS00050	RS_RS06170	JNO62_10485
ORTHOMCL136	6 genes,6 taxa	1	1	1	1	1	1	CFM90_RS08780	IMF25_RS04000	gene1465	BC350_RS00055	RS_RS06165	JNO62_10490
ORTHOMCL137	6 genes,6 taxa	1	1	1	1	1	1	CFM90_RS08785	IMF25_RS04005	gene1464	BC350_RS00060	RS_RS06160	JNO62_10495
ORTHOMCL138	6 genes,6 taxa	1	1	1	1	1	1	CFM90_RS08790	IMF25_RS04010	gene1463	BC350_RS00065	RS_RS06155	JNO62_10500
ORTHOMCL139	6 genes,6 taxa	1	1	1	1	1	1	CFM90_RS08800	IMF25_RS04020	gene1461	BC350_RS00075	RS_RS06145	JNO62_10510
ORTHOMCL140	6 genes,6 taxa	1	1	1	1	1	1	CFM90_RS08805	IMF25_RS04025	gene1460	BC350_RS00080	RS_RS06140	JNO62_10515
ORTHOMCL141	6 genes,6 taxa	1	1	1	1	1	1	CFM90_RS08810	IMF25_RS04030	gene1459	BC350_RS00085	RS_RS06135	JNO62_10520
ORTHOMCL142	6 genes,6 taxa	1	1	1	1	1	1	CFM90_RS08815	IMF25_RS04035	gene1458	BC350_RS00090	RS_RS06130	JNO62_10525
ORTHOMCL143	6 genes,6 taxa	1	1	1	1	1	1	CFM90_RS08820	IMF25_RS04040	gene1457	BC350_RS00095	RS_RS06125	JNO62_10530
ORTHOMCL144	6 genes,6 taxa	1	1	1	1	1	1	CFM90_RS08825	IMF25_RS04045	gene1456	BC350_RS00100	RS_RS06120	JNO62_10535
ORTHOMCL145	6 genes,6 taxa	1	1	1	1	1	1	CFM90_RS08830	IMF25_RS04050	gene1455	BC350_RS00105	RS_RS06115	JNO62_10540
ORTHOMCL146	6 genes,6 taxa	1	1	1	1	1	1	CFM90_RS08835	IMF25_RS04055	gene1454	BC350_RS00110	RS_RS06110	JNO62_10545
ORTHOMCL147	6 genes,6 taxa	1	1	1	1	1	1	CFM90_RS08840	IMF25_RS04060	gene1453	BC350_RS00115	RS_RS06105	JNO62_10550
ORTHOMCL148	6 genes,6 taxa	1	1	1	1	1	1	CFM90_RS08845	IMF25_RS04065	gene1452	BC350_RS00120	RS_RS06100	JNO62_10555
ORTHOMCL149	6 genes,6 taxa	1	1	1	1	1	1	CFM90_RS08850	IMF25_RS04070	gene1451	BC350_RS00125	RS_RS06095	JNO62_10560
ORTHOMCL150	6 genes,6 taxa	1	1	1	1	1	1	CFM90_RS08855	IMF25_RS04075	gene1450	BC350_RS00130	RS_RS06090	JNO62_10565
ORTHOMCL151	6 genes,6 taxa	1	1	1	1	1	1	CFM90_RS08860	IMF25_RS04080	gene1449	BC350_RS00135	RS_RS06085	JNO62_10570
ORTHOMCL152	6 genes,6 taxa	1	1	1	1	1	1	CFM90_RS08865	IMF25_RS04085	gene1447	BC350_RS00140	RS_RS06080	JNO62_10575
ORTHOMCL153	6 genes,6 taxa	1	1	1	1	1	1	CFM90_RS08870	IMF25_RS04090	gene1446	BC350_RS00145	RS_RS06075	JNO62_10580
ORTHOMCL154	6 genes,6 taxa	1	1	1	1	1	1	CFM90_RS08875	IMF25_RS04095	gene1445	BC350_RS00150	RS_RS06070	JNO62_10585
ORTHOMCL155	6 genes,6 taxa	1	1	1	1	1	1	CFM90_RS08880	IMF25_RS04100	gene1443	BC350_RS00155	RS_RS06065	JNO62_10590
ORTHOMCL156	6 genes,6 taxa	1	1	1	1	1	1	CFM90_RS08885	IMF25_RS04105	gene1442	BC350_RS00160	RS_RS06060	JNO62_10595
ORTHOMCL157	6 genes,6 taxa	1	1	1	1	1	1	CFM90_RS08890	IMF25_RS04110	gene1441	BC350_RS00165	RS_RS06055	JNO62_10600
ORTHOMCL158	6 genes,6 taxa	1	1	1	1	1	1	CFM90_RS08895	IMF25_RS04115	gene1440	BC350_RS00170	RS_RS06050	JNO62_10605
ORTHOMCL159	6 genes,6 taxa	1	1	1	1	1	1	CFM90_RS08900	IMF25_RS04120	gene1439	BC350_RS00175	RS_RS06045	JNO62_10610
ORTHOMCL160	6 genes,6 taxa	1	1	1	1	1	1	CFM90_RS08905	IMF25_RS04125	gene1438	BC350_RS00180	RS_RS06040	JNO62_10615
ORTHOMCL161	6 genes,6 taxa	1	1	1	1	1	1	CFM90_RS08910	IMF25_RS04130	gene1437	BC350_RS00185	RS_RS06035	JNO62_10620
ORTHOMCL162	6 genes,6 taxa	1	1	1	1	1	1	CFM90_RS08915	IMF25_RS04135	gene1436	BC350_RS00190	RS_RS06030	JNO62_10625
ORTHOMCL163	6 genes,6 taxa	1	1	1	1	1	1	CFM90_RS08920	IMF25_RS04140	gene1435	BC350_RS00195	RS_RS06025	JNO62_10630
ORTHOMCL164	6 genes,6 taxa	1	1	1	1	1	1	CFM90_RS08925	IMF25_RS04145	gene1434	BC350_RS00200	RS_RS06020	JNO62_10635
ORTHOMCL165	6 genes,6 taxa	1	1	1	1	1	1	CFM90_RS08930	IMF25_RS04150	gene1433	BC350_RS00205	RS_RS06015	JNO62_10640
ORTHOMCL166	6 genes,6 taxa	1	1	1	1	1	1	CFM90_RS08935	IMF25_RS04155	gene1432	BC350_RS00210	RS_RS06010	JNO62_10645
ORTHOMCL167	6 genes,6 taxa	1	1	1	1	1	1	CFM90_RS08940	IMF25_RS04160	gene1431	BC350_RS00215	RS_RS06005	JNO62_10650
ORTHOMCL168	6 genes,6 taxa	1	1	1	1	1	1	CFM90_RS08945	IMF25_RS04165	gene1430	BC350_RS00220	RS_RS06000	JNO62_10655
ORTHOMCL169	6 genes,6 taxa	1	1	1	1	1	1	CFM90_RS08950	IMF25_RS04170	gene1429	BC350_RS00225	RS_RS05995	JNO62_10660
ORTHOMCL170	6 genes,6 taxa	1	1	1	1	1	1	CFM90_RS08955	IMF25_RS04175	gene1428	BC350_RS00230	RS_RS05990	JNO62_10665
ORTHOMCL171	6 genes,6 taxa	1	1	1	1	1	1	CFM90_RS08960	IMF25_RS04180	gene1427	BC350_RS00235	RS_RS05985	JNO62_10670
ORTHOMCL172	6 genes,6 taxa	1	1	1	1	1	1	CFM90_RS08965	IMF25_RS04185	gene1426	BC350_RS00240	RS_RS05980	JNO62_10675
ORTHOMCL173	6 genes,6 taxa	1	1	1	1	1	1	CFM90_RS08970	IMF25_RS04190	gene1425	BC350_RS00245	RS_RS05975	JNO62_10680
ORTHOMCL174	6 genes,6 taxa	1	1	1	1	1	1	CFM90_RS08990	IMF25_RS04210	gene1419	BC350_RS00265	RS_RS05960	JNO62_10700
ORTHOMCL175	6 genes,6 taxa	1	1	1	1	1	1	CFM90_RS08995	IMF25_RS04215	gene1418	BC350_RS00270	RS_RS05955	JNO62_10705
ORTHOMCL176	6 genes,6 taxa	1	1	1	1	1	1	CFM90_RS09000	IMF25_RS04220	gene1416	BC350_RS00275	RS_RS05950	JNO62_10710
ORTHOMCL177	6 genes,6 taxa	1	1	1	1	1	1	CFM90_RS09010	IMF25_RS04230	gene1414	BC350_RS00285	RS_RS05940	JNO62_10720
ORTHOMCL178	6 genes,6 taxa	1	1	1	1	1	1	CFM90_RS09015	IMF25_RS04235	gene1413	BC350_RS00290	RS_RS05935	JNO62_10725
ORTHOMCL179	6 genes,6 taxa	1	1	1	1	1	1	CFM90_RS09025	IMF25_RS04245	gene1411	BC350_RS00300	RS_RS05925	JNO62_10735
ORTHOMCL180	6 genes,6 taxa	1	1	1	1	1	1	CFM90_RS09030	IMF25_RS04250	gene1410	BC350_RS00305	RS_RS05920	JNO62_10740
ORTHOMCL181	6 genes,6 taxa	1	1	1	1	1	1	CFM90_RS09035	IMF25_RS04255	gene1409	BC350_RS00310	RS_RS05915	JNO62_10745
ORTHOMCL182	6 genes,6 taxa	1	1	1	1	1	1	CFM90_RS09075	IMF25_RS04295	gene1401	BC350_RS00350	RS_RS05875	JNO62_10785
ORTHOMCL183	6 genes,6 taxa	1	1	1	1	1	1	CFM90_RS09080	IMF25_RS04300	gene1400	BC350_RS00360	RS_RS05870	JNO62_10790
ORTHOMCL184	6 genes,6 taxa	1	1	1	1	1	1	CFM90_RS09085	IMF25_RS04305	gene1399	BC350_RS00365	RS_RS05865	JNO62_10795
ORTHOMCL185	6 genes,6 taxa	1	1	1	1	1	1	CFM90_RS09090	IMF25_RS04310	gene1398	BC350_RS00370	RS_RS05860	JNO62_10800
ORTHOMCL186	6 genes,6 taxa	1	1	1	1	1	1	CFM90_RS09095	IMF25_RS04315	gene1397	BC350_RS00375	RS_RS05855	JNO62_10805
ORTHOMCL187	6 genes,6 taxa	1	1	1	1	1	1	CFM90_RS09100	IMF25_RS04320	gene1396	BC350_RS00380	RS_RS05850	JNO62_10810
ORTHOMCL188	6 genes,6 taxa	1	1	1	1	1	1	CFM90_RS09105	IMF25_RS04325	gene1395	BC350_RS00385	RS_RS05845	JNO62_10815
ORTHOMCL189	6 genes,6 taxa	1	1	1	1	1	1	CFM90_RS09115	IMF25_RS04335	gene1393	BC350_RS00395	RS_RS05835	JNO62_10825
ORTHOMCL190	6 genes,6 taxa	1	1	1	1	1	1	CFM90_RS09120	IMF25_RS04340	gene1392	BC350_RS00400	RS_RS05830	JNO62_10830
ORTHOMCL191	6 genes,6 taxa	1	1	1	1	1	1	CFM90_RS09125	IMF25_RS04345	gene1391	BC350_RS00405	RS_RS05825	JNO62_10835
ORTHOMCL192	6 genes,6 taxa	1	1	1	1	1	1	CFM90_RS09130	IMF25_RS04350	gene1390	BC350_RS00410	RS_RS05820	JNO62_10840
ORTHOMCL193	6 genes,6 taxa	1	1	1	1	1	1	CFM90_RS09135	IMF25_RS04355	gene1389	BC350_RS00415	RS_RS05815	JNO62_10845
ORTHOMCL194	6 genes,6 taxa	1	1	1	1	1	1	CFM90_RS09145	IMF25_RS04365	gene1388	BC350_RS00425	RS_RS05805	JNO62_10855
ORTHOMCL195	6 genes,6 taxa	1	1	1	1	1	1	CFM90_RS09150	IMF25_RS04370	gene1387	BC350_RS00430	RS_RS05800	JNO62_10860
ORTHOMCL196	6 genes,6 taxa	1	1	1	1	1	1	CFM90_RS09155	IMF25_RS04375	gene1386	BC350_RS00435	RS_RS05795	JNO62_10865
ORTHOMCL197	6 genes,6 taxa	1	1	1	1	1	1	CFM90_RS09160	IMF25_RS04380	gene1385	BC350_RS00440	RS_RS05790	JNO62_10870
ORTHOMCL198	6 genes,6 taxa	1	1	1	1	1	1	CFM90_RS09165	IMF25_RS04385	gene1384	BC350_RS00445	RS_RS05785	JNO62_10875
ORTHOMCL199	6 genes,6 taxa	1	1	1	1	1	1	CFM90_RS09170	IMF25_RS04390	gene1383	BC350_RS00450	RS_RS05780	JNO62_10880
ORTHOMCL200	6 genes,6 taxa	1	1	1	1	1	1	CFM90_RS09175	IMF25_RS04395	gene1382	BC350_RS00455	RS_RS05775	JNO62_10885
ORTHOMCL201	6 genes,6 taxa	1	1	1	1	1	1	CFM90_RS09180	IMF25_RS04400	gene1381	BC350_RS00460	RS_RS05770	JNO62_10890
ORTHOMCL202	6 genes,6 taxa	1	1	1	1	1	1	CFM90_RS09185	IMF25_RS04405	gene1380	BC350_RS00465	RS_RS05765	JNO62_10895
ORTHOMCL203	6 genes,6 taxa	1	1	1	1	1	1	CFM90_RS09190	IMF25_RS04410	gene1379	BC350_RS00470	RS_RS05760	JNO62_10900
ORTHOMCL204	6 genes,6 taxa	1	1	1	1	1	1	CFM90_RS09195	IMF25_RS04415	gene1378	BC350_RS00475	RS_RS05755	JNO62_10905
ORTHOMCL205	6 genes,6 taxa	1	1	1	1	1	1	CFM90_RS09200	IMF25_RS04420	gene1377	BC350_RS00480	RS_RS05750	JNO62_10910
ORTHOMCL206	6 genes,6 taxa	1	1	1	1	1	1	CFM90_RS09205	IMF25_RS04425	gene1376	BC350_RS00485	RS_RS05745	JNO62_10915
ORTHOMCL207	6 genes,6 taxa	1	1	1	1	1	1	CFM90_RS09210	IMF25_RS04430	gene1374	BC350_RS00490	RS_RS05740	JNO62_10920
ORTHOMCL208	6 genes,6 taxa	1	1	1	1	1	1	CFM90_RS09460	IMF25_RS04440	gene1372	BC350_RS00500	RS_RS05730	JNO62_11185
ORTHOMCL209	6 genes,6 taxa	1	1	1	1	1	1	CFM90_RS09465	IMF25_RS04445	gene1371	BC350_RS00505	RS_RS05725	JNO62_11190
ORTHOMCL210	6 genes,6 taxa	1	1	1	1	1	1	CFM90_RS09470	IMF25_RS04450	gene1370	BC350_RS00510	RS_RS05720	JNO62_11195
ORTHOMCL211	6 genes,6 taxa	1	1	1	1	1	1	CFM90_RS09480	IMF25_RS04460	gene1368	BC350_RS00520	RS_RS05710	JNO62_11205
ORTHOMCL212	6 genes,6 taxa	1	1	1	1	1	1	CFM90_RS09485	IMF25_RS04465	gene1367	BC350_RS00525	RS_RS05705	JNO62_11210
ORTHOMCL213	6 genes,6 taxa	1	1	1	1	1	1	CFM90_RS09490	IMF25_RS04470	gene1366	BC350_RS00530	RS_RS05700	JNO62_11215
ORTHOMCL214	6 genes,6 taxa	1	1	1	1	1	1	CFM90_RS09495	IMF25_RS04475	gene1365	BC350_RS00535	RS_RS05695	JNO62_11220
ORTHOMCL215	6 genes,6 taxa	1	1	1	1	1	1	CFM90_RS09500	IMF25_RS04480	gene1364	BC350_RS00540	RS_RS05690	JNO62_11225
ORTHOMCL216	6 genes,6 taxa	1	1	1	1	1	1	CFM90_RS09505	IMF25_RS04485	gene1362	BC350_RS00545	RS_RS05685	JNO62_11230
ORTHOMCL217	6 genes,6 taxa	1	1	1	1	1	1	CFM90_RS09510	IMF25_RS04490	gene1361	BC350_RS00550	RS_RS05680	JNO62_11235
ORTHOMCL218	6 genes,6 taxa	1	1	1	1	1	1	CFM90_RS09515	IMF25_RS04495	gene1360	BC350_RS00555	RS_RS05675	JNO62_11240
ORTHOMCL219	6 genes,6 taxa	1	1	1	1	1	1	CFM90_RS09520	IMF25_RS04500	gene1359	BC350_RS00560	RS_RS05670	JNO62_11245
ORTHOMCL220	6 genes,6 taxa	1	1	1	1	1	1	CFM90_RS09525	IMF25_RS04505	gene1358	BC350_RS00565	RS_RS05665	JNO62_11250
ORTHOMCL221	6 genes,6 taxa	1	1	1	1	1	1	CFM90_RS09530	IMF25_RS04510	gene1357	BC350_RS00570	RS_RS05660	JNO62_11255
ORTHOMCL222	6 genes,6 taxa	1	1	1	1	1	1	CFM90_RS09540	IMF25_RS04520	gene1355	BC350_RS00580	RS_RS05650	JNO62_11265
ORTHOMCL223	6 genes,6 taxa	1	1	1	1	1	1	CFM90_RS09545	IMF25_RS04525	gene1354	BC350_RS00585	RS_RS05645	JNO62_11270
ORTHOMCL224	6 genes,6 taxa	1	1	1	1	1	1	CFM90_RS09550	IMF25_RS04530	gene1353	BC350_RS00590	RS_RS05640	JNO62_11275
ORTHOMCL225	6 genes,6 taxa	1	1	1	1	1	1	CFM90_RS09555	IMF25_RS04535	gene1352	BC350_RS00595	RS_RS05635	JNO62_11280
ORTHOMCL226	6 genes,6 taxa	1	1	1	1	1	1	CFM90_RS09560	IMF25_RS04540	gene1351	BC350_RS00600	RS_RS05630	JNO62_11285
ORTHOMCL227	6 genes,6 taxa	1	1	1	1	1	1	CFM90_RS09565	IMF25_RS04545	gene1350	BC350_RS00605	RS_RS05625	JNO62_11290
ORTHOMCL228	6 genes,6 taxa	1	1	1	1	1	1	CFM90_RS09570	IMF25_RS04550	gene1349	BC350_RS00610	RS_RS05620	JNO62_11295
ORTHOMCL229	6 genes,6 taxa	1	1	1	1	1	1	CFM90_RS09575	IMF25_RS04555	gene1348	BC350_RS00615	RS_RS05615	JNO62_11300
ORTHOMCL230	6 genes,6 taxa	1	1	1	1	1	1	CFM90_RS09580	IMF25_RS04560	gene1347	BC350_RS00620	RS_RS05610	JNO62_11305
ORTHOMCL231	6 genes,6 taxa	1	1	1	1	1	1	CFM90_RS09585	IMF25_RS04565	gene1346	BC350_RS00625	RS_RS05605	JNO62_11310
ORTHOMCL232	6 genes,6 taxa	1	1	1	1	1	1	CFM90_RS09590	IMF25_RS04570	gene1345	BC350_RS00630	RS_RS05600	JNO62_11315
ORTHOMCL233	6 genes,6 taxa	1	1	1	1	1	1	CFM90_RS09595	IMF25_RS04575	gene1344	BC350_RS00635	RS_RS05595	JNO62_11320
ORTHOMCL234	6 genes,6 taxa	1	1	1	1	1	1	CFM90_RS09600	IMF25_RS04580	gene1343	BC350_RS00640	RS_RS05590	JNO62_11325
ORTHOMCL235	6 genes,6 taxa	1	1	1	1	1	1	CFM90_RS09610	IMF25_RS04590	gene1341	BC350_RS00650	RS_RS05580	JNO62_11335
ORTHOMCL236	6 genes,6 taxa	1	1	1	1	1	1	CFM90_RS09620	IMF25_RS04600	gene1339	BC350_RS00660	RS_RS05570	JNO62_11345
ORTHOMCL237	6 genes,6 taxa	1	1	1	1	1	1	CFM90_RS09625	IMF25_RS04605	gene1338	BC350_RS00665	RS_RS05565	JNO62_11350
ORTHOMCL238	6 genes,6 taxa	1	1	1	1	1	1	CFM90_RS09630	IMF25_RS04610	gene1337	BC350_RS00670	RS_RS05560	JNO62_11355
ORTHOMCL239	6 genes,6 taxa	1	1	1	1	1	1	CFM90_RS09635	IMF25_RS04615	gene1336	BC350_RS00675	RS_RS05555	JNO62_11360
ORTHOMCL240	6 genes,6 taxa	1	1	1	1	1	1	CFM90_RS09640	IMF25_RS04620	gene1335	BC350_RS00680	RS_RS05550	JNO62_11365
ORTHOMCL241	6 genes,6 taxa	1	1	1	1	1	1	CFM90_RS09645	IMF25_RS04625	gene1334	BC350_RS00685	RS_RS05545	JNO62_11370
ORTHOMCL242	6 genes,6 taxa	1	1	1	1	1	1	CFM90_RS09815	IMF25_RS04785	gene1306	BC350_RS00710	RS_RS05520	JNO62_11520
ORTHOMCL243	6 genes,6 taxa	1	1	1	1	1	1	CFM90_RS09845	IMF25_RS04815	gene1299	BC350_RS00740	RS_RS05490	JNO62_11550
ORTHOMCL244	6 genes,6 taxa	1	1	1	1	1	1	CFM90_RS09850	IMF25_RS04820	gene1298	BC350_RS00745	RS_RS05485	JNO62_11555
ORTHOMCL245	6 genes,6 taxa	1	1	1	1	1	1	CFM90_RS09865	IMF25_RS04835	gene1296	BC350_RS00760	RS_RS05470	JNO62_11570
ORTHOMCL246	6 genes,6 taxa	1	1	1	1	1	1	CFM90_RS09870	IMF25_RS04840	gene1295	BC350_RS00765	RS_RS05465	JNO62_11575
ORTHOMCL247	6 genes,6 taxa	1	1	1	1	1	1	CFM90_RS09880	IMF25_RS04855	gene1292	BC350_RS00775	RS_RS05455	JNO62_11590
ORTHOMCL248	6 genes,6 taxa	1	1	1	1	1	1	CFM90_RS09885	IMF25_RS04860	gene1291	BC350_RS00780	RS_RS05450	JNO62_11595
ORTHOMCL249	6 genes,6 taxa	1	1	1	1	1	1	CFM90_RS09890	IMF25_RS04865	gene1290	BC350_RS00785	RS_RS05445	JNO62_11600
ORTHOMCL250	6 genes,6 taxa	1	1	1	1	1	1	CFM90_RS09895	IMF25_RS04870	gene1289	BC350_RS00790	RS_RS05440	JNO62_11605
ORTHOMCL251	6 genes,6 taxa	1	1	1	1	1	1	CFM90_RS09900	IMF25_RS04875	gene1288	BC350_RS00795	RS_RS05435	JNO62_11610
ORTHOMCL252	6 genes,6 taxa	1	1	1	1	1	1	CFM90_RS09910	IMF25_RS04885	gene1285	BC350_RS00805	RS_RS05425	JNO62_11620
ORTHOMCL253	6 genes,6 taxa	1	1	1	1	1	1	CFM90_RS09915	IMF25_RS04890	gene1284	BC350_RS00810	RS_RS05420	JNO62_11625
ORTHOMCL254	6 genes,6 taxa	1	1	1	1	1	1	CFM90_RS09920	IMF25_RS04895	gene1283	BC350_RS00815	RS_RS05415	JNO62_11630
ORTHOMCL255	6 genes,6 taxa	1	1	1	1	1	1	CFM90_RS09925	IMF25_RS04900	gene1282	BC350_RS00820	RS_RS05410	JNO62_11635
ORTHOMCL256	6 genes,6 taxa	1	1	1	1	1	1	CFM90_RS09930	IMF25_RS04905	gene1281	BC350_RS00825	RS_RS05405	JNO62_11640
ORTHOMCL257	6 genes,6 taxa	1	1	1	1	1	1	CFM90_RS09935	IMF25_RS04910	gene1280	BC350_RS00830	RS_RS05400	JNO62_11645
ORTHOMCL258	6 genes,6 taxa	1	1	1	1	1	1	CFM90_RS09940	IMF25_RS04915	gene1279	BC350_RS00835	RS_RS05395	JNO62_11650
ORTHOMCL259	6 genes,6 taxa	1	1	1	1	1	1	CFM90_RS09945	IMF25_RS04920	gene1278	BC350_RS00840	RS_RS05390	JNO62_11655
ORTHOMCL260	6 genes,6 taxa	1	1	1	1	1	1	CFM90_RS09950	IMF25_RS04925	gene1276	BC350_RS00845	RS_RS05385	JNO62_11660
ORTHOMCL261	6 genes,6 taxa	1	1	1	1	1	1	CFM90_RS09955	IMF25_RS04930	gene1275	BC350_RS00850	RS_RS05380	JNO62_11665
ORTHOMCL262	6 genes,6 taxa	1	1	1	1	1	1	CFM90_RS09960	IMF25_RS04935	gene1274	BC350_RS00855	RS_RS05375	JNO62_11670
ORTHOMCL263	6 genes,6 taxa	1	1	1	1	1	1	CFM90_RS09965	IMF25_RS04940	gene1273	BC350_RS00860	RS_RS05370	JNO62_11675
ORTHOMCL264	6 genes,6 taxa	1	1	1	1	1	1	CFM90_RS09970	IMF25_RS04945	gene1272	BC350_RS00865	RS_RS05365	JNO62_11680
ORTHOMCL265	6 genes,6 taxa	1	1	1	1	1	1	CFM90_RS09980	IMF25_RS04955	gene1270	BC350_RS00875	RS_RS05355	JNO62_11690
ORTHOMCL266	6 genes,6 taxa	1	1	1	1	1	1	CFM90_RS09985	IMF25_RS04960	gene1269	BC350_RS00885	RS_RS05350	JNO62_11695
ORTHOMCL267	6 genes,6 taxa	1	1	1	1	1	1	CFM90_RS09990	IMF25_RS04965	gene1268	BC350_RS00890	RS_RS05345	JNO62_11700
ORTHOMCL268	6 genes,6 taxa	1	1	1	1	1	1	CFM90_RS10000	IMF25_RS04970	gene1267	BC350_RS00900	RS_RS05340	JNO62_11705
ORTHOMCL269	6 genes,6 taxa	1	1	1	1	1	1	CFM90_RS10005	IMF25_RS04975	gene1266	BC350_RS00905	RS_RS05335	JNO62_11710
ORTHOMCL270	6 genes,6 taxa	1	1	1	1	1	1	CFM90_RS10010	IMF25_RS04980	gene1265	BC350_RS00910	RS_RS05330	JNO62_11715
ORTHOMCL271	6 genes,6 taxa	1	1	1	1	1	1	CFM90_RS10030	IMF25_RS05000	gene1260	BC350_RS00935	RS_RS05310	JNO62_11735
ORTHOMCL272	6 genes,6 taxa	1	1	1	1	1	1	CFM90_RS10035	IMF25_RS05005	gene1259	BC350_RS00940	RS_RS05305	JNO62_11740
ORTHOMCL273	6 genes,6 taxa	1	1	1	1	1	1	CFM90_RS10040	IMF25_RS05010	gene1258	BC350_RS00945	RS_RS05300	JNO62_11745
ORTHOMCL274	6 genes,6 taxa	1	1	1	1	1	1	CFM90_RS10045	IMF25_RS05015	gene1257	BC350_RS00950	RS_RS05295	JNO62_11750
ORTHOMCL275	6 genes,6 taxa	1	1	1	1	1	1	CFM90_RS10050	IMF25_RS05020	gene1256	BC350_RS00955	RS_RS05290	JNO62_11755
ORTHOMCL276	6 genes,6 taxa	1	1	1	1	1	1	CFM90_RS10055	IMF25_RS05025	gene1255	BC350_RS00960	RS_RS05285	JNO62_11760
ORTHOMCL277	6 genes,6 taxa	1	1	1	1	1	1	CFM90_RS10060	IMF25_RS05030	gene1254	BC350_RS00965	RS_RS05280	JNO62_11765
ORTHOMCL278	6 genes,6 taxa	1	1	1	1	1	1	CFM90_RS10070	IMF25_RS05040	gene1252	BC350_RS00975	RS_RS05270	JNO62_11775
ORTHOMCL279	6 genes,6 taxa	1	1	1	1	1	1	CFM90_RS10075	IMF25_RS05045	gene1251	BC350_RS00980	RS_RS05265	JNO62_11780
ORTHOMCL280	6 genes,6 taxa	1	1	1	1	1	1	CFM90_RS10080	IMF25_RS05050	gene1250	BC350_RS00985	RS_RS05260	JNO62_11785
ORTHOMCL281	6 genes,6 taxa	1	1	1	1	1	1	CFM90_RS10085	IMF25_RS05055	gene1249	BC350_RS00990	RS_RS05255	JNO62_11790
ORTHOMCL282	6 genes,6 taxa	1	1	1	1	1	1	CFM90_RS10090	IMF25_RS05060	gene1248	BC350_RS00995	RS_RS05250	JNO62_11795
ORTHOMCL283	6 genes,6 taxa	1	1	1	1	1	1	CFM90_RS10095	IMF25_RS05065	gene1247	BC350_RS01000	RS_RS05245	JNO62_11800
ORTHOMCL284	6 genes,6 taxa	1	1	1	1	1	1	CFM90_RS10100	IMF25_RS05070	gene1246	BC350_RS01005	RS_RS05240	JNO62_11805
ORTHOMCL285	6 genes,6 taxa	1	1	1	1	1	1	CFM90_RS10105	IMF25_RS05075	gene1245	BC350_RS01010	RS_RS05235	JNO62_11810
ORTHOMCL286	6 genes,6 taxa	1	1	1	1	1	1	CFM90_RS10110	IMF25_RS05080	gene1244	BC350_RS01015	RS_RS05230	JNO62_11815
ORTHOMCL287	6 genes,6 taxa	1	1	1	1	1	1	CFM90_RS10115	IMF25_RS05085	gene1243	BC350_RS01020	RS_RS05225	JNO62_11820
ORTHOMCL288	6 genes,6 taxa	1	1	1	1	1	1	CFM90_RS10125	IMF25_RS05095	gene1241	BC350_RS01030	RS_RS05220	JNO62_11830
ORTHOMCL289	6 genes,6 taxa	1	1	1	1	1	1	CFM90_RS10130	IMF25_RS05100	gene1240	BC350_RS01035	RS_RS05215	JNO62_11835
ORTHOMCL290	6 genes,6 taxa	1	1	1	1	1	1	CFM90_RS10135	IMF25_RS05105	gene1239	BC350_RS01040	RS_RS05210	JNO62_11840
ORTHOMCL291	6 genes,6 taxa	1	1	1	1	1	1	CFM90_RS10140	IMF25_RS05110	gene1238	BC350_RS01045	RS_RS05205	JNO62_11845
ORTHOMCL292	6 genes,6 taxa	1	1	1	1	1	1	CFM90_RS10145	IMF25_RS05115	gene1237	BC350_RS01050	RS_RS05200	JNO62_11850
ORTHOMCL293	6 genes,6 taxa	1	1	1	1	1	1	CFM90_RS10150	IMF25_RS05120	gene1236	BC350_RS01055	RS_RS05195	JNO62_11855
ORTHOMCL294	6 genes,6 taxa	1	1	1	1	1	1	CFM90_RS10155	IMF25_RS05125	gene1235	BC350_RS01060	RS_RS05190	JNO62_11860
ORTHOMCL295	6 genes,6 taxa	1	1	1	1	1	1	CFM90_RS10160	IMF25_RS05130	gene1234	BC350_RS01065	RS_RS05185	JNO62_11865
ORTHOMCL296	6 genes,6 taxa	1	1	1	1	1	1	CFM90_RS10165	IMF25_RS05135	gene1233	BC350_RS01070	RS_RS05180	JNO62_11870
ORTHOMCL297	6 genes,6 taxa	1	1	1	1	1	1	CFM90_RS10170	IMF25_RS05140	gene1232	BC350_RS01075	RS_RS05175	JNO62_11875
ORTHOMCL298	6 genes,6 taxa	1	1	1	1	1	1	CFM90_RS10175	IMF25_RS05145	gene1231	BC350_RS01080	RS_RS05170	JNO62_11880
ORTHOMCL299	6 genes,6 taxa	1	1	1	1	1	1	CFM90_RS10185	IMF25_RS05155	gene1229	BC350_RS01090	RS_RS05160	JNO62_11890
ORTHOMCL300	6 genes,6 taxa	1	1	1	1	1	1	CFM90_RS10190	IMF25_RS05160	gene1228	BC350_RS01095	RS_RS05155	JNO62_11895
ORTHOMCL301	6 genes,6 taxa	1	1	1	1	1	1	CFM90_RS10195	IMF25_RS05165	gene1226	BC350_RS01100	RS_RS05150	JNO62_11900
ORTHOMCL302	6 genes,6 taxa	1	1	1	1	1	1	CFM90_RS10200	IMF25_RS05170	gene1225	BC350_RS01105	RS_RS05145	JNO62_11905
ORTHOMCL303	6 genes,6 taxa	1	1	1	1	1	1	CFM90_RS10205	IMF25_RS05175	gene1224	BC350_RS01110	RS_RS05140	JNO62_11910
ORTHOMCL304	6 genes,6 taxa	1	1	1	1	1	1	CFM90_RS10210	IMF25_RS05180	gene1223	BC350_RS01115	RS_RS05135	JNO62_11915
ORTHOMCL305	6 genes,6 taxa	1	1	1	1	1	1	CFM90_RS10215	IMF25_RS05185	gene1222	BC350_RS01120	RS_RS05130	JNO62_11920
ORTHOMCL306	6 genes,6 taxa	1	1	1	1	1	1	CFM90_RS10220	IMF25_RS05190	gene1221	BC350_RS01125	RS_RS05125	JNO62_11925
ORTHOMCL307	6 genes,6 taxa	1	1	1	1	1	1	CFM90_RS10225	IMF25_RS05195	gene1220	BC350_RS01130	RS_RS05120	JNO62_11930
ORTHOMCL308	6 genes,6 taxa	1	1	1	1	1	1	CFM90_RS10230	IMF25_RS05200	gene1219	BC350_RS01135	RS_RS05115	JNO62_11935
ORTHOMCL309	6 genes,6 taxa	1	1	1	1	1	1	CFM90_RS10240	IMF25_RS05210	gene1217	BC350_RS01145	RS_RS05105	JNO62_11945
ORTHOMCL310	6 genes,6 taxa	1	1	1	1	1	1	CFM90_RS10245	IMF25_RS05215	gene1216	BC350_RS01150	RS_RS05100	JNO62_11950
ORTHOMCL311	6 genes,6 taxa	1	1	1	1	1	1	CFM90_RS10250	IMF25_RS05220	gene1215	BC350_RS01155	RS_RS05095	JNO62_11955
ORTHOMCL312	6 genes,6 taxa	1	1	1	1	1	1	CFM90_RS10255	IMF25_RS05225	gene1214	BC350_RS01160	RS_RS05090	JNO62_11960
ORTHOMCL313	6 genes,6 taxa	1	1	1	1	1	1	CFM90_RS10260	IMF25_RS05230	gene1213	BC350_RS01165	RS_RS05085	JNO62_11965
ORTHOMCL314	6 genes,6 taxa	1	1	1	1	1	1	CFM90_RS10270	IMF25_RS05240	gene1210	BC350_RS01175	RS_RS05080	JNO62_11975
ORTHOMCL315	6 genes,6 taxa	1	1	1	1	1	1	CFM90_RS10275	IMF25_RS05245	gene1209	BC350_RS01180	RS_RS05075	JNO62_11980
ORTHOMCL316	6 genes,6 taxa	1	1	1	1	1	1	CFM90_RS10280	IMF25_RS05250	gene1208	BC350_RS01185	RS_RS05070	JNO62_11985
ORTHOMCL317	6 genes,6 taxa	1	1	1	1	1	1	CFM90_RS10285	IMF25_RS05255	gene1207	BC350_RS01190	RS_RS05065	JNO62_11990
ORTHOMCL318	6 genes,6 taxa	1	1	1	1	1	1	CFM90_RS10290	IMF25_RS05260	gene1206	BC350_RS01195	RS_RS05060	JNO62_11995
ORTHOMCL319	6 genes,6 taxa	1	1	1	1	1	1	CFM90_RS10295	IMF25_RS05265	gene1205	BC350_RS01200	RS_RS05055	JNO62_12000
ORTHOMCL320	6 genes,6 taxa	1	1	1	1	1	1	CFM90_RS10300	IMF25_RS05270	gene1204	BC350_RS01205	RS_RS05050	JNO62_12005
ORTHOMCL321	6 genes,6 taxa	1	1	1	1	1	1	CFM90_RS10305	IMF25_RS05275	gene1203	BC350_RS01210	RS_RS05045	JNO62_12010
ORTHOMCL322	6 genes,6 taxa	1	1	1	1	1	1	CFM90_RS10310	IMF25_RS05280	gene1202	BC350_RS01215	RS_RS05040	JNO62_12015
ORTHOMCL323	6 genes,6 taxa	1	1	1	1	1	1	CFM90_RS10315	IMF25_RS05285	gene1201	BC350_RS01220	RS_RS05035	JNO62_12020
ORTHOMCL324	6 genes,6 taxa	1	1	1	1	1	1	CFM90_RS10325	IMF25_RS05295	gene1199	BC350_RS01230	RS_RS05025	JNO62_12030
ORTHOMCL325	6 genes,6 taxa	1	1	1	1	1	1	CFM90_RS10330	IMF25_RS05300	gene1198	BC350_RS01235	RS_RS05020	JNO62_12035
ORTHOMCL326	6 genes,6 taxa	1	1	1	1	1	1	CFM90_RS10335	IMF25_RS05305	gene1197	BC350_RS01240	RS_RS05015	JNO62_12040
ORTHOMCL327	6 genes,6 taxa	1	1	1	1	1	1	CFM90_RS10345	IMF25_RS05315	gene1195	BC350_RS01250	RS_RS05005	JNO62_12050
ORTHOMCL328	6 genes,6 taxa	1	1	1	1	1	1	CFM90_RS10350	IMF25_RS05320	gene1194	BC350_RS01255	RS_RS05000	JNO62_12055
ORTHOMCL329	6 genes,6 taxa	1	1	1	1	1	1	CFM90_RS10355	IMF25_RS05325	gene1192	BC350_RS01260	RS_RS04990	JNO62_12060
ORTHOMCL330	6 genes,6 taxa	1	1	1	1	1	1	CFM90_RS10360	IMF25_RS05330	gene1191	BC350_RS01265	RS_RS04985	JNO62_12065
ORTHOMCL331	6 genes,6 taxa	1	1	1	1	1	1	CFM90_RS10365	IMF25_RS05335	gene1190	BC350_RS01270	RS_RS04980	JNO62_12070
ORTHOMCL332	6 genes,6 taxa	1	1	1	1	1	1	CFM90_RS10370	IMF25_RS05340	gene1189	BC350_RS01275	RS_RS04975	JNO62_12075
ORTHOMCL333	6 genes,6 taxa	1	1	1	1	1	1	CFM90_RS10375	IMF25_RS05345	gene1188	BC350_RS01280	RS_RS04970	JNO62_12080
ORTHOMCL334	6 genes,6 taxa	1	1	1	1	1	1	CFM90_RS10385	IMF25_RS05355	gene1186	BC350_RS01285	RS_RS04965	JNO62_12090
ORTHOMCL335	6 genes,6 taxa	1	1	1	1	1	1	CFM90_RS10390	IMF25_RS05360	gene1185	BC350_RS01290	RS_RS04960	JNO62_12095
ORTHOMCL336	6 genes,6 taxa	1	1	1	1	1	1	CFM90_RS10395	IMF25_RS05365	gene1184	BC350_RS01295	RS_RS04955	JNO62_12100
ORTHOMCL337	6 genes,6 taxa	1	1	1	1	1	1	CFM90_RS10400	IMF25_RS05370	gene1183	BC350_RS01300	RS_RS04950	JNO62_12105
ORTHOMCL338	6 genes,6 taxa	1	1	1	1	1	1	CFM90_RS10405	IMF25_RS05375	gene1182	BC350_RS01305	RS_RS04945	JNO62_12110
ORTHOMCL339	6 genes,6 taxa	1	1	1	1	1	1	CFM90_RS10410	IMF25_RS05380	gene1181	BC350_RS01310	RS_RS04940	JNO62_12115
ORTHOMCL340	6 genes,6 taxa	1	1	1	1	1	1	CFM90_RS10415	IMF25_RS05385	gene1180	BC350_RS01315	RS_RS04935	JNO62_12120
ORTHOMCL341	6 genes,6 taxa	1	1	1	1	1	1	CFM90_RS10420	IMF25_RS05390	gene1179	BC350_RS01320	RS_RS04930	JNO62_12125
ORTHOMCL342	6 genes,6 taxa	1	1	1	1	1	1	CFM90_RS10425	IMF25_RS05395	gene1178	BC350_RS01325	RS_RS04925	JNO62_12130
ORTHOMCL343	6 genes,6 taxa	1	1	1	1	1	1	CFM90_RS10430	IMF25_RS05400	gene1177	BC350_RS01330	RS_RS04920	JNO62_12135
ORTHOMCL344	6 genes,6 taxa	1	1	1	1	1	1	CFM90_RS10435	IMF25_RS05405	gene1176	BC350_RS01335	RS_RS04915	JNO62_12140
ORTHOMCL345	6 genes,6 taxa	1	1	1	1	1	1	CFM90_RS10440	IMF25_RS05410	gene1175	BC350_RS01340	RS_RS04910	JNO62_12145
ORTHOMCL346	6 genes,6 taxa	1	1	1	1	1	1	CFM90_RS10445	IMF25_RS05415	gene1174	BC350_RS01345	RS_RS04905	JNO62_12150
ORTHOMCL347	6 genes,6 taxa	1	1	1	1	1	1	CFM90_RS10450	IMF25_RS05420	gene1173	BC350_RS01350	RS_RS04900	JNO62_12155
ORTHOMCL348	6 genes,6 taxa	1	1	1	1	1	1	CFM90_RS10455	IMF25_RS05425	gene1172	BC350_RS01355	RS_RS04895	JNO62_12160
ORTHOMCL349	6 genes,6 taxa	1	1	1	1	1	1	CFM90_RS10460	IMF25_RS05430	gene1171	BC350_RS01360	RS_RS04890	JNO62_12165
ORTHOMCL350	6 genes,6 taxa	1	1	1	1	1	1	CFM90_RS10470	IMF25_RS05440	gene1169	BC350_RS01370	RS_RS04880	JNO62_12175
ORTHOMCL351	6 genes,6 taxa	1	1	1	1	1	1	CFM90_RS10475	IMF25_RS05445	gene1168	BC350_RS01375	RS_RS04875	JNO62_12180
ORTHOMCL352	6 genes,6 taxa	1	1	1	1	1	1	CFM90_RS10480	IMF25_RS05450	gene1167	BC350_RS01380	RS_RS04870	JNO62_12185
ORTHOMCL353	6 genes,6 taxa	1	1	1	1	1	1	CFM90_RS10485	IMF25_RS05455	gene1166	BC350_RS01385	RS_RS04865	JNO62_12190
ORTHOMCL354	6 genes,6 taxa	1	1	1	1	1	1	CFM90_RS10490	IMF25_RS05460	gene1165	BC350_RS01390	RS_RS04860	JNO62_12195
ORTHOMCL355	6 genes,6 taxa	1	1	1	1	1	1	CFM90_RS10495	IMF25_RS05465	gene1164	BC350_RS01395	RS_RS04855	JNO62_12200
ORTHOMCL356	6 genes,6 taxa	1	1	1	1	1	1	CFM90_RS10500	IMF25_RS05470	gene1163	BC350_RS01400	RS_RS04850	JNO62_12205
ORTHOMCL357	6 genes,6 taxa	1	1	1	1	1	1	CFM90_RS10505	IMF25_RS05475	gene1162	BC350_RS01405	RS_RS04845	JNO62_12210
ORTHOMCL358	6 genes,6 taxa	1	1	1	1	1	1	CFM90_RS10510	IMF25_RS05480	gene1161	BC350_RS01410	RS_RS04840	JNO62_12215
ORTHOMCL359	6 genes,6 taxa	1	1	1	1	1	1	CFM90_RS10515	IMF25_RS05485	gene1160	BC350_RS01415	RS_RS04835	JNO62_12220
ORTHOMCL360	6 genes,6 taxa	1	1	1	1	1	1	CFM90_RS10520	IMF25_RS05490	gene1159	BC350_RS01420	RS_RS04830	JNO62_12225
ORTHOMCL361	6 genes,6 taxa	1	1	1	1	1	1	CFM90_RS10525	IMF25_RS05495	gene1158	BC350_RS01425	RS_RS04825	JNO62_12230
ORTHOMCL362	6 genes,6 taxa	1	1	1	1	1	1	CFM90_RS10530	IMF25_RS05500	gene1157	BC350_RS01430	RS_RS04820	JNO62_12235
ORTHOMCL363	6 genes,6 taxa	1	1	1	1	1	1	CFM90_RS10535	IMF25_RS05505	gene1156	BC350_RS01435	RS_RS04815	JNO62_12240
ORTHOMCL364	6 genes,6 taxa	1	1	1	1	1	1	CFM90_RS10540	IMF25_RS05510	gene1155	BC350_RS01440	RS_RS04810	JNO62_12245
ORTHOMCL365	6 genes,6 taxa	1	1	1	1	1	1	CFM90_RS10545	IMF25_RS05515	gene1154	BC350_RS01445	RS_RS04805	JNO62_12250
ORTHOMCL366	6 genes,6 taxa	1	1	1	1	1	1	CFM90_RS10560	IMF25_RS05530	gene1151	BC350_RS01460	RS_RS04740	JNO62_12265
ORTHOMCL367	6 genes,6 taxa	1	1	1	1	1	1	CFM90_RS10565	IMF25_RS05535	gene1150	BC350_RS01465	RS_RS04735	JNO62_12270
ORTHOMCL368	6 genes,6 taxa	1	1	1	1	1	1	CFM90_RS10570	IMF25_RS05540	gene1149	BC350_RS01470	RS_RS04730	JNO62_12275
ORTHOMCL369	6 genes,6 taxa	1	1	1	1	1	1	CFM90_RS10575	IMF25_RS05545	gene1148	BC350_RS01475	RS_RS04725	JNO62_12280
ORTHOMCL370	6 genes,6 taxa	1	1	1	1	1	1	CFM90_RS10580	IMF25_RS05550	gene1146	BC350_RS01480	RS_RS04720	JNO62_12285
ORTHOMCL371	6 genes,6 taxa	1	1	1	1	1	1	CFM90_RS10585	IMF25_RS05555	gene1145	BC350_RS01485	RS_RS04715	JNO62_12290
ORTHOMCL372	6 genes,6 taxa	1	1	1	1	1	1	CFM90_RS10590	IMF25_RS05560	gene1144	BC350_RS01490	RS_RS04710	JNO62_12295
ORTHOMCL373	6 genes,6 taxa	1	1	1	1	1	1	CFM90_RS10595	IMF25_RS05565	gene1143	BC350_RS01495	RS_RS04705	JNO62_12300
ORTHOMCL374	6 genes,6 taxa	1	1	1	1	1	1	CFM90_RS10600	IMF25_RS05570	gene1142	BC350_RS01500	RS_RS04700	JNO62_12305
ORTHOMCL375	6 genes,6 taxa	1	1	1	1	1	1	CFM90_RS10605	IMF25_RS05575	gene1141	BC350_RS01505	RS_RS04695	JNO62_12310
ORTHOMCL376	6 genes,6 taxa	1	1	1	1	1	1	CFM90_RS10610	IMF25_RS05580	gene1140	BC350_RS01510	RS_RS04690	JNO62_12315
ORTHOMCL377	6 genes,6 taxa	1	1	1	1	1	1	CFM90_RS10615	IMF25_RS05585	gene1139	BC350_RS01515	RS_RS04685	JNO62_12320
ORTHOMCL378	6 genes,6 taxa	1	1	1	1	1	1	CFM90_RS10620	IMF25_RS05590	gene1138	BC350_RS01520	RS_RS04680	JNO62_12325
ORTHOMCL379	6 genes,6 taxa	1	1	1	1	1	1	CFM90_RS10625	IMF25_RS05595	gene1137	BC350_RS01525	RS_RS04675	JNO62_12330
ORTHOMCL380	6 genes,6 taxa	1	1	1	1	1	1	CFM90_RS10630	IMF25_RS05600	gene1136	BC350_RS01530	RS_RS04670	JNO62_12335
ORTHOMCL381	6 genes,6 taxa	1	1	1	1	1	1	CFM90_RS10635	IMF25_RS05605	gene1135	BC350_RS01535	RS_RS04665	JNO62_12340
ORTHOMCL382	6 genes,6 taxa	1	1	1	1	1	1	CFM90_RS10640	IMF25_RS05610	gene1134	BC350_RS01540	RS_RS04660	JNO62_12345
ORTHOMCL383	6 genes,6 taxa	1	1	1	1	1	1	CFM90_RS10645	IMF25_RS05615	gene1133	BC350_RS01545	RS_RS04655	JNO62_12350
ORTHOMCL384	6 genes,6 taxa	1	1	1	1	1	1	CFM90_RS10650	IMF25_RS05620	gene1132	BC350_RS01550	RS_RS04650	JNO62_12355
ORTHOMCL385	6 genes,6 taxa	1	1	1	1	1	1	CFM90_RS10655	IMF25_RS05625	gene1131	BC350_RS01555	RS_RS04645	JNO62_12360
ORTHOMCL386	6 genes,6 taxa	1	1	1	1	1	1	CFM90_RS10660	IMF25_RS05630	gene1130	BC350_RS01560	RS_RS04640	JNO62_12365
ORTHOMCL387	6 genes,6 taxa	1	1	1	1	1	1	CFM90_RS10665	IMF25_RS05635	gene1129	BC350_RS01565	RS_RS04635	JNO62_12370
ORTHOMCL388	6 genes,6 taxa	1	1	1	1	1	1	CFM90_RS10670	IMF25_RS05640	gene1128	BC350_RS01570	RS_RS04630	JNO62_12375
ORTHOMCL389	6 genes,6 taxa	1	1	1	1	1	1	CFM90_RS10675	IMF25_RS05645	gene1127	BC350_RS01575	RS_RS04625	JNO62_12380
ORTHOMCL390	6 genes,6 taxa	1	1	1	1	1	1	CFM90_RS10680	IMF25_RS05650	gene1126	BC350_RS01580	RS_RS04620	JNO62_12385
ORTHOMCL391	6 genes,6 taxa	1	1	1	1	1	1	CFM90_RS10685	IMF25_RS05655	gene1125	BC350_RS01585	RS_RS04615	JNO62_12390
ORTHOMCL392	6 genes,6 taxa	1	1	1	1	1	1	CFM90_RS10690	IMF25_RS05660	gene1124	BC350_RS01590	RS_RS04610	JNO62_12395
ORTHOMCL393	6 genes,6 taxa	1	1	1	1	1	1	CFM90_RS10695	IMF25_RS05665	gene1123	BC350_RS01595	RS_RS04605	JNO62_12400
ORTHOMCL394	6 genes,6 taxa	1	1	1	1	1	1	CFM90_RS10700	IMF25_RS05670	gene1122	BC350_RS01600	RS_RS04600	JNO62_12405
ORTHOMCL395	6 genes,6 taxa	1	1	1	1	1	1	CFM90_RS10705	IMF25_RS05675	gene1121	BC350_RS01605	RS_RS04595	JNO62_12410
ORTHOMCL396	6 genes,6 taxa	1	1	1	1	1	1	CFM90_RS10710	IMF25_RS05680	gene1120	BC350_RS01610	RS_RS04590	JNO62_12415
ORTHOMCL397	6 genes,6 taxa	1	1	1	1	1	1	CFM90_RS10715	IMF25_RS05685	gene1119	BC350_RS01615	RS_RS04585	JNO62_12420
ORTHOMCL398	6 genes,6 taxa	1	1	1	1	1	1	CFM90_RS10720	IMF25_RS05690	gene1118	BC350_RS01620	RS_RS04580	JNO62_12425
ORTHOMCL399	6 genes,6 taxa	1	1	1	1	1	1	CFM90_RS10725	IMF25_RS05695	gene1117	BC350_RS01625	RS_RS04575	JNO62_12430
ORTHOMCL400	6 genes,6 taxa	1	1	1	1	1	1	CFM90_RS10730	IMF25_RS05700	gene1116	BC350_RS01630	RS_RS04570	JNO62_12435
ORTHOMCL401	6 genes,6 taxa	1	1	1	1	1	1	CFM90_RS10735	IMF25_RS05705	gene1115	BC350_RS01635	RS_RS04565	JNO62_12440
ORTHOMCL402	6 genes,6 taxa	1	1	1	1	1	1	CFM90_RS10740	IMF25_RS05710	gene1114	BC350_RS01640	RS_RS04560	JNO62_12445
ORTHOMCL403	6 genes,6 taxa	1	1	1	1	1	1	CFM90_RS10745	IMF25_RS05715	gene1113	BC350_RS01645	RS_RS04555	JNO62_12450
ORTHOMCL404	6 genes,6 taxa	1	1	1	1	1	1	CFM90_RS10750	IMF25_RS05720	gene1112	BC350_RS01650	RS_RS04550	JNO62_12455
ORTHOMCL405	6 genes,6 taxa	1	1	1	1	1	1	CFM90_RS10755	IMF25_RS05725	gene1111	BC350_RS01655	RS_RS04545	JNO62_12460
ORTHOMCL406	6 genes,6 taxa	1	1	1	1	1	1	CFM90_RS10760	IMF25_RS05730	gene1110	BC350_RS01660	RS_RS04540	JNO62_12465
ORTHOMCL407	6 genes,6 taxa	1	1	1	1	1	1	CFM90_RS10765	IMF25_RS05735	gene1109	BC350_RS01665	RS_RS04535	JNO62_12470
ORTHOMCL408	6 genes,6 taxa	1	1	1	1	1	1	CFM90_RS10770	IMF25_RS05740	gene1108	BC350_RS01670	RS_RS04530	JNO62_12475
ORTHOMCL409	6 genes,6 taxa	1	1	1	1	1	1	CFM90_RS10775	IMF25_RS05745	gene1107	BC350_RS01675	RS_RS04525	JNO62_12480
ORTHOMCL410	6 genes,6 taxa	1	1	1	1	1	1	CFM90_RS10780	IMF25_RS05750	gene1106	BC350_RS01680	RS_RS04520	JNO62_12485
ORTHOMCL411	6 genes,6 taxa	1	1	1	1	1	1	CFM90_RS10785	IMF25_RS05755	gene1105	BC350_RS01685	RS_RS04515	JNO62_12490
ORTHOMCL412	6 genes,6 taxa	1	1	1	1	1	1	CFM90_RS10790	IMF25_RS05760	gene1104	BC350_RS01690	RS_RS04510	JNO62_12495
ORTHOMCL413	6 genes,6 taxa	1	1	1	1	1	1	CFM90_RS10795	IMF25_RS05765	gene1103	BC350_RS01695	RS_RS04505	JNO62_12500
ORTHOMCL414	6 genes,6 taxa	1	1	1	1	1	1	CFM90_RS10800	IMF25_RS05770	gene1102	BC350_RS01700	RS_RS04500	JNO62_12505
ORTHOMCL415	6 genes,6 taxa	1	1	1	1	1	1	CFM90_RS10805	IMF25_RS05775	gene1101	BC350_RS01705	RS_RS04495	JNO62_12510
ORTHOMCL416	6 genes,6 taxa	1	1	1	1	1	1	CFM90_RS10810	IMF25_RS05780	gene1100	BC350_RS01710	RS_RS04490	JNO62_12515
ORTHOMCL417	6 genes,6 taxa	1	1	1	1	1	1	CFM90_RS10815	IMF25_RS05785	gene1099	BC350_RS01715	RS_RS04485	JNO62_12520
ORTHOMCL418	6 genes,6 taxa	1	1	1	1	1	1	CFM90_RS10820	IMF25_RS05790	gene1098	BC350_RS01720	RS_RS04480	JNO62_12525
ORTHOMCL419	6 genes,6 taxa	1	1	1	1	1	1	CFM90_RS10825	IMF25_RS05795	gene1097	BC350_RS01725	RS_RS04475	JNO62_12530
ORTHOMCL420	6 genes,6 taxa	1	1	1	1	1	1	CFM90_RS10830	IMF25_RS05800	gene1096	BC350_RS01730	RS_RS04470	JNO62_12535
ORTHOMCL421	6 genes,6 taxa	1	1	1	1	1	1	CFM90_RS10835	IMF25_RS05805	gene1095	BC350_RS01735	RS_RS04465	JNO62_12540
ORTHOMCL422	6 genes,6 taxa	1	1	1	1	1	1	CFM90_RS10840	IMF25_RS05810	gene1094	BC350_RS01740	RS_RS04460	JNO62_12545
ORTHOMCL423	6 genes,6 taxa	1	1	1	1	1	1	CFM90_RS11300	IMF25_RS05840	gene1089	BC350_RS01785	RS_RS04435	JNO62_12575
ORTHOMCL424	6 genes,6 taxa	1	1	1	1	1	1	CFM90_RS11360	IMF25_RS05890	gene1077	BC350_RS01845	RS_RS15995	JNO62_12625
ORTHOMCL425	6 genes,6 taxa	1	1	1	1	1	1	CFM90_RS11365	IMF25_RS05895	gene1076	BC350_RS01850	RS_RS16000	JNO62_12630
ORTHOMCL426	6 genes,6 taxa	1	1	1	1	1	1	CFM90_RS11370	IMF25_RS05900	gene1075	BC350_RS01855	RS_RS16005	JNO62_12635
ORTHOMCL427	6 genes,6 taxa	1	1	1	1	1	1	CFM90_RS11375	IMF25_RS05905	gene1074	BC350_RS01860	RS_RS25715	JNO62_12640
ORTHOMCL428	6 genes,6 taxa	1	1	1	1	1	1	CFM90_RS11380	IMF25_RS05910	gene1073	BC350_RS01865	RS_RS16015	JNO62_12645
ORTHOMCL429	6 genes,6 taxa	1	1	1	1	1	1	CFM90_RS11385	IMF25_RS05915	gene1072	BC350_RS01870	RS_RS16020	JNO62_12650
ORTHOMCL430	6 genes,6 taxa	1	1	1	1	1	1	CFM90_RS11390	IMF25_RS05920	gene1071	BC350_RS01875	RS_RS16025	JNO62_12655
ORTHOMCL431	6 genes,6 taxa	1	1	1	1	1	1	CFM90_RS11400	IMF25_RS05930	gene1069	BC350_RS01885	RS_RS16035	JNO62_12665
ORTHOMCL432	6 genes,6 taxa	1	1	1	1	1	1	CFM90_RS11405	IMF25_RS05935	gene1068	BC350_RS01890	RS_RS16040	JNO62_12670
ORTHOMCL433	6 genes,6 taxa	1	1	1	1	1	1	CFM90_RS11415	IMF25_RS05945	gene1066	BC350_RS01900	RS_RS16050	JNO62_12680
ORTHOMCL434	6 genes,6 taxa	1	1	1	1	1	1	CFM90_RS11435	IMF25_RS05960	gene1063	BC350_RS01920	RS_RS16065	JNO62_12695
ORTHOMCL435	6 genes,6 taxa	1	1	1	1	1	1	CFM90_RS11440	IMF25_RS05965	gene1062	BC350_RS01925	RS_RS16070	JNO62_12700
ORTHOMCL436	6 genes,6 taxa	1	1	1	1	1	1	CFM90_RS11445	IMF25_RS05970	gene1061	BC350_RS01930	RS_RS16075	JNO62_12705
ORTHOMCL437	6 genes,6 taxa	1	1	1	1	1	1	CFM90_RS11450	IMF25_RS05975	gene1060	BC350_RS01935	RS_RS16080	JNO62_12710
ORTHOMCL438	6 genes,6 taxa	1	1	1	1	1	1	CFM90_RS11490	IMF25_RS06000	gene1055	BC350_RS01955	RS_RS16085	JNO62_12735
ORTHOMCL439	6 genes,6 taxa	1	1	1	1	1	1	CFM90_RS11495	IMF25_RS06005	gene1054	BC350_RS01960	RS_RS16090	JNO62_12740
ORTHOMCL440	6 genes,6 taxa	1	1	1	1	1	1	CFM90_RS11505	IMF25_RS06015	gene1052	BC350_RS01965	RS_RS25730	JNO62_12750
ORTHOMCL441	6 genes,6 taxa	1	1	1	1	1	1	CFM90_RS11510	IMF25_RS06020	gene1051	BC350_RS01970	RS_RS16095	JNO62_12755
ORTHOMCL442	6 genes,6 taxa	1	1	1	1	1	1	CFM90_RS11515	IMF25_RS06025	gene1050	BC350_RS01975	RS_RS16100	JNO62_12760
ORTHOMCL443	6 genes,6 taxa	1	1	1	1	1	1	CFM90_RS11520	IMF25_RS06030	gene1049	BC350_RS01980	RS_RS16105	JNO62_12765
ORTHOMCL444	6 genes,6 taxa	1	1	1	1	1	1	CFM90_RS11525	IMF25_RS06035	gene1048	BC350_RS01985	RS_RS16110	JNO62_12770
ORTHOMCL445	6 genes,6 taxa	1	1	1	1	1	1	CFM90_RS11550	IMF25_RS06055	gene1043	BC350_RS01990	RS_RS16115	JNO62_12790
ORTHOMCL446	6 genes,6 taxa	1	1	1	1	1	1	CFM90_RS17370	IMF25_RS11670	gene3502	BC350_RS02120	RS_RS16275	JNO62_01000
ORTHOMCL447	6 genes,5 taxa	1	0	1	2	1	1	CFM90_RS10965	--	gene0983	BC350_RS02265;BC350_RS26180	RS_RS04395	JNO62_13055
ORTHOMCL448	6 genes,5 taxa	1	0	1	2	1	1	CFM90_RS10970	--	gene0982	BC350_RS02270;BC350_RS26185	RS_RS04390	JNO62_13060
ORTHOMCL449	6 genes,5 taxa	1	0	1	2	1	1	CFM90_RS10985	--	gene0979	BC350_RS02285;BC350_RS26200	RS_RS04375	JNO62_13075
ORTHOMCL450	6 genes,5 taxa	1	0	1	2	1	1	CFM90_RS10990	--	gene0978	BC350_RS02290;BC350_RS26205	RS_RS04370	JNO62_13080
ORTHOMCL451	6 genes,5 taxa	1	0	1	2	1	1	CFM90_RS10995	--	gene0977	BC350_RS02295;BC350_RS26210	RS_RS04365	JNO62_13085
ORTHOMCL452	6 genes,5 taxa	1	0	1	2	1	1	CFM90_RS11010	--	gene0975	BC350_RS02305;BC350_RS18065	RS_RS04355	JNO62_13095
ORTHOMCL453	6 genes,5 taxa	1	0	1	2	1	1	CFM90_RS11015	--	gene0974	BC350_RS02310;BC350_RS18070	RS_RS04350	JNO62_13100
ORTHOMCL454	6 genes,6 taxa	1	1	1	1	1	1	CFM90_RS11795	IMF25_RS06265	gene0971	BC350_RS02480	RS_RS04345	JNO62_13120
ORTHOMCL455	6 genes,6 taxa	1	1	1	1	1	1	CFM90_RS11800	IMF25_RS06270	gene0970	BC350_RS02485	RS_RS04340	JNO62_13125
ORTHOMCL456	6 genes,6 taxa	1	1	1	1	1	1	CFM90_RS11815	IMF25_RS06285	gene0966	BC350_RS02500	RS_RS04320	JNO62_13140
ORTHOMCL457	6 genes,6 taxa	1	1	1	1	1	1	CFM90_RS20195	IMF25_RS18835	p_gene0811	BC350_RS02610	RS_RS04225	JNO62_24270
ORTHOMCL458	6 genes,6 taxa	1	1	1	1	1	1	CFM90_RS11645	IMF25_RS06140	gene1023	BC350_RS02685	RS_RS04145	JNO62_12875
ORTHOMCL459	6 genes,6 taxa	1	1	1	1	1	1	CFM90_RS11540	IMF25_RS06050	gene1045	BC350_RS02720	RS_RS07790	JNO62_12785
ORTHOMCL460	6 genes,6 taxa	1	1	1	1	1	1	CFM90_RS11935	IMF25_RS06400	gene0944	BC350_RS02735	RS_RS04120	JNO62_13260
ORTHOMCL461	6 genes,6 taxa	1	1	1	1	1	1	CFM90_RS11940	IMF25_RS06405	gene0943	BC350_RS02740	RS_RS04115	JNO62_13265
ORTHOMCL462	6 genes,6 taxa	1	1	1	1	1	1	CFM90_RS11945	IMF25_RS06410	gene0942	BC350_RS02745	RS_RS04110	JNO62_13270
ORTHOMCL463	6 genes,6 taxa	1	1	1	1	1	1	CFM90_RS11955	IMF25_RS06420	gene0939	BC350_RS02755	RS_RS04100	JNO62_13280
ORTHOMCL464	6 genes,6 taxa	1	1	1	1	1	1	CFM90_RS11965	IMF25_RS06430	gene0937	BC350_RS02765	RS_RS04090	JNO62_13290
ORTHOMCL465	6 genes,6 taxa	1	1	1	1	1	1	CFM90_RS11975	IMF25_RS06435	gene0935	BC350_RS02770	RS_RS04085	JNO62_13295
ORTHOMCL466	6 genes,6 taxa	1	1	1	1	1	1	CFM90_RS11985	IMF25_RS06445	gene0933	BC350_RS02780	RS_RS04075	JNO62_13305
ORTHOMCL467	6 genes,6 taxa	1	1	1	1	1	1	CFM90_RS11990	IMF25_RS06450	gene0932	BC350_RS02785	RS_RS04070	JNO62_13310
ORTHOMCL468	6 genes,6 taxa	1	1	1	1	1	1	CFM90_RS11995	IMF25_RS06455	gene0931	BC350_RS02790	RS_RS04065	JNO62_13315
ORTHOMCL469	6 genes,6 taxa	1	1	1	1	1	1	CFM90_RS12005	IMF25_RS06465	gene0929	BC350_RS02800	RS_RS04055	JNO62_13325
ORTHOMCL470	6 genes,6 taxa	1	1	1	1	1	1	CFM90_RS12010	IMF25_RS06470	gene0928	BC350_RS02805	RS_RS04050	JNO62_13330
ORTHOMCL471	6 genes,6 taxa	1	1	1	1	1	1	CFM90_RS12015	IMF25_RS06475	gene0927	BC350_RS02810	RS_RS04045	JNO62_13335
ORTHOMCL472	6 genes,6 taxa	1	1	1	1	1	1	CFM90_RS12020	IMF25_RS06480	gene0926	BC350_RS02815	RS_RS04040	JNO62_13340
ORTHOMCL473	6 genes,6 taxa	1	1	1	1	1	1	CFM90_RS12025	IMF25_RS06485	gene0925	BC350_RS02820	RS_RS04035	JNO62_13345
ORTHOMCL474	6 genes,6 taxa	1	1	1	1	1	1	CFM90_RS12030	IMF25_RS06490	gene0924	BC350_RS02825	RS_RS04030	JNO62_13350
ORTHOMCL475	6 genes,6 taxa	1	1	1	1	1	1	CFM90_RS12035	IMF25_RS06495	gene0923	BC350_RS02830	RS_RS04025	JNO62_13355
ORTHOMCL476	6 genes,6 taxa	1	1	1	1	1	1	CFM90_RS12040	IMF25_RS06500	gene0922	BC350_RS02835	RS_RS04020	JNO62_13360
ORTHOMCL477	6 genes,6 taxa	1	1	1	1	1	1	CFM90_RS12045	IMF25_RS06505	gene0920	BC350_RS02840	RS_RS04015	JNO62_13365
ORTHOMCL478	6 genes,6 taxa	1	1	1	1	1	1	CFM90_RS12050	IMF25_RS06510	gene0919	BC350_RS02845	RS_RS04010	JNO62_13370
ORTHOMCL479	6 genes,6 taxa	1	1	1	1	1	1	CFM90_RS12055	IMF25_RS06515	gene0918	BC350_RS02850	RS_RS04005	JNO62_13375
ORTHOMCL480	6 genes,6 taxa	1	1	1	1	1	1	CFM90_RS12060	IMF25_RS06520	gene0916	BC350_RS02855	RS_RS04000	JNO62_13380
ORTHOMCL481	6 genes,6 taxa	1	1	1	1	1	1	CFM90_RS12065	IMF25_RS06525	gene0915	BC350_RS02860	RS_RS03995	JNO62_13385
ORTHOMCL482	6 genes,6 taxa	1	1	1	1	1	1	CFM90_RS12070	IMF25_RS06530	gene0914	BC350_RS02865	RS_RS03990	JNO62_13390
ORTHOMCL483	6 genes,6 taxa	1	1	1	1	1	1	CFM90_RS12075	IMF25_RS06535	gene0913	BC350_RS02870	RS_RS03985	JNO62_13395
ORTHOMCL484	6 genes,6 taxa	1	1	1	1	1	1	CFM90_RS12080	IMF25_RS06540	gene0912	BC350_RS02875	RS_RS03980	JNO62_13400
ORTHOMCL485	6 genes,6 taxa	1	1	1	1	1	1	CFM90_RS12085	IMF25_RS06545	gene0911	BC350_RS02880	RS_RS03975	JNO62_13405
ORTHOMCL486	6 genes,6 taxa	1	1	1	1	1	1	CFM90_RS12090	IMF25_RS06550	gene0910	BC350_RS02885	RS_RS03970	JNO62_13410
ORTHOMCL487	6 genes,6 taxa	1	1	1	1	1	1	CFM90_RS12095	IMF25_RS06555	gene0909	BC350_RS02890	RS_RS03965	JNO62_13415
ORTHOMCL488	6 genes,6 taxa	1	1	1	1	1	1	CFM90_RS12100	IMF25_RS06560	gene0908	BC350_RS02895	RS_RS03960	JNO62_13420
ORTHOMCL489	6 genes,6 taxa	1	1	1	1	1	1	CFM90_RS12105	IMF25_RS06565	gene0907	BC350_RS02900	RS_RS03955	JNO62_13425
ORTHOMCL490	6 genes,6 taxa	1	1	1	1	1	1	CFM90_RS12110	IMF25_RS06570	gene0906	BC350_RS02905	RS_RS03950	JNO62_13430
ORTHOMCL491	6 genes,6 taxa	1	1	1	1	1	1	CFM90_RS12115	IMF25_RS06575	gene0904	BC350_RS02910	RS_RS03945	JNO62_13435
ORTHOMCL492	6 genes,6 taxa	1	1	1	1	1	1	CFM90_RS12130	IMF25_RS06590	gene0900	BC350_RS02925	RS_RS03930	JNO62_13450
ORTHOMCL493	6 genes,6 taxa	1	1	1	1	1	1	CFM90_RS12135	IMF25_RS06595	gene0899	BC350_RS02930	RS_RS03925	JNO62_13455
ORTHOMCL494	6 genes,6 taxa	1	1	1	1	1	1	CFM90_RS12140	IMF25_RS06600	gene0898	BC350_RS02935	RS_RS03920	JNO62_13460
ORTHOMCL495	6 genes,6 taxa	1	1	1	1	1	1	CFM90_RS12145	IMF25_RS06605	gene0896	BC350_RS02940	RS_RS03915	JNO62_13465
ORTHOMCL496	6 genes,6 taxa	1	1	1	1	1	1	CFM90_RS12150	IMF25_RS06610	gene0895	BC350_RS02945	RS_RS03910	JNO62_13470
ORTHOMCL497	6 genes,6 taxa	1	1	1	1	1	1	CFM90_RS12155	IMF25_RS06615	gene0894	BC350_RS02950	RS_RS03905	JNO62_13475
ORTHOMCL498	6 genes,6 taxa	1	1	1	1	1	1	CFM90_RS12165	IMF25_RS06625	gene0892	BC350_RS02965	RS_RS03895	JNO62_13485
ORTHOMCL499	6 genes,6 taxa	1	1	1	1	1	1	CFM90_RS12170	IMF25_RS06630	gene0891	BC350_RS02970	RS_RS03890	JNO62_13490
ORTHOMCL500	6 genes,6 taxa	1	1	1	1	1	1	CFM90_RS12175	IMF25_RS06635	gene0890	BC350_RS02975	RS_RS03885	JNO62_13495
ORTHOMCL501	6 genes,6 taxa	1	1	1	1	1	1	CFM90_RS12180	IMF25_RS06640	gene0889	BC350_RS02980	RS_RS03880	JNO62_13500
ORTHOMCL502	6 genes,6 taxa	1	1	1	1	1	1	CFM90_RS12185	IMF25_RS06645	gene0888	BC350_RS02985	RS_RS03875	JNO62_13505
ORTHOMCL503	6 genes,6 taxa	1	1	1	1	1	1	CFM90_RS12190	IMF25_RS06650	gene0886	BC350_RS02990	RS_RS03870	JNO62_13510
ORTHOMCL504	6 genes,6 taxa	1	1	1	1	1	1	CFM90_RS12195	IMF25_RS06655	gene0885	BC350_RS02995	RS_RS03865	JNO62_13515
ORTHOMCL505	6 genes,6 taxa	1	1	1	1	1	1	CFM90_RS12200	IMF25_RS06660	gene0884	BC350_RS03000	RS_RS03860	JNO62_13520
ORTHOMCL506	6 genes,6 taxa	1	1	1	1	1	1	CFM90_RS12205	IMF25_RS06665	gene0883	BC350_RS03005	RS_RS03855	JNO62_13525
ORTHOMCL507	6 genes,6 taxa	1	1	1	1	1	1	CFM90_RS12210	IMF25_RS06670	gene0882	BC350_RS03010	RS_RS03850	JNO62_13530
ORTHOMCL508	6 genes,6 taxa	1	1	1	1	1	1	CFM90_RS12215	IMF25_RS06675	gene0881	BC350_RS03015	RS_RS03845	JNO62_13535
ORTHOMCL509	6 genes,6 taxa	1	1	1	1	1	1	CFM90_RS12220	IMF25_RS06680	gene0880	BC350_RS03020	RS_RS03840	JNO62_13540
ORTHOMCL510	6 genes,6 taxa	1	1	1	1	1	1	CFM90_RS12225	IMF25_RS06685	gene0879	BC350_RS03025	RS_RS03835	JNO62_13545
ORTHOMCL511	6 genes,6 taxa	1	1	1	1	1	1	CFM90_RS12230	IMF25_RS06690	gene0878	BC350_RS03030	RS_RS03830	JNO62_13550
ORTHOMCL512	6 genes,6 taxa	1	1	1	1	1	1	CFM90_RS12235	IMF25_RS06695	gene0877	BC350_RS03035	RS_RS03825	JNO62_13555
ORTHOMCL513	6 genes,6 taxa	1	1	1	1	1	1	CFM90_RS12240	IMF25_RS06700	gene0876	BC350_RS03040	RS_RS03820	JNO62_13560
ORTHOMCL514	6 genes,6 taxa	1	1	1	1	1	1	CFM90_RS12245	IMF25_RS06705	gene0875	BC350_RS03045	RS_RS03815	JNO62_13565
ORTHOMCL515	6 genes,6 taxa	1	1	1	1	1	1	CFM90_RS12250	IMF25_RS06710	gene0874	BC350_RS03050	RS_RS03810	JNO62_13570
ORTHOMCL516	6 genes,6 taxa	1	1	1	1	1	1	CFM90_RS12255	IMF25_RS06715	gene0873	BC350_RS03055	RS_RS03805	JNO62_13575
ORTHOMCL517	6 genes,6 taxa	1	1	1	1	1	1	CFM90_RS12260	IMF25_RS06720	gene0872	BC350_RS03060	RS_RS03800	JNO62_13580
ORTHOMCL518	6 genes,6 taxa	1	1	1	1	1	1	CFM90_RS12265	IMF25_RS06725	gene0871	BC350_RS03065	RS_RS03795	JNO62_13585
ORTHOMCL519	6 genes,6 taxa	1	1	1	1	1	1	CFM90_RS12270	IMF25_RS06730	gene0870	BC350_RS03070	RS_RS03790	JNO62_13590
ORTHOMCL520	6 genes,6 taxa	1	1	1	1	1	1	CFM90_RS12275	IMF25_RS06735	gene0869	BC350_RS03075	RS_RS03785	JNO62_13595
ORTHOMCL521	6 genes,6 taxa	1	1	1	1	1	1	CFM90_RS12280	IMF25_RS06740	gene0868	BC350_RS03080	RS_RS03780	JNO62_13600
ORTHOMCL522	6 genes,6 taxa	1	1	1	1	1	1	CFM90_RS12285	IMF25_RS06745	gene0867	BC350_RS03085	RS_RS03775	JNO62_13605
ORTHOMCL523	6 genes,6 taxa	1	1	1	1	1	1	CFM90_RS12290	IMF25_RS06750	gene0866	BC350_RS03090	RS_RS03770	JNO62_13610
ORTHOMCL524	6 genes,6 taxa	1	1	1	1	1	1	CFM90_RS12295	IMF25_RS06755	gene0865	BC350_RS03095	RS_RS03765	JNO62_13615
ORTHOMCL525	6 genes,6 taxa	1	1	1	1	1	1	CFM90_RS12300	IMF25_RS06760	gene0864	BC350_RS03100	RS_RS03760	JNO62_13620
ORTHOMCL526	6 genes,6 taxa	1	1	1	1	1	1	CFM90_RS12305	IMF25_RS06765	gene0862	BC350_RS03105	RS_RS03755	JNO62_13625
ORTHOMCL527	6 genes,6 taxa	1	1	1	1	1	1	CFM90_RS12310	IMF25_RS06770	gene0861	BC350_RS03110	RS_RS03750	JNO62_13630
ORTHOMCL528	6 genes,6 taxa	1	1	1	1	1	1	CFM90_RS12315	IMF25_RS06775	gene0860	BC350_RS03115	RS_RS03745	JNO62_13635
ORTHOMCL529	6 genes,6 taxa	1	1	1	1	1	1	CFM90_RS12320	IMF25_RS06780	gene0859	BC350_RS03120	RS_RS03740	JNO62_13640
ORTHOMCL530	6 genes,6 taxa	1	1	1	1	1	1	CFM90_RS12325	IMF25_RS06785	gene0858	BC350_RS03125	RS_RS03735	JNO62_13645
ORTHOMCL531	6 genes,6 taxa	1	1	1	1	1	1	CFM90_RS12330	IMF25_RS06790	gene0857	BC350_RS03130	RS_RS03730	JNO62_13650
ORTHOMCL532	6 genes,6 taxa	1	1	1	1	1	1	CFM90_RS12345	IMF25_RS06805	gene0816	BC350_RS03140	RS_RS03720	JNO62_13665
ORTHOMCL533	6 genes,6 taxa	1	1	1	1	1	1	CFM90_RS12350	IMF25_RS06810	gene0815	BC350_RS03145	RS_RS03715	JNO62_13670
ORTHOMCL534	6 genes,6 taxa	1	1	1	1	1	1	CFM90_RS12355	IMF25_RS06815	gene0814	BC350_RS03150	RS_RS03710	JNO62_13675
ORTHOMCL535	6 genes,6 taxa	1	1	1	1	1	1	CFM90_RS12360	IMF25_RS06820	gene0813	BC350_RS03155	RS_RS03705	JNO62_13680
ORTHOMCL536	6 genes,6 taxa	1	1	1	1	1	1	CFM90_RS12365	IMF25_RS06825	gene0812	BC350_RS03160	RS_RS03700	JNO62_13685
ORTHOMCL537	6 genes,6 taxa	1	1	1	1	1	1	CFM90_RS12370	IMF25_RS06830	gene0811	BC350_RS03165	RS_RS03695	JNO62_13690
ORTHOMCL538	6 genes,6 taxa	1	1	1	1	1	1	CFM90_RS12375	IMF25_RS06835	gene0810	BC350_RS03170	RS_RS03690	JNO62_13695
ORTHOMCL539	6 genes,6 taxa	1	1	1	1	1	1	CFM90_RS12380	IMF25_RS06840	gene0809	BC350_RS03175	RS_RS03685	JNO62_13700
ORTHOMCL540	6 genes,6 taxa	1	1	1	1	1	1	CFM90_RS12385	IMF25_RS06845	gene0808	BC350_RS03180	RS_RS03680	JNO62_13705
ORTHOMCL541	6 genes,6 taxa	1	1	1	1	1	1	CFM90_RS12390	IMF25_RS06850	gene0807	BC350_RS03185	RS_RS03675	JNO62_13710
ORTHOMCL542	6 genes,6 taxa	1	1	1	1	1	1	CFM90_RS12395	IMF25_RS06855	gene0806	BC350_RS03190	RS_RS03670	JNO62_13715
ORTHOMCL543	6 genes,6 taxa	1	1	1	1	1	1	CFM90_RS12400	IMF25_RS06860	gene0805	BC350_RS03195	RS_RS03665	JNO62_13720
ORTHOMCL544	6 genes,6 taxa	1	1	1	1	1	1	CFM90_RS12405	IMF25_RS06865	gene0804	BC350_RS03200	RS_RS03660	JNO62_13725
ORTHOMCL545	6 genes,6 taxa	1	1	1	1	1	1	CFM90_RS12410	IMF25_RS06870	gene0803	BC350_RS03205	RS_RS03655	JNO62_13730
ORTHOMCL546	6 genes,6 taxa	1	1	1	1	1	1	CFM90_RS12415	IMF25_RS06875	gene0802	BC350_RS03210	RS_RS03650	JNO62_13735
ORTHOMCL547	6 genes,6 taxa	1	1	1	1	1	1	CFM90_RS12425	IMF25_RS06885	gene0800	BC350_RS03220	RS_RS03640	JNO62_13745
ORTHOMCL548	6 genes,6 taxa	1	1	1	1	1	1	CFM90_RS12430	IMF25_RS06890	gene0799	BC350_RS03225	RS_RS03635	JNO62_13750
ORTHOMCL549	6 genes,6 taxa	1	1	1	1	1	1	CFM90_RS12435	IMF25_RS06895	gene0798	BC350_RS03230	RS_RS03630	JNO62_13755
ORTHOMCL550	6 genes,6 taxa	1	1	1	1	1	1	CFM90_RS12440	IMF25_RS06900	gene0797	BC350_RS03235	RS_RS03625	JNO62_13760
ORTHOMCL551	6 genes,6 taxa	1	1	1	1	1	1	CFM90_RS12450	IMF25_RS06910	gene0795	BC350_RS03245	RS_RS03615	JNO62_13770
ORTHOMCL552	6 genes,6 taxa	1	1	1	1	1	1	CFM90_RS12455	IMF25_RS06915	gene0794	BC350_RS03250	RS_RS03610	JNO62_13775
ORTHOMCL553	6 genes,6 taxa	1	1	1	1	1	1	CFM90_RS12460	IMF25_RS06920	gene0793	BC350_RS03255	RS_RS03605	JNO62_13780
ORTHOMCL554	6 genes,6 taxa	1	1	1	1	1	1	CFM90_RS12470	IMF25_RS06930	gene0791	BC350_RS03265	RS_RS03595	JNO62_13790
ORTHOMCL555	6 genes,6 taxa	1	1	1	1	1	1	CFM90_RS12475	IMF25_RS06935	gene0790	BC350_RS03270	RS_RS03590	JNO62_13795
ORTHOMCL556	6 genes,6 taxa	1	1	1	1	1	1	CFM90_RS12480	IMF25_RS06940	gene0789	BC350_RS03275	RS_RS03585	JNO62_13800
ORTHOMCL557	6 genes,6 taxa	1	1	1	1	1	1	CFM90_RS12485	IMF25_RS06945	gene0788	BC350_RS03280	RS_RS03580	JNO62_13805
ORTHOMCL558	6 genes,6 taxa	1	1	1	1	1	1	CFM90_RS12490	IMF25_RS06950	gene0787	BC350_RS03285	RS_RS03575	JNO62_13810
ORTHOMCL559	6 genes,6 taxa	1	1	1	1	1	1	CFM90_RS12495	IMF25_RS06955	gene0786	BC350_RS03290	RS_RS03570	JNO62_13815
ORTHOMCL560	6 genes,6 taxa	1	1	1	1	1	1	CFM90_RS12500	IMF25_RS06960	gene0785	BC350_RS03295	RS_RS03565	JNO62_13820
ORTHOMCL561	6 genes,6 taxa	1	1	1	1	1	1	CFM90_RS12505	IMF25_RS06965	gene0784	BC350_RS03300	RS_RS27095	JNO62_13825
ORTHOMCL562	6 genes,6 taxa	1	1	1	1	1	1	CFM90_RS12510	IMF25_RS06970	gene0783	BC350_RS03305	RS_RS03555	JNO62_13830
ORTHOMCL563	6 genes,6 taxa	1	1	1	1	1	1	CFM90_RS12515	IMF25_RS06975	gene0782	BC350_RS03310	RS_RS03550	JNO62_13835
ORTHOMCL564	6 genes,6 taxa	1	1	1	1	1	1	CFM90_RS12520	IMF25_RS06980	gene0781	BC350_RS03315	RS_RS03545	JNO62_13840
ORTHOMCL565	6 genes,6 taxa	1	1	1	1	1	1	CFM90_RS12535	IMF25_RS06995	gene0779	BC350_RS03330	RS_RS03530	JNO62_13855
ORTHOMCL566	6 genes,6 taxa	1	1	1	1	1	1	CFM90_RS12540	IMF25_RS07000	gene0778	BC350_RS03335	RS_RS03525	JNO62_13860
ORTHOMCL567	6 genes,6 taxa	1	1	1	1	1	1	CFM90_RS12545	IMF25_RS07005	gene0777	BC350_RS03340	RS_RS03520	JNO62_13865
ORTHOMCL568	6 genes,6 taxa	1	1	1	1	1	1	CFM90_RS12550	IMF25_RS07010	gene0776	BC350_RS03345	RS_RS03515	JNO62_13870
ORTHOMCL569	6 genes,6 taxa	1	1	1	1	1	1	CFM90_RS12560	IMF25_RS07015	gene0774	BC350_RS03355	RS_RS03510	JNO62_13875
ORTHOMCL570	6 genes,6 taxa	1	1	1	1	1	1	CFM90_RS12565	IMF25_RS07020	gene0773	BC350_RS03360	RS_RS03505	JNO62_13880
ORTHOMCL571	6 genes,6 taxa	1	1	1	1	1	1	CFM90_RS12570	IMF25_RS07025	gene0772	BC350_RS03365	RS_RS03500	JNO62_13885
ORTHOMCL572	6 genes,6 taxa	1	1	1	1	1	1	CFM90_RS12575	IMF25_RS07030	gene0771	BC350_RS03370	RS_RS03495	JNO62_13890
ORTHOMCL573	6 genes,6 taxa	1	1	1	1	1	1	CFM90_RS12580	IMF25_RS07035	gene0770	BC350_RS03375	RS_RS03490	JNO62_13895
ORTHOMCL574	6 genes,6 taxa	1	1	1	1	1	1	CFM90_RS12585	IMF25_RS07040	gene0769	BC350_RS03380	RS_RS03485	JNO62_13900
ORTHOMCL575	6 genes,6 taxa	1	1	1	1	1	1	CFM90_RS12590	IMF25_RS07045	gene0768	BC350_RS03385	RS_RS03480	JNO62_13905
ORTHOMCL576	6 genes,6 taxa	1	1	1	1	1	1	CFM90_RS12595	IMF25_RS07050	gene0767	BC350_RS03390	RS_RS03475	JNO62_13910
ORTHOMCL577	6 genes,6 taxa	1	1	1	1	1	1	CFM90_RS12600	IMF25_RS07055	gene0766	BC350_RS03395	RS_RS03470	JNO62_13915
ORTHOMCL578	6 genes,6 taxa	1	1	1	1	1	1	CFM90_RS12605	IMF25_RS07060	gene0764	BC350_RS03400	RS_RS03465	JNO62_13920
ORTHOMCL579	6 genes,6 taxa	1	1	1	1	1	1	CFM90_RS12610	IMF25_RS07065	gene0763	BC350_RS03405	RS_RS03460	JNO62_13925
ORTHOMCL580	6 genes,6 taxa	1	1	1	1	1	1	CFM90_RS12620	IMF25_RS07075	gene0761	BC350_RS03415	RS_RS03455	JNO62_13935
ORTHOMCL581	6 genes,6 taxa	1	1	1	1	1	1	CFM90_RS12625	IMF25_RS07080	gene0760	BC350_RS03420	RS_RS03450	JNO62_13940
ORTHOMCL582	6 genes,6 taxa	1	1	1	1	1	1	CFM90_RS12630	IMF25_RS07085	gene0759	BC350_RS03425	RS_RS03445	JNO62_13945
ORTHOMCL583	6 genes,6 taxa	1	1	1	1	1	1	CFM90_RS12635	IMF25_RS07090	gene0758	BC350_RS03430	RS_RS03440	JNO62_13950
ORTHOMCL584	6 genes,6 taxa	1	1	1	1	1	1	CFM90_RS12640	IMF25_RS07095	gene0757	BC350_RS03435	RS_RS03435	JNO62_13955
ORTHOMCL585	6 genes,6 taxa	1	1	1	1	1	1	CFM90_RS12645	IMF25_RS07100	gene0756	BC350_RS03440	RS_RS03430	JNO62_13960
ORTHOMCL586	6 genes,6 taxa	1	1	1	1	1	1	CFM90_RS12650	IMF25_RS07105	gene0755	BC350_RS03445	RS_RS03425	JNO62_13965
ORTHOMCL587	6 genes,6 taxa	1	1	1	1	1	1	CFM90_RS12655	IMF25_RS07110	gene0754	BC350_RS03450	RS_RS03420	JNO62_13970
ORTHOMCL588	6 genes,6 taxa	1	1	1	1	1	1	CFM90_RS12660	IMF25_RS07115	gene0753	BC350_RS03455	RS_RS03415	JNO62_13975
ORTHOMCL589	6 genes,6 taxa	1	1	1	1	1	1	CFM90_RS12665	IMF25_RS07120	gene0752	BC350_RS03460	RS_RS03410	JNO62_13980
ORTHOMCL590	6 genes,6 taxa	1	1	1	1	1	1	CFM90_RS12670	IMF25_RS07125	gene0751	BC350_RS03465	RS_RS03405	JNO62_13985
ORTHOMCL591	6 genes,6 taxa	1	1	1	1	1	1	CFM90_RS12675	IMF25_RS07130	gene0750	BC350_RS03470	RS_RS03400	JNO62_13990
ORTHOMCL592	6 genes,6 taxa	1	1	1	1	1	1	CFM90_RS12680	IMF25_RS07135	gene0749	BC350_RS03475	RS_RS03395	JNO62_13995
ORTHOMCL593	6 genes,6 taxa	1	1	1	1	1	1	CFM90_RS12685	IMF25_RS07145	gene0748	BC350_RS03480	RS_RS03390	JNO62_14000
ORTHOMCL594	6 genes,6 taxa	1	1	1	1	1	1	CFM90_RS12695	IMF25_RS07155	gene0745	BC350_RS03490	RS_RS03380	JNO62_14010
ORTHOMCL595	6 genes,6 taxa	1	1	1	1	1	1	CFM90_RS12700	IMF25_RS07160	gene0744	BC350_RS03495	RS_RS03375	JNO62_14015
ORTHOMCL596	6 genes,6 taxa	1	1	1	1	1	1	CFM90_RS12705	IMF25_RS07165	gene0740	BC350_RS03500	RS_RS03370	JNO62_14020
ORTHOMCL597	6 genes,6 taxa	1	1	1	1	1	1	CFM90_RS12710	IMF25_RS07170	gene0739	BC350_RS03505	RS_RS03365	JNO62_14025
ORTHOMCL598	6 genes,6 taxa	1	1	1	1	1	1	CFM90_RS12715	IMF25_RS07175	gene0738	BC350_RS03510	RS_RS03360	JNO62_14030
ORTHOMCL599	6 genes,6 taxa	1	1	1	1	1	1	CFM90_RS12720	IMF25_RS07180	gene0737	BC350_RS03515	RS_RS03355	JNO62_14035
ORTHOMCL600	6 genes,6 taxa	1	1	1	1	1	1	CFM90_RS12725	IMF25_RS07185	gene0736	BC350_RS03520	RS_RS03350	JNO62_14040
ORTHOMCL601	6 genes,6 taxa	1	1	1	1	1	1	CFM90_RS12730	IMF25_RS07190	gene0735	BC350_RS03525	RS_RS03345	JNO62_14045
ORTHOMCL602	6 genes,6 taxa	1	1	1	1	1	1	CFM90_RS12740	IMF25_RS07195	gene0733	BC350_RS03535	RS_RS03340	JNO62_14050
ORTHOMCL603	6 genes,6 taxa	1	1	1	1	1	1	CFM90_RS12750	IMF25_RS07205	gene0731	BC350_RS03545	RS_RS03330	JNO62_14060
ORTHOMCL604	6 genes,6 taxa	1	1	1	1	1	1	CFM90_RS12760	IMF25_RS07215	gene0729	BC350_RS03550	RS_RS03325	JNO62_14070
ORTHOMCL605	6 genes,6 taxa	1	1	1	1	1	1	CFM90_RS12770	IMF25_RS07225	gene0727	BC350_RS03560	RS_RS03315	JNO62_14080
ORTHOMCL606	6 genes,6 taxa	1	1	1	1	1	1	CFM90_RS12775	IMF25_RS07230	gene0726	BC350_RS03565	RS_RS03310	JNO62_14085
ORTHOMCL607	6 genes,6 taxa	1	1	1	1	1	1	CFM90_RS12780	IMF25_RS07235	gene0725	BC350_RS03570	RS_RS03305	JNO62_14090
ORTHOMCL608	6 genes,6 taxa	1	1	1	1	1	1	CFM90_RS12785	IMF25_RS07240	gene0724	BC350_RS03575	RS_RS03300	JNO62_14095
ORTHOMCL609	6 genes,6 taxa	1	1	1	1	1	1	CFM90_RS12790	IMF25_RS07245	gene0723	BC350_RS03580	RS_RS03295	JNO62_14100
ORTHOMCL610	6 genes,6 taxa	1	1	1	1	1	1	CFM90_RS12795	IMF25_RS07250	gene0722	BC350_RS03585	RS_RS03290	JNO62_14105
ORTHOMCL611	6 genes,6 taxa	1	1	1	1	1	1	CFM90_RS12800	IMF25_RS07255	gene0721	BC350_RS03590	RS_RS03285	JNO62_14110
ORTHOMCL612	6 genes,6 taxa	1	1	1	1	1	1	CFM90_RS12805	IMF25_RS07260	gene0720	BC350_RS03595	RS_RS03280	JNO62_14115
ORTHOMCL613	6 genes,6 taxa	1	1	1	1	1	1	CFM90_RS12810	IMF25_RS07265	gene0719	BC350_RS03600	RS_RS03275	JNO62_14120
ORTHOMCL614	6 genes,6 taxa	1	1	1	1	1	1	CFM90_RS12815	IMF25_RS07270	gene0718	BC350_RS03605	RS_RS03270	JNO62_14125
ORTHOMCL615	6 genes,6 taxa	1	1	1	1	1	1	CFM90_RS12820	IMF25_RS07275	gene0717	BC350_RS03610	RS_RS03265	JNO62_14130
ORTHOMCL616	6 genes,6 taxa	1	1	1	1	1	1	CFM90_RS12825	IMF25_RS07280	gene0716	BC350_RS03615	RS_RS03260	JNO62_14135
ORTHOMCL617	6 genes,6 taxa	1	1	1	1	1	1	CFM90_RS12840	IMF25_RS07295	gene0713	BC350_RS03645	RS_RS03250	JNO62_14150
ORTHOMCL618	6 genes,6 taxa	1	1	1	1	1	1	CFM90_RS12850	IMF25_RS07305	gene0711	BC350_RS03655	RS_RS03240	JNO62_14160
ORTHOMCL619	6 genes,6 taxa	1	1	1	1	1	1	CFM90_RS12855	IMF25_RS07310	gene0710	BC350_RS03660	RS_RS03235	JNO62_14165
ORTHOMCL620	6 genes,6 taxa	1	1	1	1	1	1	CFM90_RS12860	IMF25_RS07315	gene0708	BC350_RS03665	RS_RS03230	JNO62_14170
ORTHOMCL621	6 genes,6 taxa	1	1	1	1	1	1	CFM90_RS12865	IMF25_RS07320	gene0707	BC350_RS03670	RS_RS03225	JNO62_14175
ORTHOMCL622	6 genes,6 taxa	1	1	1	1	1	1	CFM90_RS12875	IMF25_RS07330	gene0705	BC350_RS03675	RS_RS03215	JNO62_14185
ORTHOMCL623	6 genes,6 taxa	1	1	1	1	1	1	CFM90_RS12890	IMF25_RS07345	gene0703	BC350_RS03685	RS_RS03195	JNO62_14200
ORTHOMCL624	6 genes,6 taxa	1	1	1	1	1	1	CFM90_RS12905	IMF25_RS07360	gene0701	BC350_RS03765	RS_RS03125	JNO62_14215
ORTHOMCL625	6 genes,6 taxa	1	1	1	1	1	1	CFM90_RS12910	IMF25_RS07365	gene0700	BC350_RS03770	RS_RS03120	JNO62_14220
ORTHOMCL626	6 genes,6 taxa	1	1	1	1	1	1	CFM90_RS12945	IMF25_RS07400	gene0692	BC350_RS03795	RS_RS03100	JNO62_14255
ORTHOMCL627	6 genes,6 taxa	1	1	1	1	1	1	CFM90_RS12950	IMF25_RS07405	gene0691	BC350_RS03800	RS_RS03095	JNO62_14260
ORTHOMCL628	6 genes,6 taxa	1	1	1	1	1	1	CFM90_RS12955	IMF25_RS07410	gene0690	BC350_RS03805	RS_RS03090	JNO62_14265
ORTHOMCL629	6 genes,6 taxa	1	1	1	1	1	1	CFM90_RS12965	IMF25_RS07420	gene0689	BC350_RS03810	RS_RS03085	JNO62_14275
ORTHOMCL630	6 genes,6 taxa	1	1	1	1	1	1	CFM90_RS12970	IMF25_RS07425	gene0688	BC350_RS03815	RS_RS03080	JNO62_14280
ORTHOMCL631	6 genes,6 taxa	1	1	1	1	1	1	CFM90_RS12975	IMF25_RS07430	gene0687	BC350_RS03820	RS_RS03075	JNO62_14285
ORTHOMCL632	6 genes,6 taxa	1	1	1	1	1	1	CFM90_RS12980	IMF25_RS07435	gene0686	BC350_RS03825	RS_RS03070	JNO62_14290
ORTHOMCL633	6 genes,6 taxa	1	1	1	1	1	1	CFM90_RS12985	IMF25_RS07440	gene0685	BC350_RS03830	RS_RS03065	JNO62_14295
ORTHOMCL634	6 genes,6 taxa	1	1	1	1	1	1	CFM90_RS12990	IMF25_RS07445	gene0684	BC350_RS03835	RS_RS03060	JNO62_14300
ORTHOMCL635	6 genes,6 taxa	1	1	1	1	1	1	CFM90_RS12995	IMF25_RS07450	gene0683	BC350_RS03840	RS_RS03055	JNO62_14305
ORTHOMCL636	6 genes,6 taxa	1	1	1	1	1	1	CFM90_RS13010	IMF25_RS07465	gene0679	BC350_RS03855	RS_RS03035	JNO62_14320
ORTHOMCL637	6 genes,6 taxa	1	1	1	1	1	1	CFM90_RS13015	IMF25_RS07470	gene0678	BC350_RS03860	RS_RS03030	JNO62_14325
ORTHOMCL638	6 genes,6 taxa	1	1	1	1	1	1	CFM90_RS13020	IMF25_RS07475	gene0677	BC350_RS03865	RS_RS03025	JNO62_14330
ORTHOMCL639	6 genes,6 taxa	1	1	1	1	1	1	CFM90_RS13025	IMF25_RS07480	gene0676	BC350_RS03870	RS_RS03020	JNO62_14335
ORTHOMCL640	6 genes,6 taxa	1	1	1	1	1	1	CFM90_RS13030	IMF25_RS07485	gene0675	BC350_RS03875	RS_RS03015	JNO62_14340
ORTHOMCL641	6 genes,6 taxa	1	1	1	1	1	1	CFM90_RS13035	IMF25_RS07490	gene0674	BC350_RS03880	RS_RS03010	JNO62_14345
ORTHOMCL642	6 genes,6 taxa	1	1	1	1	1	1	CFM90_RS13040	IMF25_RS07495	gene0673	BC350_RS03885	RS_RS03005	JNO62_14350
ORTHOMCL643	6 genes,6 taxa	1	1	1	1	1	1	CFM90_RS13045	IMF25_RS07500	gene0672	BC350_RS03890	RS_RS03000	JNO62_14355
ORTHOMCL644	6 genes,6 taxa	1	1	1	1	1	1	CFM90_RS13055	IMF25_RS07510	gene0670	BC350_RS03905	RS_RS02990	JNO62_14365
ORTHOMCL645	6 genes,6 taxa	1	1	1	1	1	1	CFM90_RS13065	IMF25_RS07515	gene0669	BC350_RS03910	RS_RS02985	JNO62_14370
ORTHOMCL646	6 genes,6 taxa	1	1	1	1	1	1	CFM90_RS13070	IMF25_RS07520	gene0667	BC350_RS03915	RS_RS02980	JNO62_14375
ORTHOMCL647	6 genes,6 taxa	1	1	1	1	1	1	CFM90_RS13075	IMF25_RS07525	gene0666	BC350_RS03920	RS_RS02975	JNO62_14380
ORTHOMCL648	6 genes,6 taxa	1	1	1	1	1	1	CFM90_RS13080	IMF25_RS07530	gene0665	BC350_RS03925	RS_RS02970	JNO62_14385
ORTHOMCL649	6 genes,6 taxa	1	1	1	1	1	1	CFM90_RS13085	IMF25_RS07535	gene0664	BC350_RS03930	RS_RS02965	JNO62_14390
ORTHOMCL650	6 genes,6 taxa	1	1	1	1	1	1	CFM90_RS13090	IMF25_RS07540	gene0663	BC350_RS03935	RS_RS02960	JNO62_14395
ORTHOMCL651	6 genes,6 taxa	1	1	1	1	1	1	CFM90_RS13095	IMF25_RS07545	gene0662	BC350_RS03940	RS_RS02955	JNO62_14400
ORTHOMCL652	6 genes,6 taxa	1	1	1	1	1	1	CFM90_RS13100	IMF25_RS07550	gene0661	BC350_RS03945	RS_RS02950	JNO62_14405
ORTHOMCL653	6 genes,6 taxa	1	1	1	1	1	1	CFM90_RS13105	IMF25_RS07555	gene0660	BC350_RS03950	RS_RS02945	JNO62_14410
ORTHOMCL654	6 genes,6 taxa	1	1	1	1	1	1	CFM90_RS13110	IMF25_RS07560	gene0659	BC350_RS03955	RS_RS02940	JNO62_14415
ORTHOMCL655	6 genes,6 taxa	1	1	1	1	1	1	CFM90_RS13115	IMF25_RS07565	gene0658	BC350_RS03960	RS_RS02935	JNO62_14420
ORTHOMCL656	6 genes,6 taxa	1	1	1	1	1	1	CFM90_RS13120	IMF25_RS07570	gene0657	BC350_RS03965	RS_RS02930	JNO62_14425
ORTHOMCL657	6 genes,6 taxa	1	1	1	1	1	1	CFM90_RS13125	IMF25_RS07575	gene0656	BC350_RS03970	RS_RS02925	JNO62_14430
ORTHOMCL658	6 genes,6 taxa	1	1	1	1	1	1	CFM90_RS13130	IMF25_RS07580	gene0655	BC350_RS03975	RS_RS02920	JNO62_14435
ORTHOMCL659	6 genes,6 taxa	1	1	1	1	1	1	CFM90_RS13140	IMF25_RS07590	gene0653	BC350_RS03985	RS_RS02910	JNO62_14445
ORTHOMCL660	6 genes,6 taxa	1	1	1	1	1	1	CFM90_RS13145	IMF25_RS07595	gene0652	BC350_RS03990	RS_RS02905	JNO62_14450
ORTHOMCL661	6 genes,6 taxa	1	1	1	1	1	1	CFM90_RS13150	IMF25_RS07600	gene0651	BC350_RS03995	RS_RS02890	JNO62_14455
ORTHOMCL662	6 genes,6 taxa	1	1	1	1	1	1	CFM90_RS13155	IMF25_RS07605	gene0650	BC350_RS04000	RS_RS02885	JNO62_14460
ORTHOMCL663	6 genes,6 taxa	1	1	1	1	1	1	CFM90_RS13160	IMF25_RS07610	gene0649	BC350_RS04005	RS_RS02880	JNO62_14465
ORTHOMCL664	6 genes,6 taxa	1	1	1	1	1	1	CFM90_RS13170	IMF25_RS07620	gene0647	BC350_RS04015	RS_RS02870	JNO62_14475
ORTHOMCL665	6 genes,6 taxa	1	1	1	1	1	1	CFM90_RS13175	IMF25_RS07625	gene0646	BC350_RS04020	RS_RS02865	JNO62_14480
ORTHOMCL666	6 genes,6 taxa	1	1	1	1	1	1	CFM90_RS13180	IMF25_RS07630	gene0645	BC350_RS04025	RS_RS02860	JNO62_14485
ORTHOMCL667	6 genes,6 taxa	1	1	1	1	1	1	CFM90_RS13190	IMF25_RS07640	gene0643	BC350_RS04035	RS_RS02850	JNO62_14495
ORTHOMCL668	6 genes,6 taxa	1	1	1	1	1	1	CFM90_RS13195	IMF25_RS07645	gene0642	BC350_RS04040	RS_RS02845	JNO62_14500
ORTHOMCL669	6 genes,6 taxa	1	1	1	1	1	1	CFM90_RS13200	IMF25_RS07650	gene0641	BC350_RS04045	RS_RS02840	JNO62_14505
ORTHOMCL670	6 genes,6 taxa	1	1	1	1	1	1	CFM90_RS13205	IMF25_RS07655	gene0640	BC350_RS04050	RS_RS02835	JNO62_14510
ORTHOMCL671	6 genes,6 taxa	1	1	1	1	1	1	CFM90_RS13210	IMF25_RS07660	gene0639	BC350_RS04055	RS_RS02830	JNO62_14515
ORTHOMCL672	6 genes,6 taxa	1	1	1	1	1	1	CFM90_RS13215	IMF25_RS07665	gene0638	BC350_RS04060	RS_RS02825	JNO62_14520
ORTHOMCL673	6 genes,6 taxa	1	1	1	1	1	1	CFM90_RS13220	IMF25_RS07670	gene0637	BC350_RS04065	RS_RS02820	JNO62_14525
ORTHOMCL674	6 genes,6 taxa	1	1	1	1	1	1	CFM90_RS13225	IMF25_RS07675	gene0636	BC350_RS04070	RS_RS02815	JNO62_14530
ORTHOMCL675	6 genes,6 taxa	1	1	1	1	1	1	CFM90_RS13230	IMF25_RS07680	gene0635	BC350_RS04075	RS_RS02810	JNO62_14535
ORTHOMCL676	6 genes,6 taxa	1	1	1	1	1	1	CFM90_RS13235	IMF25_RS07685	gene0634	BC350_RS04080	RS_RS02805	JNO62_14540
ORTHOMCL677	6 genes,6 taxa	1	1	1	1	1	1	CFM90_RS13240	IMF25_RS07690	gene0633	BC350_RS04085	RS_RS02800	JNO62_14545
ORTHOMCL678	6 genes,6 taxa	1	1	1	1	1	1	CFM90_RS13245	IMF25_RS07695	gene0632	BC350_RS04090	RS_RS02795	JNO62_14550
ORTHOMCL679	6 genes,6 taxa	1	1	1	1	1	1	CFM90_RS13250	IMF25_RS07700	gene0631	BC350_RS04095	RS_RS02790	JNO62_14555
ORTHOMCL680	6 genes,6 taxa	1	1	1	1	1	1	CFM90_RS13255	IMF25_RS07705	gene0629	BC350_RS04100	RS_RS02785	JNO62_14560
ORTHOMCL681	6 genes,6 taxa	1	1	1	1	1	1	CFM90_RS13260	IMF25_RS07710	gene0628	BC350_RS04105	RS_RS02780	JNO62_14565
ORTHOMCL682	6 genes,6 taxa	1	1	1	1	1	1	CFM90_RS13265	IMF25_RS07715	gene0627	BC350_RS04110	RS_RS02775	JNO62_14570
ORTHOMCL683	6 genes,6 taxa	1	1	1	1	1	1	CFM90_RS13270	IMF25_RS07720	gene0626	BC350_RS04115	RS_RS02770	JNO62_14575
ORTHOMCL684	6 genes,6 taxa	1	1	1	1	1	1	CFM90_RS13275	IMF25_RS07725	gene0625	BC350_RS04120	RS_RS02765	JNO62_14580
ORTHOMCL685	6 genes,6 taxa	1	1	1	1	1	1	CFM90_RS13280	IMF25_RS07730	gene0624	BC350_RS04125	RS_RS02760	JNO62_14585
ORTHOMCL686	6 genes,6 taxa	1	1	1	1	1	1	CFM90_RS13285	IMF25_RS07735	gene0622	BC350_RS04130	RS_RS02755	JNO62_14590
ORTHOMCL687	6 genes,6 taxa	1	1	1	1	1	1	CFM90_RS13295	IMF25_RS07745	gene0620	BC350_RS04140	RS_RS02745	JNO62_14600
ORTHOMCL688	6 genes,6 taxa	1	1	1	1	1	1	CFM90_RS13300	IMF25_RS07750	gene0619	BC350_RS04145	RS_RS02740	JNO62_14605
ORTHOMCL689	6 genes,6 taxa	1	1	1	1	1	1	CFM90_RS13310	IMF25_RS07760	gene0617	BC350_RS04155	RS_RS02730	JNO62_14615
ORTHOMCL690	6 genes,6 taxa	1	1	1	1	1	1	CFM90_RS13315	IMF25_RS07765	gene0616	BC350_RS04160	RS_RS02725	JNO62_14620
ORTHOMCL691	6 genes,6 taxa	1	1	1	1	1	1	CFM90_RS13320	IMF25_RS07770	gene0615	BC350_RS04165	RS_RS02720	JNO62_14625
ORTHOMCL692	6 genes,6 taxa	1	1	1	1	1	1	CFM90_RS13325	IMF25_RS07775	gene0614	BC350_RS04170	RS_RS02715	JNO62_14630
ORTHOMCL693	6 genes,6 taxa	1	1	1	1	1	1	CFM90_RS13330	IMF25_RS07780	gene0613	BC350_RS04175	RS_RS02710	JNO62_14635
ORTHOMCL694	6 genes,6 taxa	1	1	1	1	1	1	CFM90_RS13335	IMF25_RS07785	gene0612	BC350_RS04180	RS_RS02705	JNO62_14640
ORTHOMCL695	6 genes,6 taxa	1	1	1	1	1	1	CFM90_RS13340	IMF25_RS07790	gene0611	BC350_RS04185	RS_RS02700	JNO62_14645
ORTHOMCL696	6 genes,6 taxa	1	1	1	1	1	1	CFM90_RS13345	IMF25_RS07795	gene0610	BC350_RS04190	RS_RS02695	JNO62_14650
ORTHOMCL697	6 genes,6 taxa	1	1	1	1	1	1	CFM90_RS13360	IMF25_RS07805	gene0607	BC350_RS04200	RS_RS02690	JNO62_14660
ORTHOMCL698	6 genes,6 taxa	1	1	1	1	1	1	CFM90_RS13365	IMF25_RS07810	gene0606	BC350_RS04205	RS_RS02685	JNO62_14665
ORTHOMCL699	6 genes,6 taxa	1	1	1	1	1	1	CFM90_RS13370	IMF25_RS07815	gene0605	BC350_RS04210	RS_RS02680	JNO62_14670
ORTHOMCL700	6 genes,6 taxa	1	1	1	1	1	1	CFM90_RS13385	IMF25_RS07830	gene0602	BC350_RS04225	RS_RS02665	JNO62_14685
ORTHOMCL701	6 genes,6 taxa	1	1	1	1	1	1	CFM90_RS13395	IMF25_RS07840	gene0598	BC350_RS04240	RS_RS02655	JNO62_14695
ORTHOMCL702	6 genes,6 taxa	1	1	1	1	1	1	CFM90_RS13400	IMF25_RS07845	gene0597	BC350_RS04245	RS_RS02650	JNO62_14700
ORTHOMCL703	6 genes,6 taxa	1	1	1	1	1	1	CFM90_RS13405	IMF25_RS07850	gene0596	BC350_RS04250	RS_RS02645	JNO62_14705
ORTHOMCL704	6 genes,6 taxa	1	1	1	1	1	1	CFM90_RS13410	IMF25_RS07855	gene0595	BC350_RS04255	RS_RS02640	JNO62_14710
ORTHOMCL705	6 genes,6 taxa	1	1	1	1	1	1	CFM90_RS13415	IMF25_RS07860	gene0594	BC350_RS04260	RS_RS02635	JNO62_14715
ORTHOMCL706	6 genes,6 taxa	1	1	1	1	1	1	CFM90_RS13420	IMF25_RS07865	gene0593	BC350_RS04265	RS_RS02630	JNO62_14720
ORTHOMCL707	6 genes,6 taxa	1	1	1	1	1	1	CFM90_RS13425	IMF25_RS07870	gene0592	BC350_RS04270	RS_RS02625	JNO62_14725
ORTHOMCL708	6 genes,6 taxa	1	1	1	1	1	1	CFM90_RS13430	IMF25_RS07875	gene0591	BC350_RS04275	RS_RS02620	JNO62_14730
ORTHOMCL709	6 genes,6 taxa	1	1	1	1	1	1	CFM90_RS13435	IMF25_RS07880	gene0590	BC350_RS04280	RS_RS02615	JNO62_14735
ORTHOMCL710	6 genes,6 taxa	1	1	1	1	1	1	CFM90_RS13440	IMF25_RS07885	gene0589	BC350_RS04285	RS_RS02610	JNO62_14740
ORTHOMCL711	6 genes,6 taxa	1	1	1	1	1	1	CFM90_RS13445	IMF25_RS07890	gene0588	BC350_RS04290	RS_RS02605	JNO62_14745
ORTHOMCL712	6 genes,6 taxa	1	1	1	1	1	1	CFM90_RS13450	IMF25_RS07895	gene0587	BC350_RS04295	RS_RS02600	JNO62_14750
ORTHOMCL713	6 genes,6 taxa	1	1	1	1	1	1	CFM90_RS13455	IMF25_RS07900	gene0586	BC350_RS04300	RS_RS02595	JNO62_14755
ORTHOMCL714	6 genes,6 taxa	1	1	1	1	1	1	CFM90_RS13460	IMF25_RS07905	gene0585	BC350_RS04305	RS_RS02590	JNO62_14760
ORTHOMCL715	6 genes,6 taxa	1	1	1	1	1	1	CFM90_RS13465	IMF25_RS07910	gene0584	BC350_RS04310	RS_RS02585	JNO62_14765
ORTHOMCL716	6 genes,6 taxa	1	1	1	1	1	1	CFM90_RS13470	IMF25_RS07915	gene0583	BC350_RS04315	RS_RS02580	JNO62_14770
ORTHOMCL717	6 genes,6 taxa	1	1	1	1	1	1	CFM90_RS13475	IMF25_RS07920	gene0582	BC350_RS04320	RS_RS02575	JNO62_14775
ORTHOMCL718	6 genes,6 taxa	1	1	1	1	1	1	CFM90_RS13480	IMF25_RS07925	gene0581	BC350_RS04325	RS_RS02570	JNO62_14780
ORTHOMCL719	6 genes,6 taxa	1	1	1	1	1	1	CFM90_RS13485	IMF25_RS07930	gene0580	BC350_RS04330	RS_RS02565	JNO62_14785
ORTHOMCL720	6 genes,6 taxa	1	1	1	1	1	1	CFM90_RS13490	IMF25_RS07935	gene0579	BC350_RS04335	RS_RS02560	JNO62_14790
ORTHOMCL721	6 genes,6 taxa	1	1	1	1	1	1	CFM90_RS13495	IMF25_RS07940	gene0578	BC350_RS04340	RS_RS02555	JNO62_14795
ORTHOMCL722	6 genes,6 taxa	1	1	1	1	1	1	CFM90_RS13500	IMF25_RS07945	gene0577	BC350_RS04345	RS_RS02550	JNO62_14800
ORTHOMCL723	6 genes,6 taxa	1	1	1	1	1	1	CFM90_RS13505	IMF25_RS07950	gene0576	BC350_RS04350	RS_RS02545	JNO62_14805
ORTHOMCL724	6 genes,6 taxa	1	1	1	1	1	1	CFM90_RS13510	IMF25_RS07955	gene0575	BC350_RS04355	RS_RS02540	JNO62_14810
ORTHOMCL725	6 genes,6 taxa	1	1	1	1	1	1	CFM90_RS13515	IMF25_RS07960	gene0574	BC350_RS04360	RS_RS02535	JNO62_14815
ORTHOMCL726	6 genes,6 taxa	1	1	1	1	1	1	CFM90_RS13520	IMF25_RS07965	gene0573	BC350_RS04365	RS_RS02530	JNO62_14820
ORTHOMCL727	6 genes,6 taxa	1	1	1	1	1	1	CFM90_RS13525	IMF25_RS07970	gene0572	BC350_RS04370	RS_RS02525	JNO62_14825
ORTHOMCL728	6 genes,6 taxa	1	1	1	1	1	1	CFM90_RS13535	IMF25_RS07980	gene0570	BC350_RS04380	RS_RS02520	JNO62_14835
ORTHOMCL729	6 genes,6 taxa	1	1	1	1	1	1	CFM90_RS13540	IMF25_RS07985	gene0569	BC350_RS04385	RS_RS02515	JNO62_14840
ORTHOMCL730	6 genes,6 taxa	1	1	1	1	1	1	CFM90_RS13545	IMF25_RS07990	gene0568	BC350_RS04390	RS_RS02510	JNO62_14845
ORTHOMCL731	6 genes,6 taxa	1	1	1	1	1	1	CFM90_RS13550	IMF25_RS07995	gene0567	BC350_RS04395	RS_RS02505	JNO62_14850
ORTHOMCL732	6 genes,6 taxa	1	1	1	1	1	1	CFM90_RS13560	IMF25_RS08005	gene0564	BC350_RS04400	RS_RS02500	JNO62_14860
ORTHOMCL733	6 genes,6 taxa	1	1	1	1	1	1	CFM90_RS13565	IMF25_RS08010	gene0563	BC350_RS04405	RS_RS02495	JNO62_14865
ORTHOMCL734	6 genes,6 taxa	1	1	1	1	1	1	CFM90_RS13570	IMF25_RS08015	gene0562	BC350_RS04410	RS_RS02490	JNO62_14870
ORTHOMCL735	6 genes,6 taxa	1	1	1	1	1	1	CFM90_RS13575	IMF25_RS08020	gene0561	BC350_RS04415	RS_RS02485	JNO62_14875
ORTHOMCL736	6 genes,6 taxa	1	1	1	1	1	1	CFM90_RS13580	IMF25_RS08025	gene0560	BC350_RS04420	RS_RS02480	JNO62_14880
ORTHOMCL737	6 genes,6 taxa	1	1	1	1	1	1	CFM90_RS13585	IMF25_RS08030	gene0559	BC350_RS04425	RS_RS02475	JNO62_14885
ORTHOMCL738	6 genes,6 taxa	1	1	1	1	1	1	CFM90_RS13590	IMF25_RS08035	gene0558	BC350_RS04430	RS_RS02470	JNO62_14890
ORTHOMCL739	6 genes,6 taxa	1	1	1	1	1	1	CFM90_RS13595	IMF25_RS08040	gene0557	BC350_RS04435	RS_RS02465	JNO62_14895
ORTHOMCL740	6 genes,6 taxa	1	1	1	1	1	1	CFM90_RS13600	IMF25_RS08045	gene0556	BC350_RS04440	RS_RS02460	JNO62_14900
ORTHOMCL741	6 genes,6 taxa	1	1	1	1	1	1	CFM90_RS13605	IMF25_RS08050	gene0555	BC350_RS04445	RS_RS02455	JNO62_14905
ORTHOMCL742	6 genes,6 taxa	1	1	1	1	1	1	CFM90_RS13610	IMF25_RS08055	gene0554	BC350_RS04450	RS_RS02450	JNO62_14910
ORTHOMCL743	6 genes,6 taxa	1	1	1	1	1	1	CFM90_RS13615	IMF25_RS08060	gene0553	BC350_RS04455	RS_RS02445	JNO62_14915
ORTHOMCL744	6 genes,6 taxa	1	1	1	1	1	1	CFM90_RS13620	IMF25_RS08065	gene0552	BC350_RS04460	RS_RS02440	JNO62_14920
ORTHOMCL745	6 genes,6 taxa	1	1	1	1	1	1	CFM90_RS13625	IMF25_RS08070	gene0551	BC350_RS04465	RS_RS02435	JNO62_14925
ORTHOMCL746	6 genes,6 taxa	1	1	1	1	1	1	CFM90_RS13630	IMF25_RS08075	gene0549	BC350_RS04470	RS_RS02430	JNO62_14930
ORTHOMCL747	6 genes,6 taxa	1	1	1	1	1	1	CFM90_RS13640	IMF25_RS08085	gene0548	BC350_RS04480	RS_RS02425	JNO62_14940
ORTHOMCL748	6 genes,6 taxa	1	1	1	1	1	1	CFM90_RS13645	IMF25_RS08090	gene0547	BC350_RS04485	RS_RS02420	JNO62_14945
ORTHOMCL749	6 genes,6 taxa	1	1	1	1	1	1	CFM90_RS13650	IMF25_RS08095	gene0546	BC350_RS04490	RS_RS02415	JNO62_14950
ORTHOMCL750	6 genes,6 taxa	1	1	1	1	1	1	CFM90_RS13660	IMF25_RS08105	gene0544	BC350_RS04500	RS_RS02405	JNO62_14960
ORTHOMCL751	6 genes,6 taxa	1	1	1	1	1	1	CFM90_RS13665	IMF25_RS08110	gene0543	BC350_RS04505	RS_RS02400	JNO62_14965
ORTHOMCL752	6 genes,6 taxa	1	1	1	1	1	1	CFM90_RS13670	IMF25_RS08115	gene0542	BC350_RS04510	RS_RS02395	JNO62_14970
ORTHOMCL753	6 genes,6 taxa	1	1	1	1	1	1	CFM90_RS13675	IMF25_RS08120	gene0541	BC350_RS04515	RS_RS02390	JNO62_14975
ORTHOMCL754	6 genes,6 taxa	1	1	1	1	1	1	CFM90_RS13680	IMF25_RS08125	gene0540	BC350_RS04520	RS_RS02385	JNO62_14980
ORTHOMCL755	6 genes,6 taxa	1	1	1	1	1	1	CFM90_RS13685	IMF25_RS08130	gene0539	BC350_RS04525	RS_RS02380	JNO62_14985
ORTHOMCL756	6 genes,6 taxa	1	1	1	1	1	1	CFM90_RS13690	IMF25_RS08135	gene0538	BC350_RS04530	RS_RS02375	JNO62_14990
ORTHOMCL757	6 genes,6 taxa	1	1	1	1	1	1	CFM90_RS13700	IMF25_RS08145	gene0536	BC350_RS04540	RS_RS02365	JNO62_15000
ORTHOMCL758	6 genes,6 taxa	1	1	1	1	1	1	CFM90_RS13705	IMF25_RS08150	gene0535	BC350_RS04545	RS_RS02360	JNO62_15005
ORTHOMCL759	6 genes,6 taxa	1	1	1	1	1	1	CFM90_RS13710	IMF25_RS08155	gene0534	BC350_RS04550	RS_RS02355	JNO62_15010
ORTHOMCL760	6 genes,6 taxa	1	1	1	1	1	1	CFM90_RS13715	IMF25_RS08160	gene0533	BC350_RS04555	RS_RS02350	JNO62_15015
ORTHOMCL761	6 genes,6 taxa	1	1	1	1	1	1	CFM90_RS13720	IMF25_RS08165	gene0532	BC350_RS04560	RS_RS02345	JNO62_15020
ORTHOMCL762	6 genes,6 taxa	1	1	1	1	1	1	CFM90_RS13725	IMF25_RS08170	gene0530	BC350_RS04565	RS_RS02340	JNO62_15025
ORTHOMCL763	6 genes,6 taxa	1	1	1	1	1	1	CFM90_RS13730	IMF25_RS08175	gene0528	BC350_RS04570	RS_RS02335	JNO62_15030
ORTHOMCL764	6 genes,6 taxa	1	1	1	1	1	1	CFM90_RS13735	IMF25_RS08180	gene0527	BC350_RS04575	RS_RS02330	JNO62_15035
ORTHOMCL765	6 genes,6 taxa	1	1	1	1	1	1	CFM90_RS13740	IMF25_RS08185	gene0526	BC350_RS04580	RS_RS02325	JNO62_15040
ORTHOMCL766	6 genes,6 taxa	1	1	1	1	1	1	CFM90_RS13745	IMF25_RS08190	gene0525	BC350_RS04585	RS_RS02320	JNO62_15045
ORTHOMCL767	6 genes,6 taxa	1	1	1	1	1	1	CFM90_RS13750	IMF25_RS08195	gene0524	BC350_RS04590	RS_RS02315	JNO62_15050
ORTHOMCL768	6 genes,6 taxa	1	1	1	1	1	1	CFM90_RS13755	IMF25_RS08200	gene0523	BC350_RS04595	RS_RS02310	JNO62_15055
ORTHOMCL769	6 genes,6 taxa	1	1	1	1	1	1	CFM90_RS13760	IMF25_RS08205	gene0522	BC350_RS04600	RS_RS02305	JNO62_15060
ORTHOMCL770	6 genes,6 taxa	1	1	1	1	1	1	CFM90_RS13765	IMF25_RS08210	gene0521	BC350_RS04605	RS_RS02300	JNO62_15065
ORTHOMCL771	6 genes,6 taxa	1	1	1	1	1	1	CFM90_RS13770	IMF25_RS08215	gene0520	BC350_RS04610	RS_RS02295	JNO62_15070
ORTHOMCL772	6 genes,6 taxa	1	1	1	1	1	1	CFM90_RS13775	IMF25_RS08220	gene0519	BC350_RS04615	RS_RS02290	JNO62_15075
ORTHOMCL773	6 genes,6 taxa	1	1	1	1	1	1	CFM90_RS13780	IMF25_RS08225	gene0518	BC350_RS04620	RS_RS02285	JNO62_15080
ORTHOMCL774	6 genes,6 taxa	1	1	1	1	1	1	CFM90_RS13785	IMF25_RS08230	gene0517	BC350_RS04625	RS_RS02280	JNO62_15085
ORTHOMCL775	6 genes,6 taxa	1	1	1	1	1	1	CFM90_RS13790	IMF25_RS08235	gene0516	BC350_RS04630	RS_RS02275	JNO62_15090
ORTHOMCL776	6 genes,6 taxa	1	1	1	1	1	1	CFM90_RS13795	IMF25_RS08240	gene0515	BC350_RS04635	RS_RS02270	JNO62_15095
ORTHOMCL777	6 genes,6 taxa	1	1	1	1	1	1	CFM90_RS13800	IMF25_RS08245	gene0514	BC350_RS04640	RS_RS02265	JNO62_15100
ORTHOMCL778	6 genes,6 taxa	1	1	1	1	1	1	CFM90_RS13805	IMF25_RS08250	gene0513	BC350_RS04645	RS_RS02260	JNO62_15105
ORTHOMCL779	6 genes,6 taxa	1	1	1	1	1	1	CFM90_RS13810	IMF25_RS08255	gene0512	BC350_RS04650	RS_RS02255	JNO62_15110
ORTHOMCL780	6 genes,6 taxa	1	1	1	1	1	1	CFM90_RS13815	IMF25_RS08260	gene0511	BC350_RS04655	RS_RS02250	JNO62_15115
ORTHOMCL781	6 genes,6 taxa	1	1	1	1	1	1	CFM90_RS13820	IMF25_RS08265	gene0509	BC350_RS04660	RS_RS02245	JNO62_15120
ORTHOMCL782	6 genes,6 taxa	1	1	1	1	1	1	CFM90_RS13830	IMF25_RS08275	gene0506	BC350_RS04670	RS_RS02235	JNO62_15130
ORTHOMCL783	6 genes,6 taxa	1	1	1	1	1	1	CFM90_RS13835	IMF25_RS08280	gene0505	BC350_RS04675	RS_RS02230	JNO62_15135
ORTHOMCL784	6 genes,6 taxa	1	1	1	1	1	1	CFM90_RS13840	IMF25_RS08285	gene0504	BC350_RS04680	RS_RS02225	JNO62_15140
ORTHOMCL785	6 genes,6 taxa	1	1	1	1	1	1	CFM90_RS13845	IMF25_RS08290	gene0503	BC350_RS04685	RS_RS02220	JNO62_15145
ORTHOMCL786	6 genes,6 taxa	1	1	1	1	1	1	CFM90_RS13850	IMF25_RS08295	gene0502	BC350_RS04690	RS_RS02215	JNO62_15150
ORTHOMCL787	6 genes,6 taxa	1	1	1	1	1	1	CFM90_RS13855	IMF25_RS08300	gene0501	BC350_RS04695	RS_RS02210	JNO62_15155
ORTHOMCL788	6 genes,6 taxa	1	1	1	1	1	1	CFM90_RS13860	IMF25_RS08305	gene0500	BC350_RS04700	RS_RS02205	JNO62_15160
ORTHOMCL789	6 genes,6 taxa	1	1	1	1	1	1	CFM90_RS13865	IMF25_RS08310	gene0499	BC350_RS04705	RS_RS02200	JNO62_15165
ORTHOMCL790	6 genes,6 taxa	1	1	1	1	1	1	CFM90_RS13870	IMF25_RS08315	gene0497	BC350_RS04710	RS_RS02195	JNO62_15170
ORTHOMCL791	6 genes,6 taxa	1	1	1	1	1	1	CFM90_RS13875	IMF25_RS08320	gene0496	BC350_RS04715	RS_RS02190	JNO62_15175
ORTHOMCL792	6 genes,6 taxa	1	1	1	1	1	1	CFM90_RS13880	IMF25_RS08325	gene0495	BC350_RS04720	RS_RS02185	JNO62_15180
ORTHOMCL793	6 genes,6 taxa	1	1	1	1	1	1	CFM90_RS13885	IMF25_RS08330	gene0494	BC350_RS04725	RS_RS02180	JNO62_15185
ORTHOMCL794	6 genes,6 taxa	1	1	1	1	1	1	CFM90_RS13890	IMF25_RS08335	gene0493	BC350_RS04730	RS_RS02175	JNO62_15190
ORTHOMCL795	6 genes,6 taxa	1	1	1	1	1	1	CFM90_RS13895	IMF25_RS08340	gene0492	BC350_RS04735	RS_RS02170	JNO62_15195
ORTHOMCL796	6 genes,6 taxa	1	1	1	1	1	1	CFM90_RS13900	IMF25_RS08345	gene0491	BC350_RS04740	RS_RS02165	JNO62_15200
ORTHOMCL797	6 genes,6 taxa	1	1	1	1	1	1	CFM90_RS13905	IMF25_RS08350	gene0490	BC350_RS04745	RS_RS02160	JNO62_15205
ORTHOMCL798	6 genes,6 taxa	1	1	1	1	1	1	CFM90_RS13915	IMF25_RS08360	gene0487	BC350_RS04755	RS_RS02150	JNO62_15215
ORTHOMCL799	6 genes,6 taxa	1	1	1	1	1	1	CFM90_RS13920	IMF25_RS08365	gene0486	BC350_RS04760	RS_RS02145	JNO62_15220
ORTHOMCL800	6 genes,6 taxa	1	1	1	1	1	1	CFM90_RS13925	IMF25_RS08370	gene0485	BC350_RS04765	RS_RS02140	JNO62_15225
ORTHOMCL801	6 genes,6 taxa	1	1	1	1	1	1	CFM90_RS13930	IMF25_RS08375	gene0484	BC350_RS04770	RS_RS02135	JNO62_15230
ORTHOMCL802	6 genes,6 taxa	1	1	1	1	1	1	CFM90_RS13935	IMF25_RS08380	gene0483	BC350_RS04775	RS_RS02130	JNO62_15235
ORTHOMCL803	6 genes,6 taxa	1	1	1	1	1	1	CFM90_RS13940	IMF25_RS08385	gene0482	BC350_RS04780	RS_RS02125	JNO62_15240
ORTHOMCL804	6 genes,6 taxa	1	1	1	1	1	1	CFM90_RS13945	IMF25_RS08390	gene0481	BC350_RS04785	RS_RS02120	JNO62_15245
ORTHOMCL805	6 genes,6 taxa	1	1	1	1	1	1	CFM90_RS13950	IMF25_RS08395	gene0480	BC350_RS04790	RS_RS02115	JNO62_15250
ORTHOMCL806	6 genes,6 taxa	1	1	1	1	1	1	CFM90_RS13955	IMF25_RS08400	gene0479	BC350_RS04795	RS_RS02110	JNO62_15255
ORTHOMCL807	6 genes,6 taxa	1	1	1	1	1	1	CFM90_RS13960	IMF25_RS08405	gene0478	BC350_RS04800	RS_RS02105	JNO62_15260
ORTHOMCL808	6 genes,6 taxa	1	1	1	1	1	1	CFM90_RS13965	IMF25_RS08410	gene0477	BC350_RS04805	RS_RS02100	JNO62_15265
ORTHOMCL809	6 genes,6 taxa	1	1	1	1	1	1	CFM90_RS13970	IMF25_RS08415	gene0476	BC350_RS04810	RS_RS25305	JNO62_15270
ORTHOMCL810	6 genes,6 taxa	1	1	1	1	1	1	CFM90_RS07910	IMF25_RS03135	gene1642	BC350_RS04935	RS_RS11670	JNO62_09635
ORTHOMCL811	6 genes,6 taxa	1	1	1	1	1	1	CFM90_RS13975	IMF25_RS08425	gene0474	BC350_RS04955	RS_RS02090	JNO62_15280
ORTHOMCL812	6 genes,6 taxa	1	1	1	1	1	1	CFM90_RS13980	IMF25_RS08430	gene0473	BC350_RS04960	RS_RS02085	JNO62_15285
ORTHOMCL813	6 genes,6 taxa	1	1	1	1	1	1	CFM90_RS13985	IMF25_RS08435	gene0471	BC350_RS04965	RS_RS02080	JNO62_15290
ORTHOMCL814	6 genes,6 taxa	1	1	1	1	1	1	CFM90_RS13990	IMF25_RS08440	gene0470	BC350_RS04970	RS_RS02075	JNO62_15295
ORTHOMCL815	6 genes,6 taxa	1	1	1	1	1	1	CFM90_RS14000	IMF25_RS08450	gene0468	BC350_RS04975	RS_RS02070	JNO62_15305
ORTHOMCL816	6 genes,6 taxa	1	1	1	1	1	1	CFM90_RS14005	IMF25_RS08455	gene0467	BC350_RS04980	RS_RS02065	JNO62_15310
ORTHOMCL817	6 genes,6 taxa	1	1	1	1	1	1	CFM90_RS14010	IMF25_RS08460	gene0466	BC350_RS04985	RS_RS02060	JNO62_15315
ORTHOMCL818	6 genes,6 taxa	1	1	1	1	1	1	CFM90_RS14015	IMF25_RS08465	gene0465	BC350_RS04990	RS_RS02055	JNO62_15320
ORTHOMCL819	6 genes,6 taxa	1	1	1	1	1	1	CFM90_RS14020	IMF25_RS08470	gene0464	BC350_RS04995	RS_RS02050	JNO62_15325
ORTHOMCL820	6 genes,6 taxa	1	1	1	1	1	1	CFM90_RS14030	IMF25_RS08475	gene0463	BC350_RS05005	RS_RS02045	JNO62_15330
ORTHOMCL821	6 genes,6 taxa	1	1	1	1	1	1	CFM90_RS14035	IMF25_RS08480	gene0462	BC350_RS05010	RS_RS02040	JNO62_15335
ORTHOMCL822	6 genes,6 taxa	1	1	1	1	1	1	CFM90_RS14040	IMF25_RS08485	gene0461	BC350_RS05015	RS_RS02035	JNO62_15340
ORTHOMCL823	6 genes,6 taxa	1	1	1	1	1	1	CFM90_RS14045	IMF25_RS08490	gene0460	BC350_RS05020	RS_RS02030	JNO62_15345
ORTHOMCL824	6 genes,6 taxa	1	1	1	1	1	1	CFM90_RS14050	IMF25_RS08495	gene0459	BC350_RS05025	RS_RS02025	JNO62_15350
ORTHOMCL825	6 genes,6 taxa	1	1	1	1	1	1	CFM90_RS14055	IMF25_RS08500	gene0458	BC350_RS05030	RS_RS02020	JNO62_15355
ORTHOMCL826	6 genes,6 taxa	1	1	1	1	1	1	CFM90_RS14060	IMF25_RS08505	gene0457	BC350_RS05035	RS_RS02015	JNO62_15360
ORTHOMCL827	6 genes,6 taxa	1	1	1	1	1	1	CFM90_RS14065	IMF25_RS08510	gene0455	BC350_RS05040	RS_RS02010	JNO62_15365
ORTHOMCL828	6 genes,6 taxa	1	1	1	1	1	1	CFM90_RS14070	IMF25_RS08515	gene0453	BC350_RS05045	RS_RS02005	JNO62_15370
ORTHOMCL829	6 genes,6 taxa	1	1	1	1	1	1	CFM90_RS14075	IMF25_RS08520	gene0452	BC350_RS05055	RS_RS02000	JNO62_15375
ORTHOMCL830	6 genes,6 taxa	1	1	1	1	1	1	CFM90_RS14080	IMF25_RS08525	gene0451	BC350_RS05060	RS_RS01995	JNO62_15380
ORTHOMCL831	6 genes,6 taxa	1	1	1	1	1	1	CFM90_RS14085	IMF25_RS08530	gene0450	BC350_RS05065	RS_RS01990	JNO62_15385
ORTHOMCL832	6 genes,6 taxa	1	1	1	1	1	1	CFM90_RS14090	IMF25_RS08535	gene0449	BC350_RS05070	RS_RS01985	JNO62_15390
ORTHOMCL833	6 genes,6 taxa	1	1	1	1	1	1	CFM90_RS14095	IMF25_RS08540	gene0448	BC350_RS05075	RS_RS01980	JNO62_15395
ORTHOMCL834	6 genes,6 taxa	1	1	1	1	1	1	CFM90_RS14100	IMF25_RS08545	gene0446	BC350_RS05080	RS_RS01975	JNO62_15400
ORTHOMCL835	6 genes,6 taxa	1	1	1	1	1	1	CFM90_RS14105	IMF25_RS08550	gene0445	BC350_RS05085	RS_RS01970	JNO62_15405
ORTHOMCL836	6 genes,6 taxa	1	1	1	1	1	1	CFM90_RS14110	IMF25_RS08555	gene0444	BC350_RS05090	RS_RS01965	JNO62_15410
ORTHOMCL837	6 genes,6 taxa	1	1	1	1	1	1	CFM90_RS14115	IMF25_RS08560	gene0443	BC350_RS05095	RS_RS01960	JNO62_15415
ORTHOMCL838	6 genes,6 taxa	1	1	1	1	1	1	CFM90_RS14125	IMF25_RS08570	gene0441	BC350_RS05105	RS_RS01950	JNO62_15425
ORTHOMCL839	6 genes,6 taxa	1	1	1	1	1	1	CFM90_RS14130	IMF25_RS08575	gene0440	BC350_RS05110	RS_RS01945	JNO62_15430
ORTHOMCL840	6 genes,6 taxa	1	1	1	1	1	1	CFM90_RS14135	IMF25_RS08580	gene0439	BC350_RS05115	RS_RS01940	JNO62_15435
ORTHOMCL841	6 genes,6 taxa	1	1	1	1	1	1	CFM90_RS14145	IMF25_RS08590	gene0437	BC350_RS05125	RS_RS01930	JNO62_15445
ORTHOMCL842	6 genes,6 taxa	1	1	1	1	1	1	CFM90_RS14150	IMF25_RS08595	gene0436	BC350_RS05130	RS_RS01925	JNO62_15450
ORTHOMCL843	6 genes,6 taxa	1	1	1	1	1	1	CFM90_RS14155	IMF25_RS08600	gene0435	BC350_RS05135	RS_RS01920	JNO62_15455
ORTHOMCL844	6 genes,6 taxa	1	1	1	1	1	1	CFM90_RS14160	IMF25_RS08605	gene0434	BC350_RS05140	RS_RS01915	JNO62_15460
ORTHOMCL845	6 genes,6 taxa	1	1	1	1	1	1	CFM90_RS14165	IMF25_RS08610	gene0433	BC350_RS05145	RS_RS01910	JNO62_15465
ORTHOMCL846	6 genes,6 taxa	1	1	1	1	1	1	CFM90_RS14170	IMF25_RS08615	gene0432	BC350_RS05150	RS_RS01905	JNO62_15470
ORTHOMCL847	6 genes,6 taxa	1	1	1	1	1	1	CFM90_RS14175	IMF25_RS08620	gene0431	BC350_RS05155	RS_RS01900	JNO62_15475
ORTHOMCL848	6 genes,6 taxa	1	1	1	1	1	1	CFM90_RS14180	IMF25_RS08625	gene0430	BC350_RS05160	RS_RS01895	JNO62_15480
ORTHOMCL849	6 genes,6 taxa	1	1	1	1	1	1	CFM90_RS14185	IMF25_RS08630	gene0429	BC350_RS05165	RS_RS01890	JNO62_15485
ORTHOMCL850	6 genes,6 taxa	1	1	1	1	1	1	CFM90_RS14190	IMF25_RS08635	gene0428	BC350_RS05170	RS_RS01885	JNO62_15490
ORTHOMCL851	6 genes,6 taxa	1	1	1	1	1	1	CFM90_RS14200	IMF25_RS08640	gene0427	BC350_RS05180	RS_RS01875	JNO62_15495
ORTHOMCL852	6 genes,6 taxa	1	1	1	1	1	1	CFM90_RS14205	IMF25_RS08645	gene0426	BC350_RS05185	RS_RS01870	JNO62_15500
ORTHOMCL853	6 genes,6 taxa	1	1	1	1	1	1	CFM90_RS14210	IMF25_RS08650	gene0425	BC350_RS05190	RS_RS01865	JNO62_15505
ORTHOMCL854	6 genes,6 taxa	1	1	1	1	1	1	CFM90_RS14215	IMF25_RS08655	gene0424	BC350_RS05195	RS_RS01860	JNO62_15510
ORTHOMCL855	6 genes,6 taxa	1	1	1	1	1	1	CFM90_RS14220	IMF25_RS08660	gene0423	BC350_RS05200	RS_RS01855	JNO62_15515
ORTHOMCL856	6 genes,6 taxa	1	1	1	1	1	1	CFM90_RS14225	IMF25_RS08665	gene0422	BC350_RS05205	RS_RS01850	JNO62_15520
ORTHOMCL857	6 genes,6 taxa	1	1	1	1	1	1	CFM90_RS14235	IMF25_RS08675	gene0419	BC350_RS05215	RS_RS01840	JNO62_15530
ORTHOMCL858	6 genes,6 taxa	1	1	1	1	1	1	CFM90_RS14245	IMF25_RS08685	gene0417	BC350_RS05220	RS_RS01835	JNO62_15540
ORTHOMCL859	6 genes,6 taxa	1	1	1	1	1	1	CFM90_RS14250	IMF25_RS08690	gene0416	BC350_RS05225	RS_RS01830	JNO62_15545
ORTHOMCL860	6 genes,6 taxa	1	1	1	1	1	1	CFM90_RS14255	IMF25_RS08695	gene0415	BC350_RS05230	RS_RS01825	JNO62_15550
ORTHOMCL861	6 genes,6 taxa	1	1	1	1	1	1	CFM90_RS14260	IMF25_RS08700	gene0414	BC350_RS05235	RS_RS01820	JNO62_15555
ORTHOMCL862	6 genes,6 taxa	1	1	1	1	1	1	CFM90_RS14265	IMF25_RS08705	gene0413	BC350_RS05240	RS_RS01815	JNO62_15560
ORTHOMCL863	6 genes,6 taxa	1	1	1	1	1	1	CFM90_RS14270	IMF25_RS08710	gene0412	BC350_RS05245	RS_RS01810	JNO62_15565
ORTHOMCL864	6 genes,6 taxa	1	1	1	1	1	1	CFM90_RS14275	IMF25_RS08715	gene0411	BC350_RS05250	RS_RS01805	JNO62_15570
ORTHOMCL865	6 genes,6 taxa	1	1	1	1	1	1	CFM90_RS14280	IMF25_RS08720	gene0410	BC350_RS05255	RS_RS01800	JNO62_15575
ORTHOMCL866	6 genes,6 taxa	1	1	1	1	1	1	CFM90_RS14285	IMF25_RS08725	gene0409	BC350_RS05260	RS_RS01795	JNO62_15580
ORTHOMCL867	6 genes,6 taxa	1	1	1	1	1	1	CFM90_RS14290	IMF25_RS08730	gene0407	BC350_RS05265	RS_RS01790	JNO62_15585
ORTHOMCL868	6 genes,6 taxa	1	1	1	1	1	1	CFM90_RS14295	IMF25_RS08735	gene0406	BC350_RS05270	RS_RS01785	JNO62_15590
ORTHOMCL869	6 genes,6 taxa	1	1	1	1	1	1	CFM90_RS14305	IMF25_RS08745	gene0403	BC350_RS05280	RS_RS01775	JNO62_15600
ORTHOMCL870	6 genes,6 taxa	1	1	1	1	1	1	CFM90_RS14310	IMF25_RS08750	gene0402	BC350_RS05285	RS_RS01770	JNO62_15605
ORTHOMCL871	6 genes,6 taxa	1	1	1	1	1	1	CFM90_RS14315	IMF25_RS08755	gene0401	BC350_RS05290	RS_RS01765	JNO62_15610
ORTHOMCL872	6 genes,6 taxa	1	1	1	1	1	1	CFM90_RS14320	IMF25_RS08760	gene0400	BC350_RS05295	RS_RS01760	JNO62_15615
ORTHOMCL873	6 genes,6 taxa	1	1	1	1	1	1	CFM90_RS14325	IMF25_RS08765	gene0399	BC350_RS05300	RS_RS01755	JNO62_15620
ORTHOMCL874	6 genes,6 taxa	1	1	1	1	1	1	CFM90_RS14330	IMF25_RS08770	gene0398	BC350_RS05305	RS_RS01750	JNO62_15625
ORTHOMCL875	6 genes,6 taxa	1	1	1	1	1	1	CFM90_RS14335	IMF25_RS08775	gene0397	BC350_RS05310	RS_RS01745	JNO62_15630
ORTHOMCL876	6 genes,6 taxa	1	1	1	1	1	1	CFM90_RS14340	IMF25_RS08780	gene0396	BC350_RS05315	RS_RS01740	JNO62_15635
ORTHOMCL877	6 genes,6 taxa	1	1	1	1	1	1	CFM90_RS14345	IMF25_RS08785	gene0395	BC350_RS05320	RS_RS01735	JNO62_15640
ORTHOMCL878	6 genes,6 taxa	1	1	1	1	1	1	CFM90_RS14350	IMF25_RS08790	gene0394	BC350_RS05325	RS_RS01730	JNO62_15645
ORTHOMCL879	6 genes,6 taxa	1	1	1	1	1	1	CFM90_RS14355	IMF25_RS08795	gene0393	BC350_RS05330	RS_RS01725	JNO62_15650
ORTHOMCL880	6 genes,6 taxa	1	1	1	1	1	1	CFM90_RS14360	IMF25_RS08800	gene0392	BC350_RS05335	RS_RS01720	JNO62_15655
ORTHOMCL881	6 genes,6 taxa	1	1	1	1	1	1	CFM90_RS14365	IMF25_RS08805	gene0391	BC350_RS05340	RS_RS01715	JNO62_15660
ORTHOMCL882	6 genes,6 taxa	1	1	1	1	1	1	CFM90_RS14370	IMF25_RS08810	gene0390	BC350_RS05345	RS_RS01710	JNO62_15665
ORTHOMCL883	6 genes,6 taxa	1	1	1	1	1	1	CFM90_RS14375	IMF25_RS08815	gene0389	BC350_RS05350	RS_RS01705	JNO62_15670
ORTHOMCL884	6 genes,6 taxa	1	1	1	1	1	1	CFM90_RS14380	IMF25_RS08820	gene0387	BC350_RS05355	RS_RS01700	JNO62_15675
ORTHOMCL885	6 genes,6 taxa	1	1	1	1	1	1	CFM90_RS14395	IMF25_RS08835	gene0383	BC350_RS05365	RS_RS01690	JNO62_15690
ORTHOMCL886	6 genes,6 taxa	1	1	1	1	1	1	CFM90_RS14400	IMF25_RS08840	gene0382	BC350_RS05370	RS_RS01685	JNO62_15695
ORTHOMCL887	6 genes,6 taxa	1	1	1	1	1	1	CFM90_RS14405	IMF25_RS08845	gene0381	BC350_RS05375	RS_RS01680	JNO62_15700
ORTHOMCL888	6 genes,6 taxa	1	1	1	1	1	1	CFM90_RS14410	IMF25_RS08850	gene0380	BC350_RS05380	RS_RS01675	JNO62_15705
ORTHOMCL889	6 genes,6 taxa	1	1	1	1	1	1	CFM90_RS14415	IMF25_RS08855	gene0379	BC350_RS05385	RS_RS01670	JNO62_15710
ORTHOMCL890	6 genes,6 taxa	1	1	1	1	1	1	CFM90_RS14420	IMF25_RS08860	gene0378	BC350_RS05390	RS_RS01665	JNO62_15715
ORTHOMCL891	6 genes,6 taxa	1	1	1	1	1	1	CFM90_RS14425	IMF25_RS08865	gene0377	BC350_RS05395	RS_RS01660	JNO62_15720
ORTHOMCL892	6 genes,6 taxa	1	1	1	1	1	1	CFM90_RS14430	IMF25_RS08870	gene0376	BC350_RS05400	RS_RS01655	JNO62_15725
ORTHOMCL893	6 genes,6 taxa	1	1	1	1	1	1	CFM90_RS14435	IMF25_RS08875	gene0375	BC350_RS05405	RS_RS01650	JNO62_15730
ORTHOMCL894	6 genes,6 taxa	1	1	1	1	1	1	CFM90_RS14440	IMF25_RS08880	gene0374	BC350_RS05410	RS_RS01645	JNO62_15735
ORTHOMCL895	6 genes,6 taxa	1	1	1	1	1	1	CFM90_RS14445	IMF25_RS08885	gene0373	BC350_RS05415	RS_RS01640	JNO62_15740
ORTHOMCL896	6 genes,6 taxa	1	1	1	1	1	1	CFM90_RS14450	IMF25_RS08890	gene0372	BC350_RS05420	RS_RS01635	JNO62_15745
ORTHOMCL897	6 genes,6 taxa	1	1	1	1	1	1	CFM90_RS14455	IMF25_RS08895	gene0371	BC350_RS05425	RS_RS01630	JNO62_15750
ORTHOMCL898	6 genes,6 taxa	1	1	1	1	1	1	CFM90_RS14460	IMF25_RS08900	gene0370	BC350_RS05430	RS_RS01625	JNO62_15755
ORTHOMCL899	6 genes,6 taxa	1	1	1	1	1	1	CFM90_RS14465	IMF25_RS08905	gene0369	BC350_RS05435	RS_RS01620	JNO62_15760
ORTHOMCL900	6 genes,6 taxa	1	1	1	1	1	1	CFM90_RS14470	IMF25_RS08910	gene0368	BC350_RS05440	RS_RS01615	JNO62_15765
ORTHOMCL901	6 genes,6 taxa	1	1	1	1	1	1	CFM90_RS14475	IMF25_RS08915	gene0367	BC350_RS05445	RS_RS01610	JNO62_15770
ORTHOMCL902	6 genes,6 taxa	1	1	1	1	1	1	CFM90_RS14480	IMF25_RS08920	gene0366	BC350_RS05450	RS_RS01605	JNO62_15775
ORTHOMCL903	6 genes,6 taxa	1	1	1	1	1	1	CFM90_RS14485	IMF25_RS08925	gene0365	BC350_RS05455	RS_RS01600	JNO62_15780
ORTHOMCL904	6 genes,6 taxa	1	1	1	1	1	1	CFM90_RS14490	IMF25_RS08930	gene0364	BC350_RS05460	RS_RS01595	JNO62_15785
ORTHOMCL905	6 genes,6 taxa	1	1	1	1	1	1	CFM90_RS14495	IMF25_RS08935	gene0363	BC350_RS05465	RS_RS01590	JNO62_15790
ORTHOMCL906	6 genes,6 taxa	1	1	1	1	1	1	CFM90_RS14500	IMF25_RS08940	gene0362	BC350_RS05470	RS_RS01585	JNO62_15795
ORTHOMCL907	6 genes,6 taxa	1	1	1	1	1	1	CFM90_RS14505	IMF25_RS08945	gene0361	BC350_RS05475	RS_RS01580	JNO62_15800
ORTHOMCL908	6 genes,6 taxa	1	1	1	1	1	1	CFM90_RS14510	IMF25_RS08950	gene0360	BC350_RS05480	RS_RS01575	JNO62_15805
ORTHOMCL909	6 genes,6 taxa	1	1	1	1	1	1	CFM90_RS14515	IMF25_RS08955	gene0359	BC350_RS05485	RS_RS01570	JNO62_15810
ORTHOMCL910	6 genes,6 taxa	1	1	1	1	1	1	CFM90_RS14520	IMF25_RS08960	gene0358	BC350_RS05490	RS_RS01565	JNO62_15815
ORTHOMCL911	6 genes,6 taxa	1	1	1	1	1	1	CFM90_RS14525	IMF25_RS08965	gene0357	BC350_RS05495	RS_RS01560	JNO62_15820
ORTHOMCL912	6 genes,6 taxa	1	1	1	1	1	1	CFM90_RS14530	IMF25_RS08970	gene0356	BC350_RS05500	RS_RS01555	JNO62_15825
ORTHOMCL913	6 genes,6 taxa	1	1	1	1	1	1	CFM90_RS14535	IMF25_RS08975	gene0355	BC350_RS05505	RS_RS01550	JNO62_15830
ORTHOMCL914	6 genes,6 taxa	1	1	1	1	1	1	CFM90_RS14540	IMF25_RS08980	gene0354	BC350_RS05510	RS_RS01545	JNO62_15835
ORTHOMCL915	6 genes,6 taxa	1	1	1	1	1	1	CFM90_RS14545	IMF25_RS08985	gene0353	BC350_RS05515	RS_RS01540	JNO62_15840
ORTHOMCL916	6 genes,6 taxa	1	1	1	1	1	1	CFM90_RS14550	IMF25_RS08990	gene0352	BC350_RS05520	RS_RS01535	JNO62_15845
ORTHOMCL917	6 genes,6 taxa	1	1	1	1	1	1	CFM90_RS14555	IMF25_RS08995	gene0351	BC350_RS05525	RS_RS01530	JNO62_15850
ORTHOMCL918	6 genes,6 taxa	1	1	1	1	1	1	CFM90_RS14560	IMF25_RS09000	gene0350	BC350_RS05530	RS_RS01525	JNO62_15855
ORTHOMCL919	6 genes,6 taxa	1	1	1	1	1	1	CFM90_RS14565	IMF25_RS09005	gene0349	BC350_RS05535	RS_RS01520	JNO62_15860
ORTHOMCL920	6 genes,6 taxa	1	1	1	1	1	1	CFM90_RS14570	IMF25_RS09010	gene0348	BC350_RS05540	RS_RS01515	JNO62_15865
ORTHOMCL921	6 genes,6 taxa	1	1	1	1	1	1	CFM90_RS14575	IMF25_RS09015	gene0347	BC350_RS05545	RS_RS01510	JNO62_15870
ORTHOMCL922	6 genes,6 taxa	1	1	1	1	1	1	CFM90_RS14580	IMF25_RS09020	gene0346	BC350_RS05550	RS_RS01505	JNO62_15875
ORTHOMCL923	6 genes,6 taxa	1	1	1	1	1	1	CFM90_RS14585	IMF25_RS09025	gene0345	BC350_RS05555	RS_RS01500	JNO62_15880
ORTHOMCL924	6 genes,6 taxa	1	1	1	1	1	1	CFM90_RS14590	IMF25_RS09030	gene0344	BC350_RS05560	RS_RS01495	JNO62_15885
ORTHOMCL925	6 genes,6 taxa	1	1	1	1	1	1	CFM90_RS14595	IMF25_RS09035	gene0343	BC350_RS05565	RS_RS01490	JNO62_15890
ORTHOMCL926	6 genes,6 taxa	1	1	1	1	1	1	CFM90_RS14600	IMF25_RS09040	gene0342	BC350_RS05570	RS_RS01485	JNO62_15895
ORTHOMCL927	6 genes,6 taxa	1	1	1	1	1	1	CFM90_RS14605	IMF25_RS09045	gene0341	BC350_RS05575	RS_RS01480	JNO62_15900
ORTHOMCL928	6 genes,6 taxa	1	1	1	1	1	1	CFM90_RS14615	IMF25_RS09055	gene0339	BC350_RS05585	RS_RS01470	JNO62_15910
ORTHOMCL929	6 genes,6 taxa	1	1	1	1	1	1	CFM90_RS14620	IMF25_RS09060	gene0338	BC350_RS05590	RS_RS01465	JNO62_15915
ORTHOMCL930	6 genes,6 taxa	1	1	1	1	1	1	CFM90_RS14625	IMF25_RS09065	gene0337	BC350_RS05595	RS_RS01460	JNO62_15920
ORTHOMCL931	6 genes,6 taxa	1	1	1	1	1	1	CFM90_RS14630	IMF25_RS09070	gene0336	BC350_RS05600	RS_RS01455	JNO62_15925
ORTHOMCL932	6 genes,6 taxa	1	1	1	1	1	1	CFM90_RS14635	IMF25_RS09075	gene0335	BC350_RS05605	RS_RS01450	JNO62_15930
ORTHOMCL933	6 genes,6 taxa	1	1	1	1	1	1	CFM90_RS14640	IMF25_RS09080	gene0334	BC350_RS05610	RS_RS01445	JNO62_15935
ORTHOMCL934	6 genes,6 taxa	1	1	1	1	1	1	CFM90_RS14645	IMF25_RS09085	gene0333	BC350_RS05615	RS_RS01440	JNO62_15940
ORTHOMCL935	6 genes,6 taxa	1	1	1	1	1	1	CFM90_RS14650	IMF25_RS09090	gene0332	BC350_RS05620	RS_RS01435	JNO62_15945
ORTHOMCL936	6 genes,6 taxa	1	1	1	1	1	1	CFM90_RS14655	IMF25_RS09095	gene0331	BC350_RS05625	RS_RS01430	JNO62_15950
ORTHOMCL937	6 genes,6 taxa	1	1	1	1	1	1	CFM90_RS14660	IMF25_RS09100	gene0330	BC350_RS05630	RS_RS01425	JNO62_15955
ORTHOMCL938	6 genes,6 taxa	1	1	1	1	1	1	CFM90_RS14670	IMF25_RS09110	gene0326	BC350_RS05635	RS_RS01420	JNO62_15965
ORTHOMCL939	6 genes,6 taxa	1	1	1	1	1	1	CFM90_RS14675	IMF25_RS09115	gene0325	BC350_RS05640	RS_RS01415	JNO62_15970
ORTHOMCL940	6 genes,6 taxa	1	1	1	1	1	1	CFM90_RS14680	IMF25_RS09125	gene0323	BC350_RS05645	RS_RS01410	JNO62_15980
ORTHOMCL941	6 genes,6 taxa	1	1	1	1	1	1	CFM90_RS14690	IMF25_RS09135	gene0319	BC350_RS05655	RS_RS01400	JNO62_15990
ORTHOMCL942	6 genes,6 taxa	1	1	1	1	1	1	CFM90_RS14695	IMF25_RS09140	gene0318	BC350_RS05660	RS_RS01395	JNO62_15995
ORTHOMCL943	6 genes,6 taxa	1	1	1	1	1	1	CFM90_RS14755	IMF25_RS09200	gene0304	BC350_RS05670	RS_RS01385	JNO62_16050
ORTHOMCL944	6 genes,6 taxa	1	1	1	1	1	1	CFM90_RS14760	IMF25_RS09205	gene0303	BC350_RS05675	RS_RS01380	JNO62_16055
ORTHOMCL945	6 genes,6 taxa	1	1	1	1	1	1	CFM90_RS14765	IMF25_RS09210	gene0302	BC350_RS05680	RS_RS01375	JNO62_16060
ORTHOMCL946	6 genes,6 taxa	1	1	1	1	1	1	CFM90_RS14770	IMF25_RS09215	gene0301	BC350_RS05685	RS_RS01370	JNO62_16065
ORTHOMCL947	6 genes,6 taxa	1	1	1	1	1	1	CFM90_RS14775	IMF25_RS09220	gene0300	BC350_RS05690	RS_RS01365	JNO62_16070
ORTHOMCL948	6 genes,6 taxa	1	1	1	1	1	1	CFM90_RS14780	IMF25_RS09225	gene0299	BC350_RS05695	RS_RS01360	JNO62_16075
ORTHOMCL949	6 genes,6 taxa	1	1	1	1	1	1	CFM90_RS14785	IMF25_RS09230	gene0298	BC350_RS05705	RS_RS01355	JNO62_16080
ORTHOMCL950	6 genes,6 taxa	1	1	1	1	1	1	CFM90_RS14790	IMF25_RS09235	gene0297	BC350_RS05710	RS_RS01350	JNO62_16085
ORTHOMCL951	6 genes,6 taxa	1	1	1	1	1	1	CFM90_RS14795	IMF25_RS09240	gene0296	BC350_RS05715	RS_RS01345	JNO62_16090
ORTHOMCL952	6 genes,6 taxa	1	1	1	1	1	1	CFM90_RS14800	IMF25_RS09245	gene0295	BC350_RS05720	RS_RS01340	JNO62_16095
ORTHOMCL953	6 genes,6 taxa	1	1	1	1	1	1	CFM90_RS14805	IMF25_RS09250	gene0294	BC350_RS05725	RS_RS01335	JNO62_16100
ORTHOMCL954	6 genes,6 taxa	1	1	1	1	1	1	CFM90_RS14810	IMF25_RS09255	gene0293	BC350_RS05730	RS_RS01330	JNO62_16105
ORTHOMCL955	6 genes,6 taxa	1	1	1	1	1	1	CFM90_RS14815	IMF25_RS09260	gene0292	BC350_RS05735	RS_RS01325	JNO62_16110
ORTHOMCL956	6 genes,6 taxa	1	1	1	1	1	1	CFM90_RS14820	IMF25_RS09265	gene0291	BC350_RS05740	RS_RS01320	JNO62_16115
ORTHOMCL957	6 genes,6 taxa	1	1	1	1	1	1	CFM90_RS14825	IMF25_RS09270	gene0290	BC350_RS05745	RS_RS01315	JNO62_16120
ORTHOMCL958	6 genes,6 taxa	1	1	1	1	1	1	CFM90_RS14830	IMF25_RS09275	gene0289	BC350_RS05750	RS_RS01310	JNO62_16125
ORTHOMCL959	6 genes,6 taxa	1	1	1	1	1	1	CFM90_RS14835	IMF25_RS09280	gene0288	BC350_RS05755	RS_RS01305	JNO62_16130
ORTHOMCL960	6 genes,6 taxa	1	1	1	1	1	1	CFM90_RS14845	IMF25_RS09285	gene0286	BC350_RS05760	RS_RS01300	JNO62_16135
ORTHOMCL961	6 genes,6 taxa	1	1	1	1	1	1	CFM90_RS14850	IMF25_RS09290	gene0285	BC350_RS05765	RS_RS01295	JNO62_16140
ORTHOMCL962	6 genes,6 taxa	1	1	1	1	1	1	CFM90_RS14855	IMF25_RS09295	gene0284	BC350_RS05770	RS_RS01290	JNO62_16145
ORTHOMCL963	6 genes,6 taxa	1	1	1	1	1	1	CFM90_RS14860	IMF25_RS09300	gene0283	BC350_RS05775	RS_RS01285	JNO62_16150
ORTHOMCL964	6 genes,6 taxa	1	1	1	1	1	1	CFM90_RS14865	IMF25_RS09305	gene0282	BC350_RS05780	RS_RS01280	JNO62_16155
ORTHOMCL965	6 genes,6 taxa	1	1	1	1	1	1	CFM90_RS14870	IMF25_RS09310	gene0281	BC350_RS05785	RS_RS01275	JNO62_16160
ORTHOMCL966	6 genes,6 taxa	1	1	1	1	1	1	CFM90_RS14875	IMF25_RS09315	gene0280	BC350_RS05790	RS_RS01270	JNO62_16165
ORTHOMCL967	6 genes,6 taxa	1	1	1	1	1	1	CFM90_RS14885	IMF25_RS09325	gene0278	BC350_RS05805	RS_RS01255	JNO62_16175
ORTHOMCL968	6 genes,6 taxa	1	1	1	1	1	1	CFM90_RS14890	IMF25_RS09330	gene0277	BC350_RS05810	RS_RS01250	JNO62_16180
ORTHOMCL969	6 genes,6 taxa	1	1	1	1	1	1	CFM90_RS14895	IMF25_RS09335	gene0276	BC350_RS05815	RS_RS01245	JNO62_16185
ORTHOMCL970	6 genes,6 taxa	1	1	1	1	1	1	CFM90_RS14900	IMF25_RS09340	gene0275	BC350_RS05820	RS_RS01240	JNO62_16190
ORTHOMCL971	6 genes,6 taxa	1	1	1	1	1	1	CFM90_RS14930	IMF25_RS09385	gene0269	BC350_RS05860	RS_RS01200	JNO62_16220
ORTHOMCL972	6 genes,6 taxa	1	1	1	1	1	1	CFM90_RS14935	IMF25_RS09390	gene0268	BC350_RS05865	RS_RS01195	JNO62_16225
ORTHOMCL973	6 genes,6 taxa	1	1	1	1	1	1	CFM90_RS14940	IMF25_RS09395	gene0267	BC350_RS05870	RS_RS01190	JNO62_16230
ORTHOMCL974	6 genes,6 taxa	1	1	1	1	1	1	CFM90_RS14945	IMF25_RS09400	gene0266	BC350_RS05875	RS_RS01185	JNO62_16235
ORTHOMCL975	6 genes,6 taxa	1	1	1	1	1	1	CFM90_RS14950	IMF25_RS09405	gene0265	BC350_RS05880	RS_RS01180	JNO62_16240
ORTHOMCL976	6 genes,6 taxa	1	1	1	1	1	1	CFM90_RS14955	IMF25_RS09410	gene0264	BC350_RS05885	RS_RS01175	JNO62_16245
ORTHOMCL977	6 genes,6 taxa	1	1	1	1	1	1	CFM90_RS14960	IMF25_RS09415	gene0263	BC350_RS05890	RS_RS01170	JNO62_16250
ORTHOMCL978	6 genes,6 taxa	1	1	1	1	1	1	CFM90_RS14965	IMF25_RS09420	gene0262	BC350_RS05895	RS_RS01165	JNO62_16255
ORTHOMCL979	6 genes,6 taxa	1	1	1	1	1	1	CFM90_RS14970	IMF25_RS09425	gene0260	BC350_RS05900	RS_RS01160	JNO62_16260
ORTHOMCL980	6 genes,6 taxa	1	1	1	1	1	1	CFM90_RS14975	IMF25_RS09430	gene0259	BC350_RS05905	RS_RS01155	JNO62_16265
ORTHOMCL981	6 genes,6 taxa	1	1	1	1	1	1	CFM90_RS14980	IMF25_RS09435	gene0257	BC350_RS05910	RS_RS01150	JNO62_16270
ORTHOMCL982	6 genes,6 taxa	1	1	1	1	1	1	CFM90_RS14985	IMF25_RS09440	gene0256	BC350_RS05915	RS_RS01145	JNO62_16275
ORTHOMCL983	6 genes,6 taxa	1	1	1	1	1	1	CFM90_RS14990	IMF25_RS09445	gene0255	BC350_RS05920	RS_RS01140	JNO62_16280
ORTHOMCL984	6 genes,6 taxa	1	1	1	1	1	1	CFM90_RS14995	IMF25_RS09450	gene0254	BC350_RS05925	RS_RS01135	JNO62_16285
ORTHOMCL985	6 genes,6 taxa	1	1	1	1	1	1	CFM90_RS15010	IMF25_RS09465	gene0252	BC350_RS05935	RS_RS01125	JNO62_16300
ORTHOMCL986	6 genes,5 taxa	1	1	0	1	2	1	CFM90_RS27360	IMF25_RS09470	--	BC350_RS05940	RS_RS25270;RS_RS27090	JNO62_16305
ORTHOMCL987	6 genes,6 taxa	1	1	1	1	1	1	CFM90_RS15025	IMF25_RS09475	gene0250	BC350_RS05950	RS_RS01120	JNO62_16310
ORTHOMCL988	6 genes,6 taxa	1	1	1	1	1	1	CFM90_RS15035	IMF25_RS09485	gene0248	BC350_RS05960	RS_RS01110	JNO62_16320
ORTHOMCL989	6 genes,6 taxa	1	1	1	1	1	1	CFM90_RS15040	IMF25_RS09490	gene0247	BC350_RS05965	RS_RS01105	JNO62_16325
ORTHOMCL990	6 genes,6 taxa	1	1	1	1	1	1	CFM90_RS15045	IMF25_RS09495	gene0245	BC350_RS05970	RS_RS01100	JNO62_16330
ORTHOMCL991	6 genes,6 taxa	1	1	1	1	1	1	CFM90_RS15050	IMF25_RS09500	gene0244	BC350_RS05975	RS_RS01095	JNO62_16335
ORTHOMCL992	6 genes,6 taxa	1	1	1	1	1	1	CFM90_RS15055	IMF25_RS09505	gene0243	BC350_RS05980	RS_RS01090	JNO62_16340
ORTHOMCL993	6 genes,6 taxa	1	1	1	1	1	1	CFM90_RS15060	IMF25_RS09510	gene0242	BC350_RS05985	RS_RS01085	JNO62_16345
ORTHOMCL994	6 genes,6 taxa	1	1	1	1	1	1	CFM90_RS15065	IMF25_RS09515	gene0241	BC350_RS05990	RS_RS01080	JNO62_16350
ORTHOMCL995	6 genes,6 taxa	1	1	1	1	1	1	CFM90_RS15075	IMF25_RS09525	gene0239	BC350_RS06000	RS_RS01075	JNO62_16360
ORTHOMCL996	6 genes,6 taxa	1	1	1	1	1	1	CFM90_RS15080	IMF25_RS09530	gene0238	BC350_RS06005	RS_RS01070	JNO62_16365
ORTHOMCL997	6 genes,6 taxa	1	1	1	1	1	1	CFM90_RS15085	IMF25_RS09535	gene0236	BC350_RS06010	RS_RS01065	JNO62_16370
ORTHOMCL998	6 genes,6 taxa	1	1	1	1	1	1	CFM90_RS15090	IMF25_RS09540	gene0235	BC350_RS06015	RS_RS01060	JNO62_16375
ORTHOMCL999	6 genes,6 taxa	1	1	1	1	1	1	CFM90_RS15095	IMF25_RS09545	gene0234	BC350_RS06020	RS_RS01055	JNO62_16380
ORTHOMCL1000	6 genes,6 taxa	1	1	1	1	1	1	CFM90_RS15100	IMF25_RS09550	gene0233	BC350_RS06025	RS_RS01050	JNO62_16385
ORTHOMCL1001	6 genes,6 taxa	1	1	1	1	1	1	CFM90_RS15105	IMF25_RS09555	gene0232	BC350_RS06030	RS_RS01045	JNO62_16390
ORTHOMCL1002	6 genes,6 taxa	1	1	1	1	1	1	CFM90_RS15110	IMF25_RS09560	gene0231	BC350_RS06035	RS_RS01040	JNO62_16395
ORTHOMCL1003	6 genes,6 taxa	1	1	1	1	1	1	CFM90_RS15115	IMF25_RS09565	gene0230	BC350_RS06040	RS_RS01035	JNO62_16400
ORTHOMCL1004	6 genes,6 taxa	1	1	1	1	1	1	CFM90_RS15130	IMF25_RS09580	gene0227	BC350_RS06050	RS_RS01025	JNO62_16415
ORTHOMCL1005	6 genes,6 taxa	1	1	1	1	1	1	CFM90_RS15135	IMF25_RS09585	gene0226	BC350_RS06055	RS_RS01020	JNO62_16420
ORTHOMCL1006	6 genes,6 taxa	1	1	1	1	1	1	CFM90_RS15140	IMF25_RS09590	gene0225	BC350_RS06060	RS_RS01015	JNO62_16425
ORTHOMCL1007	6 genes,6 taxa	1	1	1	1	1	1	CFM90_RS15330	IMF25_RS09750	gene0189	BC350_RS06270	RS_RS00880	JNO62_16595
ORTHOMCL1008	6 genes,6 taxa	1	1	1	1	1	1	CFM90_RS15335	IMF25_RS09755	gene0188	BC350_RS06275	RS_RS00875	JNO62_16600
ORTHOMCL1009	6 genes,6 taxa	1	1	1	1	1	1	CFM90_RS15340	IMF25_RS09760	gene0187	BC350_RS06280	RS_RS00870	JNO62_16605
ORTHOMCL1010	6 genes,6 taxa	1	1	1	1	1	1	CFM90_RS15345	IMF25_RS09765	gene0186	BC350_RS06285	RS_RS00865	JNO62_16610
ORTHOMCL1011	6 genes,6 taxa	1	1	1	1	1	1	CFM90_RS15350	IMF25_RS09770	gene0185	BC350_RS06290	RS_RS00860	JNO62_16615
ORTHOMCL1012	6 genes,6 taxa	1	1	1	1	1	1	CFM90_RS15355	IMF25_RS09775	gene0184	BC350_RS06295	RS_RS00855	JNO62_16620
ORTHOMCL1013	6 genes,6 taxa	1	1	1	1	1	1	CFM90_RS15360	IMF25_RS09780	gene0183	BC350_RS06300	RS_RS00850	JNO62_16625
ORTHOMCL1014	6 genes,6 taxa	1	1	1	1	1	1	CFM90_RS15365	IMF25_RS09785	gene0182	BC350_RS06305	RS_RS00845	JNO62_16630
ORTHOMCL1015	6 genes,6 taxa	1	1	1	1	1	1	CFM90_RS15370	IMF25_RS09790	gene0181	BC350_RS06310	RS_RS00840	JNO62_16635
ORTHOMCL1016	6 genes,6 taxa	1	1	1	1	1	1	CFM90_RS15375	IMF25_RS09795	gene0180	BC350_RS06315	RS_RS00835	JNO62_16640
ORTHOMCL1017	6 genes,6 taxa	1	1	1	1	1	1	CFM90_RS15380	IMF25_RS09800	gene0179	BC350_RS06320	RS_RS00830	JNO62_16645
ORTHOMCL1018	6 genes,6 taxa	1	1	1	1	1	1	CFM90_RS15385	IMF25_RS09805	gene0178	BC350_RS06325	RS_RS00825	JNO62_16650
ORTHOMCL1019	6 genes,6 taxa	1	1	1	1	1	1	CFM90_RS15395	IMF25_RS09815	gene0176	BC350_RS06335	RS_RS00815	JNO62_16660
ORTHOMCL1020	6 genes,6 taxa	1	1	1	1	1	1	CFM90_RS15400	IMF25_RS09820	gene0175	BC350_RS06340	RS_RS00810	JNO62_16665
ORTHOMCL1021	6 genes,6 taxa	1	1	1	1	1	1	CFM90_RS15405	IMF25_RS09825	gene0174	BC350_RS06345	RS_RS00805	JNO62_16670
ORTHOMCL1022	6 genes,6 taxa	1	1	1	1	1	1	CFM90_RS15410	IMF25_RS09830	gene0173	BC350_RS06350	RS_RS00800	JNO62_16675
ORTHOMCL1023	6 genes,6 taxa	1	1	1	1	1	1	CFM90_RS15415	IMF25_RS09835	gene0172	BC350_RS06355	RS_RS00795	JNO62_16680
ORTHOMCL1024	6 genes,6 taxa	1	1	1	1	1	1	CFM90_RS15420	IMF25_RS09840	gene0171	BC350_RS06360	RS_RS00790	JNO62_16685
ORTHOMCL1025	6 genes,6 taxa	1	1	1	1	1	1	CFM90_RS15425	IMF25_RS09845	gene0170	BC350_RS06365	RS_RS00785	JNO62_16690
ORTHOMCL1026	6 genes,6 taxa	1	1	1	1	1	1	CFM90_RS15430	IMF25_RS09850	gene0169	BC350_RS06370	RS_RS00780	JNO62_16695
ORTHOMCL1027	6 genes,6 taxa	1	1	1	1	1	1	CFM90_RS15435	IMF25_RS09855	gene0168	BC350_RS06375	RS_RS00775	JNO62_16700
ORTHOMCL1028	6 genes,6 taxa	1	1	1	1	1	1	CFM90_RS15440	IMF25_RS09860	gene0167	BC350_RS06380	RS_RS00770	JNO62_16705
ORTHOMCL1029	6 genes,6 taxa	1	1	1	1	1	1	CFM90_RS15445	IMF25_RS09865	gene0166	BC350_RS06385	RS_RS00765	JNO62_16710
ORTHOMCL1030	6 genes,6 taxa	1	1	1	1	1	1	CFM90_RS15450	IMF25_RS09870	gene0165	BC350_RS06390	RS_RS00760	JNO62_16715
ORTHOMCL1031	6 genes,6 taxa	1	1	1	1	1	1	CFM90_RS15455	IMF25_RS09875	gene0164	BC350_RS06395	RS_RS00755	JNO62_16720
ORTHOMCL1032	6 genes,6 taxa	1	1	1	1	1	1	CFM90_RS15460	IMF25_RS09880	gene0163	BC350_RS06400	RS_RS00750	JNO62_16725
ORTHOMCL1033	6 genes,6 taxa	1	1	1	1	1	1	CFM90_RS15465	IMF25_RS09885	gene0162	BC350_RS06405	RS_RS00745	JNO62_16730
ORTHOMCL1034	6 genes,6 taxa	1	1	1	1	1	1	CFM90_RS15475	IMF25_RS09895	gene0160	BC350_RS06415	RS_RS00735	JNO62_16740
ORTHOMCL1035	6 genes,6 taxa	1	1	1	1	1	1	CFM90_RS15480	IMF25_RS09900	gene0159	BC350_RS06420	RS_RS00730	JNO62_16745
ORTHOMCL1036	6 genes,6 taxa	1	1	1	1	1	1	CFM90_RS15490	IMF25_RS09910	gene0157	BC350_RS06430	RS_RS00720	JNO62_16755
ORTHOMCL1037	6 genes,6 taxa	1	1	1	1	1	1	CFM90_RS15495	IMF25_RS09915	gene0155	BC350_RS06435	RS_RS00715	JNO62_16760
ORTHOMCL1038	6 genes,6 taxa	1	1	1	1	1	1	CFM90_RS15505	IMF25_RS09925	gene0153	BC350_RS06440	RS_RS00710	JNO62_16765
ORTHOMCL1039	6 genes,6 taxa	1	1	1	1	1	1	CFM90_RS15510	IMF25_RS09930	gene0152	BC350_RS06445	RS_RS00705	JNO62_16770
ORTHOMCL1040	6 genes,6 taxa	1	1	1	1	1	1	CFM90_RS15520	IMF25_RS09940	gene0151	BC350_RS06455	RS_RS00695	JNO62_16780
ORTHOMCL1041	6 genes,6 taxa	1	1	1	1	1	1	CFM90_RS15525	IMF25_RS09945	gene0150	BC350_RS06460	RS_RS00690	JNO62_16785
ORTHOMCL1042	6 genes,6 taxa	1	1	1	1	1	1	CFM90_RS15530	IMF25_RS09950	gene0149	BC350_RS06465	RS_RS00685	JNO62_16790
ORTHOMCL1043	6 genes,6 taxa	1	1	1	1	1	1	CFM90_RS15540	IMF25_RS09960	gene0146	BC350_RS06470	RS_RS00680	JNO62_16800
ORTHOMCL1044	6 genes,6 taxa	1	1	1	1	1	1	CFM90_RS15545	IMF25_RS09965	gene0145	BC350_RS06475	RS_RS00675	JNO62_16805
ORTHOMCL1045	6 genes,6 taxa	1	1	1	1	1	1	CFM90_RS15550	IMF25_RS09970	gene0144	BC350_RS06480	RS_RS00670	JNO62_16810
ORTHOMCL1046	6 genes,6 taxa	1	1	1	1	1	1	CFM90_RS15555	IMF25_RS09975	gene0143	BC350_RS06485	RS_RS00665	JNO62_16815
ORTHOMCL1047	6 genes,6 taxa	1	1	1	1	1	1	CFM90_RS15560	IMF25_RS09980	gene0142	BC350_RS06490	RS_RS00660	JNO62_16820
ORTHOMCL1048	6 genes,6 taxa	1	1	1	1	1	1	CFM90_RS15565	IMF25_RS09985	gene0141	BC350_RS06495	RS_RS00655	JNO62_16825
ORTHOMCL1049	6 genes,6 taxa	1	1	1	1	1	1	CFM90_RS15580	IMF25_RS10005	gene0138	BC350_RS06500	RS_RS00650	JNO62_16840
ORTHOMCL1050	6 genes,6 taxa	1	1	1	1	1	1	CFM90_RS15585	IMF25_RS10010	gene0137	BC350_RS06505	RS_RS00645	JNO62_16845
ORTHOMCL1051	6 genes,6 taxa	1	1	1	1	1	1	CFM90_RS15590	IMF25_RS10015	gene0136	BC350_RS06510	RS_RS00640	JNO62_16850
ORTHOMCL1052	6 genes,6 taxa	1	1	1	1	1	1	CFM90_RS15595	IMF25_RS10020	gene0135	BC350_RS06515	RS_RS00635	JNO62_16855
ORTHOMCL1053	6 genes,6 taxa	1	1	1	1	1	1	CFM90_RS15600	IMF25_RS10025	gene0134	BC350_RS06520	RS_RS00630	JNO62_16860
ORTHOMCL1054	6 genes,6 taxa	1	1	1	1	1	1	CFM90_RS15605	IMF25_RS10030	gene0132	BC350_RS06525	RS_RS00625	JNO62_16865
ORTHOMCL1055	6 genes,6 taxa	1	1	1	1	1	1	CFM90_RS15610	IMF25_RS10035	gene0131	BC350_RS06530	RS_RS00620	JNO62_16870
ORTHOMCL1056	6 genes,6 taxa	1	1	1	1	1	1	CFM90_RS15630	IMF25_RS10055	gene0128	BC350_RS06540	RS_RS00610	JNO62_16890
ORTHOMCL1057	6 genes,6 taxa	1	1	1	1	1	1	CFM90_RS15635	IMF25_RS10060	gene0127	BC350_RS06545	RS_RS00605	JNO62_16895
ORTHOMCL1058	6 genes,6 taxa	1	1	1	1	1	1	CFM90_RS15640	IMF25_RS10065	gene0126	BC350_RS06550	RS_RS00600	JNO62_16900
ORTHOMCL1059	6 genes,6 taxa	1	1	1	1	1	1	CFM90_RS15645	IMF25_RS10070	gene0125	BC350_RS06555	RS_RS00595	JNO62_16905
ORTHOMCL1060	6 genes,6 taxa	1	1	1	1	1	1	CFM90_RS15650	IMF25_RS10075	gene0124	BC350_RS06560	RS_RS00590	JNO62_16910
ORTHOMCL1061	6 genes,6 taxa	1	1	1	1	1	1	CFM90_RS15655	IMF25_RS10080	gene0123	BC350_RS06565	RS_RS00585	JNO62_16915
ORTHOMCL1062	6 genes,6 taxa	1	1	1	1	1	1	CFM90_RS15660	IMF25_RS10085	gene0122	BC350_RS06570	RS_RS00580	JNO62_16920
ORTHOMCL1063	6 genes,6 taxa	1	1	1	1	1	1	CFM90_RS15665	IMF25_RS10090	gene0121	BC350_RS06575	RS_RS00575	JNO62_16925
ORTHOMCL1064	6 genes,6 taxa	1	1	1	1	1	1	CFM90_RS15670	IMF25_RS10095	gene0120	BC350_RS06580	RS_RS00570	JNO62_16930
ORTHOMCL1065	6 genes,6 taxa	1	1	1	1	1	1	CFM90_RS15675	IMF25_RS10100	gene0118	BC350_RS06585	RS_RS00565	JNO62_16935
ORTHOMCL1066	6 genes,6 taxa	1	1	1	1	1	1	CFM90_RS15680	IMF25_RS10105	gene0117	BC350_RS06590	RS_RS00560	JNO62_16940
ORTHOMCL1067	6 genes,6 taxa	1	1	1	1	1	1	CFM90_RS15685	IMF25_RS10110	gene0116	BC350_RS06595	RS_RS00555	JNO62_16945
ORTHOMCL1068	6 genes,6 taxa	1	1	1	1	1	1	CFM90_RS15690	IMF25_RS10115	gene0115	BC350_RS06600	RS_RS00550	JNO62_16950
ORTHOMCL1069	6 genes,6 taxa	1	1	1	1	1	1	CFM90_RS15695	IMF25_RS10120	gene0114	BC350_RS06605	RS_RS00545	JNO62_16955
ORTHOMCL1070	6 genes,6 taxa	1	1	1	1	1	1	CFM90_RS15700	IMF25_RS10125	gene0113	BC350_RS06610	RS_RS00535	JNO62_16960
ORTHOMCL1071	6 genes,6 taxa	1	1	1	1	1	1	CFM90_RS15705	IMF25_RS10130	gene0112	BC350_RS06615	RS_RS00530	JNO62_16965
ORTHOMCL1072	6 genes,6 taxa	1	1	1	1	1	1	CFM90_RS15710	IMF25_RS10135	gene0111	BC350_RS06620	RS_RS00525	JNO62_16970
ORTHOMCL1073	6 genes,6 taxa	1	1	1	1	1	1	CFM90_RS15735	IMF25_RS10160	gene0105	BC350_RS06665	RS_RS00500	JNO62_16995
ORTHOMCL1074	6 genes,6 taxa	1	1	1	1	1	1	CFM90_RS15740	IMF25_RS10165	gene0104	BC350_RS06670	RS_RS00495	JNO62_17000
ORTHOMCL1075	6 genes,6 taxa	1	1	1	1	1	1	CFM90_RS15745	IMF25_RS10170	gene0103	BC350_RS06675	RS_RS00490	JNO62_17005
ORTHOMCL1076	6 genes,6 taxa	1	1	1	1	1	1	CFM90_RS15750	IMF25_RS10175	gene0102	BC350_RS06680	RS_RS00485	JNO62_17010
ORTHOMCL1077	6 genes,6 taxa	1	1	1	1	1	1	CFM90_RS15755	IMF25_RS10180	gene0101	BC350_RS06685	RS_RS00480	JNO62_17015
ORTHOMCL1078	6 genes,6 taxa	1	1	1	1	1	1	CFM90_RS15760	IMF25_RS10185	gene0099	BC350_RS06700	RS_RS00470	JNO62_17020
ORTHOMCL1079	6 genes,6 taxa	1	1	1	1	1	1	CFM90_RS15765	IMF25_RS10190	gene0098	BC350_RS06705	RS_RS00465	JNO62_17025
ORTHOMCL1080	6 genes,6 taxa	1	1	1	1	1	1	CFM90_RS15770	IMF25_RS10195	gene0097	BC350_RS06710	RS_RS00460	JNO62_17030
ORTHOMCL1081	6 genes,6 taxa	1	1	1	1	1	1	CFM90_RS15775	IMF25_RS10200	gene0096	BC350_RS06715	RS_RS00455	JNO62_17035
ORTHOMCL1082	6 genes,6 taxa	1	1	1	1	1	1	CFM90_RS15780	IMF25_RS10205	gene0095	BC350_RS06720	RS_RS00450	JNO62_17040
ORTHOMCL1083	6 genes,6 taxa	1	1	1	1	1	1	CFM90_RS15785	IMF25_RS10210	gene0094	BC350_RS06725	RS_RS00445	JNO62_17045
ORTHOMCL1084	6 genes,6 taxa	1	1	1	1	1	1	CFM90_RS15790	IMF25_RS10215	gene0093	BC350_RS06730	RS_RS00440	JNO62_17050
ORTHOMCL1085	6 genes,6 taxa	1	1	1	1	1	1	CFM90_RS15795	IMF25_RS10220	gene0092	BC350_RS06735	RS_RS00435	JNO62_17055
ORTHOMCL1086	6 genes,6 taxa	1	1	1	1	1	1	CFM90_RS15805	IMF25_RS10230	gene0090	BC350_RS06745	RS_RS00425	JNO62_17065
ORTHOMCL1087	6 genes,6 taxa	1	1	1	1	1	1	CFM90_RS15810	IMF25_RS10235	gene0089	BC350_RS06750	RS_RS00420	JNO62_17070
ORTHOMCL1088	6 genes,6 taxa	1	1	1	1	1	1	CFM90_RS15815	IMF25_RS10240	gene0088	BC350_RS06755	RS_RS00415	JNO62_17075
ORTHOMCL1089	6 genes,6 taxa	1	1	1	1	1	1	CFM90_RS15820	IMF25_RS10245	gene0087	BC350_RS06760	RS_RS00410	JNO62_17080
ORTHOMCL1090	6 genes,6 taxa	1	1	1	1	1	1	CFM90_RS15825	IMF25_RS10250	gene0086	BC350_RS06765	RS_RS00405	JNO62_17085
ORTHOMCL1091	6 genes,6 taxa	1	1	1	1	1	1	CFM90_RS15840	IMF25_RS10265	gene0082	BC350_RS06780	RS_RS00390	JNO62_17100
ORTHOMCL1092	6 genes,6 taxa	1	1	1	1	1	1	CFM90_RS15845	IMF25_RS10270	gene0081	BC350_RS06785	RS_RS00385	JNO62_17105
ORTHOMCL1093	6 genes,6 taxa	1	1	1	1	1	1	CFM90_RS15850	IMF25_RS10275	gene0080	BC350_RS06790	RS_RS00380	JNO62_17110
ORTHOMCL1094	6 genes,6 taxa	1	1	1	1	1	1	CFM90_RS15855	IMF25_RS10280	gene0079	BC350_RS06795	RS_RS00375	JNO62_17115
ORTHOMCL1095	6 genes,6 taxa	1	1	1	1	1	1	CFM90_RS15860	IMF25_RS10285	gene0078	BC350_RS06800	RS_RS00370	JNO62_17120
ORTHOMCL1096	6 genes,6 taxa	1	1	1	1	1	1	CFM90_RS15865	IMF25_RS10290	gene0077	BC350_RS06805	RS_RS00365	JNO62_17125
ORTHOMCL1097	6 genes,6 taxa	1	1	1	1	1	1	CFM90_RS15870	IMF25_RS10295	gene0076	BC350_RS06810	RS_RS00360	JNO62_17130
ORTHOMCL1098	6 genes,6 taxa	1	1	1	1	1	1	CFM90_RS15875	IMF25_RS10300	gene0075	BC350_RS06815	RS_RS00355	JNO62_17135
ORTHOMCL1099	6 genes,6 taxa	1	1	1	1	1	1	CFM90_RS15880	IMF25_RS10305	gene0074	BC350_RS06820	RS_RS00350	JNO62_17140
ORTHOMCL1100	6 genes,6 taxa	1	1	1	1	1	1	CFM90_RS15885	IMF25_RS10310	gene0072	BC350_RS06825	RS_RS00345	JNO62_17145
ORTHOMCL1101	6 genes,6 taxa	1	1	1	1	1	1	CFM90_RS15890	IMF25_RS10315	gene0071	BC350_RS06830	RS_RS00340	JNO62_17150
ORTHOMCL1102	6 genes,6 taxa	1	1	1	1	1	1	CFM90_RS15895	IMF25_RS10320	gene0070	BC350_RS06835	RS_RS00335	JNO62_17155
ORTHOMCL1103	6 genes,6 taxa	1	1	1	1	1	1	CFM90_RS15900	IMF25_RS10325	gene0068	BC350_RS06840	RS_RS00330	JNO62_17160
ORTHOMCL1104	6 genes,6 taxa	1	1	1	1	1	1	CFM90_RS15905	IMF25_RS10330	gene0067	BC350_RS06845	RS_RS00325	JNO62_17165
ORTHOMCL1105	6 genes,6 taxa	1	1	1	1	1	1	CFM90_RS15910	IMF25_RS10335	gene0066	BC350_RS06850	RS_RS00320	JNO62_17170
ORTHOMCL1106	6 genes,6 taxa	1	1	1	1	1	1	CFM90_RS15915	IMF25_RS10340	gene0065	BC350_RS06855	RS_RS00315	JNO62_17175
ORTHOMCL1107	6 genes,6 taxa	1	1	1	1	1	1	CFM90_RS15920	IMF25_RS10345	gene0064	BC350_RS06860	RS_RS00310	JNO62_17180
ORTHOMCL1108	6 genes,6 taxa	1	1	1	1	1	1	CFM90_RS15925	IMF25_RS10350	gene0063	BC350_RS06865	RS_RS00305	JNO62_17185
ORTHOMCL1109	6 genes,6 taxa	1	1	1	1	1	1	CFM90_RS15935	IMF25_RS10360	gene0061	BC350_RS06875	RS_RS00295	JNO62_17195
ORTHOMCL1110	6 genes,6 taxa	1	1	1	1	1	1	CFM90_RS15940	IMF25_RS10365	gene0059	BC350_RS06880	RS_RS00290	JNO62_17200
ORTHOMCL1111	6 genes,6 taxa	1	1	1	1	1	1	CFM90_RS15945	IMF25_RS10370	gene0058	BC350_RS06885	RS_RS00285	JNO62_17205
ORTHOMCL1112	6 genes,6 taxa	1	1	1	1	1	1	CFM90_RS15950	IMF25_RS10375	gene0057	BC350_RS06890	RS_RS00280	JNO62_17210
ORTHOMCL1113	6 genes,6 taxa	1	1	1	1	1	1	CFM90_RS15955	IMF25_RS10380	gene0056	BC350_RS06895	RS_RS00275	JNO62_17215
ORTHOMCL1114	6 genes,6 taxa	1	1	1	1	1	1	CFM90_RS15960	IMF25_RS10385	gene0055	BC350_RS06900	RS_RS00270	JNO62_17220
ORTHOMCL1115	6 genes,6 taxa	1	1	1	1	1	1	CFM90_RS15965	IMF25_RS10390	gene0054	BC350_RS06905	RS_RS00265	JNO62_17225
ORTHOMCL1116	6 genes,6 taxa	1	1	1	1	1	1	CFM90_RS15970	IMF25_RS10395	gene0053	BC350_RS06910	RS_RS00260	JNO62_17230
ORTHOMCL1117	6 genes,6 taxa	1	1	1	1	1	1	CFM90_RS15975	IMF25_RS10400	gene0052	BC350_RS06915	RS_RS00255	JNO62_17235
ORTHOMCL1118	6 genes,6 taxa	1	1	1	1	1	1	CFM90_RS15980	IMF25_RS10405	gene0051	BC350_RS06920	RS_RS00250	JNO62_17240
ORTHOMCL1119	6 genes,6 taxa	1	1	1	1	1	1	CFM90_RS15985	IMF25_RS10410	gene0050	BC350_RS06925	RS_RS00245	JNO62_17245
ORTHOMCL1120	6 genes,6 taxa	1	1	1	1	1	1	CFM90_RS15990	IMF25_RS10415	gene0049	BC350_RS06930	RS_RS00240	JNO62_17250
ORTHOMCL1121	6 genes,6 taxa	1	1	1	1	1	1	CFM90_RS15995	IMF25_RS10420	gene0048	BC350_RS06935	RS_RS00235	JNO62_17255
ORTHOMCL1122	6 genes,6 taxa	1	1	1	1	1	1	CFM90_RS16000	IMF25_RS10425	gene0047	BC350_RS06940	RS_RS00230	JNO62_17260
ORTHOMCL1123	6 genes,6 taxa	1	1	1	1	1	1	CFM90_RS16005	IMF25_RS10430	gene0046	BC350_RS06945	RS_RS00225	JNO62_17265
ORTHOMCL1124	6 genes,6 taxa	1	1	1	1	1	1	CFM90_RS16010	IMF25_RS10435	gene0045	BC350_RS06950	RS_RS00220	JNO62_17270
ORTHOMCL1125	6 genes,6 taxa	1	1	1	1	1	1	CFM90_RS16015	IMF25_RS10440	gene0044	BC350_RS06955	RS_RS00215	JNO62_17275
ORTHOMCL1126	6 genes,6 taxa	1	1	1	1	1	1	CFM90_RS16020	IMF25_RS10445	gene0043	BC350_RS06960	RS_RS00210	JNO62_17280
ORTHOMCL1127	6 genes,6 taxa	1	1	1	1	1	1	CFM90_RS16025	IMF25_RS10450	gene0042	BC350_RS06965	RS_RS00205	JNO62_17285
ORTHOMCL1128	6 genes,6 taxa	1	1	1	1	1	1	CFM90_RS16030	IMF25_RS10455	gene0041	BC350_RS06970	RS_RS00200	JNO62_17290
ORTHOMCL1129	6 genes,6 taxa	1	1	1	1	1	1	CFM90_RS16035	IMF25_RS10460	gene0040	BC350_RS06975	RS_RS00195	JNO62_17295
ORTHOMCL1130	6 genes,6 taxa	1	1	1	1	1	1	CFM90_RS16040	IMF25_RS10465	gene0039	BC350_RS06980	RS_RS00190	JNO62_17300
ORTHOMCL1131	6 genes,6 taxa	1	1	1	1	1	1	CFM90_RS16045	IMF25_RS10470	gene0038	BC350_RS06985	RS_RS00185	JNO62_17305
ORTHOMCL1132	6 genes,6 taxa	1	1	1	1	1	1	CFM90_RS16050	IMF25_RS10475	gene0037	BC350_RS06990	RS_RS00180	JNO62_17310
ORTHOMCL1133	6 genes,6 taxa	1	1	1	1	1	1	CFM90_RS16055	IMF25_RS10480	gene0036	BC350_RS06995	RS_RS00175	JNO62_17315
ORTHOMCL1134	6 genes,6 taxa	1	1	1	1	1	1	CFM90_RS16060	IMF25_RS10485	gene0035	BC350_RS07000	RS_RS00170	JNO62_17320
ORTHOMCL1135	6 genes,6 taxa	1	1	1	1	1	1	CFM90_RS16065	IMF25_RS10490	gene0034	BC350_RS07005	RS_RS00165	JNO62_17325
ORTHOMCL1136	6 genes,6 taxa	1	1	1	1	1	1	CFM90_RS16070	IMF25_RS10495	gene0033	BC350_RS07010	RS_RS00160	JNO62_17330
ORTHOMCL1137	6 genes,6 taxa	1	1	1	1	1	1	CFM90_RS16075	IMF25_RS10500	gene0032	BC350_RS07015	RS_RS00155	JNO62_17335
ORTHOMCL1138	6 genes,6 taxa	1	1	1	1	1	1	CFM90_RS16100	IMF25_RS10525	gene0026	BC350_RS07040	RS_RS00145	JNO62_17360
ORTHOMCL1139	6 genes,6 taxa	1	1	1	1	1	1	CFM90_RS16105	IMF25_RS10530	gene0025	BC350_RS07045	RS_RS00140	JNO62_17365
ORTHOMCL1140	6 genes,6 taxa	1	1	1	1	1	1	CFM90_RS16110	IMF25_RS10535	gene0024	BC350_RS07050	RS_RS00135	JNO62_17370
ORTHOMCL1141	6 genes,6 taxa	1	1	1	1	1	1	CFM90_RS16115	IMF25_RS10540	gene0023	BC350_RS07055	RS_RS00130	JNO62_17375
ORTHOMCL1142	6 genes,6 taxa	1	1	1	1	1	1	CFM90_RS16125	IMF25_RS10550	gene0020	BC350_RS07065	RS_RS00125	JNO62_17385
ORTHOMCL1143	6 genes,6 taxa	1	1	1	1	1	1	CFM90_RS16130	IMF25_RS10555	gene0019	BC350_RS07070	RS_RS00120	JNO62_17390
ORTHOMCL1144	6 genes,6 taxa	1	1	1	1	1	1	CFM90_RS16135	IMF25_RS10560	gene0018	BC350_RS07075	RS_RS00115	JNO62_17395
ORTHOMCL1145	6 genes,6 taxa	1	1	1	1	1	1	CFM90_RS16140	IMF25_RS10565	gene0017	BC350_RS07080	RS_RS00110	JNO62_17400
ORTHOMCL1146	6 genes,6 taxa	1	1	1	1	1	1	CFM90_RS16145	IMF25_RS10570	gene0015	BC350_RS07085	RS_RS00105	JNO62_17405
ORTHOMCL1147	6 genes,6 taxa	1	1	1	1	1	1	CFM90_RS16150	IMF25_RS10575	gene0014	BC350_RS07090	RS_RS00100	JNO62_17410
ORTHOMCL1148	6 genes,6 taxa	1	1	1	1	1	1	CFM90_RS16155	IMF25_RS10580	gene0013	BC350_RS07095	RS_RS00095	JNO62_17415
ORTHOMCL1149	6 genes,6 taxa	1	1	1	1	1	1	CFM90_RS16160	IMF25_RS10585	gene0012	BC350_RS07100	RS_RS00090	JNO62_17420
ORTHOMCL1150	6 genes,6 taxa	1	1	1	1	1	1	CFM90_RS16170	IMF25_RS10595	gene0010	BC350_RS07110	RS_RS00080	JNO62_17430
ORTHOMCL1151	6 genes,6 taxa	1	1	1	1	1	1	CFM90_RS16180	IMF25_RS10600	gene0008	BC350_RS07120	RS_RS00075	JNO62_17435
ORTHOMCL1152	6 genes,6 taxa	1	1	1	1	1	1	CFM90_RS16185	IMF25_RS10605	gene0007	BC350_RS07125	RS_RS00070	JNO62_17440
ORTHOMCL1153	6 genes,6 taxa	1	1	1	1	1	1	CFM90_RS16190	IMF25_RS10610	gene0006	BC350_RS07130	RS_RS00065	JNO62_17445
ORTHOMCL1154	6 genes,6 taxa	1	1	1	1	1	1	CFM90_RS16195	IMF25_RS10615	gene0005	BC350_RS07135	RS_RS00060	JNO62_17450
ORTHOMCL1155	6 genes,6 taxa	1	1	1	1	1	1	CFM90_RS16200	IMF25_RS10620	gene0004	BC350_RS07140	RS_RS00055	JNO62_17455
ORTHOMCL1156	6 genes,6 taxa	1	1	1	1	1	1	CFM90_RS16205	IMF25_RS10625	gene0003	BC350_RS07145	RS_RS00050	JNO62_17460
ORTHOMCL1157	6 genes,6 taxa	1	1	1	1	1	1	CFM90_RS16215	IMF25_RS10635	gene0001	BC350_RS07155	RS_RS00040	JNO62_17470
ORTHOMCL1158	6 genes,6 taxa	1	1	1	1	1	1	CFM90_RS16230	IMF25_RS10650	gene3717	BC350_RS07170	RS_RS00025	JNO62_17485
ORTHOMCL1159	6 genes,6 taxa	1	1	1	1	1	1	CFM90_RS16240	IMF25_RS10660	gene3715	BC350_RS07180	RS_RS00015	JNO62_17495
ORTHOMCL1160	6 genes,6 taxa	1	1	1	1	1	1	CFM90_RS16245	IMF25_RS10665	gene3714	BC350_RS07185	RS_RS00010	JNO62_17500
ORTHOMCL1161	6 genes,6 taxa	1	1	1	1	1	1	CFM90_RS16250	IMF25_RS10670	gene3713	BC350_RS07190	RS_RS00005	JNO62_17505
ORTHOMCL1162	6 genes,6 taxa	1	1	1	1	1	1	CFM90_RS16255	IMF25_RS10675	gene3712	BC350_RS07195	RS_RS25220	JNO62_17510
ORTHOMCL1163	6 genes,6 taxa	1	1	1	1	1	1	CFM90_RS16260	IMF25_RS10680	gene3711	BC350_RS07200	RS_RS17190	JNO62_00005
ORTHOMCL1164	6 genes,6 taxa	1	1	1	1	1	1	CFM90_RS16265	IMF25_RS10685	gene3709	BC350_RS07205	RS_RS17185	JNO62_00010
ORTHOMCL1165	6 genes,6 taxa	1	1	1	1	1	1	CFM90_RS16465	IMF25_RS10790	gene3689	BC350_RS07265	RS_RS17120	JNO62_00110
ORTHOMCL1166	6 genes,6 taxa	1	1	1	1	1	1	CFM90_RS16475	IMF25_RS10800	gene3687	BC350_RS07280	RS_RS17110	JNO62_00120
ORTHOMCL1167	6 genes,6 taxa	1	1	1	1	1	1	CFM90_RS16480	IMF25_RS10805	gene3686	BC350_RS07285	RS_RS17105	JNO62_00125
ORTHOMCL1168	6 genes,6 taxa	1	1	1	1	1	1	CFM90_RS16485	IMF25_RS10810	gene3684	BC350_RS07290	RS_RS17100	JNO62_00130
ORTHOMCL1169	6 genes,6 taxa	1	1	1	1	1	1	CFM90_RS16490	IMF25_RS10815	gene3683	BC350_RS07295	RS_RS17095	JNO62_00135
ORTHOMCL1170	6 genes,6 taxa	1	1	1	1	1	1	CFM90_RS16495	IMF25_RS10820	gene3682	BC350_RS07300	RS_RS17090	JNO62_00140
ORTHOMCL1171	6 genes,6 taxa	1	1	1	1	1	1	CFM90_RS16500	IMF25_RS10825	gene3681	BC350_RS07305	RS_RS17085	JNO62_00145
ORTHOMCL1172	6 genes,6 taxa	1	1	1	1	1	1	CFM90_RS16505	IMF25_RS10830	gene3680	BC350_RS07310	RS_RS17080	JNO62_00150
ORTHOMCL1173	6 genes,6 taxa	1	1	1	1	1	1	CFM90_RS16510	IMF25_RS10835	gene3679	BC350_RS07315	RS_RS17075	JNO62_00155
ORTHOMCL1174	6 genes,6 taxa	1	1	1	1	1	1	CFM90_RS16515	IMF25_RS10840	gene3678	BC350_RS07320	RS_RS17070	JNO62_00160
ORTHOMCL1175	6 genes,6 taxa	1	1	1	1	1	1	CFM90_RS16520	IMF25_RS10845	gene3677	BC350_RS07325	RS_RS17065	JNO62_00165
ORTHOMCL1176	6 genes,6 taxa	1	1	1	1	1	1	CFM90_RS16525	IMF25_RS10850	gene3676	BC350_RS07330	RS_RS17060	JNO62_00170
ORTHOMCL1177	6 genes,6 taxa	1	1	1	1	1	1	CFM90_RS16530	IMF25_RS10855	gene3675	BC350_RS07335	RS_RS17055	JNO62_00175
ORTHOMCL1178	6 genes,6 taxa	1	1	1	1	1	1	CFM90_RS16535	IMF25_RS10860	gene3674	BC350_RS07340	RS_RS17050	JNO62_00180
ORTHOMCL1179	6 genes,6 taxa	1	1	1	1	1	1	CFM90_RS16545	IMF25_RS10870	gene3671	BC350_RS07350	RS_RS17040	JNO62_00190
ORTHOMCL1180	6 genes,6 taxa	1	1	1	1	1	1	CFM90_RS16550	IMF25_RS10875	gene3670	BC350_RS07355	RS_RS17035	JNO62_00195
ORTHOMCL1181	6 genes,6 taxa	1	1	1	1	1	1	CFM90_RS16555	IMF25_RS10880	gene3669	BC350_RS07360	RS_RS17030	JNO62_00200
ORTHOMCL1182	6 genes,6 taxa	1	1	1	1	1	1	CFM90_RS16560	IMF25_RS10885	gene3668	BC350_RS07365	RS_RS17025	JNO62_00205
ORTHOMCL1183	6 genes,6 taxa	1	1	1	1	1	1	CFM90_RS16565	IMF25_RS10890	gene3667	BC350_RS07370	RS_RS17020	JNO62_00210
ORTHOMCL1184	6 genes,6 taxa	1	1	1	1	1	1	CFM90_RS16570	IMF25_RS10895	gene3666	BC350_RS07375	RS_RS17015	JNO62_00215
ORTHOMCL1185	6 genes,6 taxa	1	1	1	1	1	1	CFM90_RS16575	IMF25_RS10900	gene3665	BC350_RS07380	RS_RS17010	JNO62_00220
ORTHOMCL1186	6 genes,6 taxa	1	1	1	1	1	1	CFM90_RS16585	IMF25_RS10910	gene3663	BC350_RS07390	RS_RS16995	JNO62_00230
ORTHOMCL1187	6 genes,6 taxa	1	1	1	1	1	1	CFM90_RS16590	IMF25_RS10915	gene3662	BC350_RS07395	RS_RS16990	JNO62_00235
ORTHOMCL1188	6 genes,6 taxa	1	1	1	1	1	1	CFM90_RS16595	IMF25_RS10920	gene3661	BC350_RS07400	RS_RS16985	JNO62_00240
ORTHOMCL1189	6 genes,6 taxa	1	1	1	1	1	1	CFM90_RS16605	IMF25_RS10930	gene3660	BC350_RS07410	RS_RS16980	JNO62_00250
ORTHOMCL1190	6 genes,6 taxa	1	1	1	1	1	1	CFM90_RS16610	IMF25_RS10935	gene3659	BC350_RS07415	RS_RS16975	JNO62_00255
ORTHOMCL1191	6 genes,6 taxa	1	1	1	1	1	1	CFM90_RS16615	IMF25_RS10940	gene3657	BC350_RS07420	RS_RS16970	JNO62_00260
ORTHOMCL1192	6 genes,6 taxa	1	1	1	1	1	1	CFM90_RS16620	IMF25_RS10945	gene3656	BC350_RS07425	RS_RS16960	JNO62_00265
ORTHOMCL1193	6 genes,6 taxa	1	1	1	1	1	1	CFM90_RS16625	IMF25_RS10950	gene3655	BC350_RS07430	RS_RS16955	JNO62_00270
ORTHOMCL1194	6 genes,6 taxa	1	1	1	1	1	1	CFM90_RS16630	IMF25_RS10955	gene3654	BC350_RS07435	RS_RS16950	JNO62_00275
ORTHOMCL1195	6 genes,6 taxa	1	1	1	1	1	1	CFM90_RS16635	IMF25_RS10960	gene3653	BC350_RS07440	RS_RS16945	JNO62_00280
ORTHOMCL1196	6 genes,6 taxa	1	1	1	1	1	1	CFM90_RS16645	IMF25_RS10970	gene3651	BC350_RS07450	RS_RS16930	JNO62_00290
ORTHOMCL1197	6 genes,6 taxa	1	1	1	1	1	1	CFM90_RS16650	IMF25_RS10975	gene3650	BC350_RS07455	RS_RS16925	JNO62_00295
ORTHOMCL1198	6 genes,6 taxa	1	1	1	1	1	1	CFM90_RS16655	IMF25_RS10980	gene3649	BC350_RS07460	RS_RS16920	JNO62_00300
ORTHOMCL1199	6 genes,6 taxa	1	1	1	1	1	1	CFM90_RS16665	IMF25_RS10990	gene3647	BC350_RS07470	RS_RS16910	JNO62_00315
ORTHOMCL1200	6 genes,6 taxa	1	1	1	1	1	1	CFM90_RS16670	IMF25_RS10995	gene3646	BC350_RS07475	RS_RS16905	JNO62_00320
ORTHOMCL1201	6 genes,6 taxa	1	1	1	1	1	1	CFM90_RS16675	IMF25_RS11000	gene3645	BC350_RS07480	RS_RS16900	JNO62_00325
ORTHOMCL1202	6 genes,6 taxa	1	1	1	1	1	1	CFM90_RS16680	IMF25_RS11005	gene3644	BC350_RS07485	RS_RS16895	JNO62_00330
ORTHOMCL1203	6 genes,6 taxa	1	1	1	1	1	1	CFM90_RS16685	IMF25_RS11010	gene3643	BC350_RS07490	RS_RS16890	JNO62_00335
ORTHOMCL1204	6 genes,6 taxa	1	1	1	1	1	1	CFM90_RS16690	IMF25_RS11015	gene3641	BC350_RS07495	RS_RS16885	JNO62_00340
ORTHOMCL1205	6 genes,6 taxa	1	1	1	1	1	1	CFM90_RS16695	IMF25_RS11020	gene3639	BC350_RS07500	RS_RS16880	JNO62_00345
ORTHOMCL1206	6 genes,6 taxa	1	1	1	1	1	1	CFM90_RS16700	IMF25_RS11025	gene3638	BC350_RS07505	RS_RS16875	JNO62_00350
ORTHOMCL1207	6 genes,6 taxa	1	1	1	1	1	1	CFM90_RS16705	IMF25_RS11030	gene3637	BC350_RS07510	RS_RS16870	JNO62_00355
ORTHOMCL1208	6 genes,6 taxa	1	1	1	1	1	1	CFM90_RS16720	IMF25_RS11045	gene3635	BC350_RS07515	RS_RS16865	JNO62_00370
ORTHOMCL1209	6 genes,6 taxa	1	1	1	1	1	1	CFM90_RS16725	IMF25_RS11050	gene3634	BC350_RS07520	RS_RS16860	JNO62_00375
ORTHOMCL1210	6 genes,6 taxa	1	1	1	1	1	1	CFM90_RS16730	IMF25_RS11055	gene3633	BC350_RS07525	RS_RS16855	JNO62_00380
ORTHOMCL1211	6 genes,6 taxa	1	1	1	1	1	1	CFM90_RS16735	IMF25_RS11060	gene3631	BC350_RS07530	RS_RS16850	JNO62_00385
ORTHOMCL1212	6 genes,6 taxa	1	1	1	1	1	1	CFM90_RS16740	IMF25_RS11065	gene3630	BC350_RS07535	RS_RS16845	JNO62_00390
ORTHOMCL1213	6 genes,6 taxa	1	1	1	1	1	1	CFM90_RS16745	IMF25_RS11070	gene3629	BC350_RS07540	RS_RS16840	JNO62_00395
ORTHOMCL1214	6 genes,6 taxa	1	1	1	1	1	1	CFM90_RS16755	IMF25_RS11075	gene3628	BC350_RS07545	RS_RS16835	JNO62_00400
ORTHOMCL1215	6 genes,6 taxa	1	1	1	1	1	1	CFM90_RS16760	IMF25_RS11080	gene3627	BC350_RS07550	RS_RS16830	JNO62_00405
ORTHOMCL1216	6 genes,6 taxa	1	1	1	1	1	1	CFM90_RS16765	IMF25_RS11085	gene3626	BC350_RS07555	RS_RS16825	JNO62_00410
ORTHOMCL1217	6 genes,6 taxa	1	1	1	1	1	1	CFM90_RS16770	IMF25_RS11090	gene3625	BC350_RS07560	RS_RS16820	JNO62_00415
ORTHOMCL1218	6 genes,6 taxa	1	1	1	1	1	1	CFM90_RS16775	IMF25_RS11095	gene3624	BC350_RS07565	RS_RS16815	JNO62_00420
ORTHOMCL1219	6 genes,6 taxa	1	1	1	1	1	1	CFM90_RS16780	IMF25_RS11100	gene3623	BC350_RS07570	RS_RS16810	JNO62_00425
ORTHOMCL1220	6 genes,6 taxa	1	1	1	1	1	1	CFM90_RS16785	IMF25_RS11105	gene3622	BC350_RS07575	RS_RS16805	JNO62_00430
ORTHOMCL1221	6 genes,6 taxa	1	1	1	1	1	1	CFM90_RS16790	IMF25_RS11110	gene3621	BC350_RS07580	RS_RS16800	JNO62_00435
ORTHOMCL1222	6 genes,6 taxa	1	1	1	1	1	1	CFM90_RS16795	IMF25_RS11115	gene3620	BC350_RS07585	RS_RS16795	JNO62_00440
ORTHOMCL1223	6 genes,6 taxa	1	1	1	1	1	1	CFM90_RS16800	IMF25_RS11120	gene3619	BC350_RS07595	RS_RS16785	JNO62_00445
ORTHOMCL1224	6 genes,6 taxa	1	1	1	1	1	1	CFM90_RS16805	IMF25_RS11125	gene3618	BC350_RS07600	RS_RS16780	JNO62_00450
ORTHOMCL1225	6 genes,6 taxa	1	1	1	1	1	1	CFM90_RS16810	IMF25_RS11130	gene3616	BC350_RS07605	RS_RS16775	JNO62_00455
ORTHOMCL1226	6 genes,6 taxa	1	1	1	1	1	1	CFM90_RS16815	IMF25_RS11135	gene3615	BC350_RS07610	RS_RS16770	JNO62_00460
ORTHOMCL1227	6 genes,6 taxa	1	1	1	1	1	1	CFM90_RS16820	IMF25_RS11140	gene3614	BC350_RS07615	RS_RS16765	JNO62_00465
ORTHOMCL1228	6 genes,6 taxa	1	1	1	1	1	1	CFM90_RS16825	IMF25_RS11145	gene3612	BC350_RS07620	RS_RS16760	JNO62_00470
ORTHOMCL1229	6 genes,6 taxa	1	1	1	1	1	1	CFM90_RS16830	IMF25_RS11150	gene3611	BC350_RS07625	RS_RS16755	JNO62_00475
ORTHOMCL1230	6 genes,6 taxa	1	1	1	1	1	1	CFM90_RS16835	IMF25_RS11155	gene3610	BC350_RS07630	RS_RS16750	JNO62_00480
ORTHOMCL1231	6 genes,6 taxa	1	1	1	1	1	1	CFM90_RS16840	IMF25_RS11160	gene3609	BC350_RS07635	RS_RS16745	JNO62_00485
ORTHOMCL1232	6 genes,6 taxa	1	1	1	1	1	1	CFM90_RS16845	IMF25_RS11165	gene3608	BC350_RS07640	RS_RS16740	JNO62_00490
ORTHOMCL1233	6 genes,6 taxa	1	1	1	1	1	1	CFM90_RS16850	IMF25_RS11170	gene3607	BC350_RS07645	RS_RS16735	JNO62_00495
ORTHOMCL1234	6 genes,6 taxa	1	1	1	1	1	1	CFM90_RS16855	IMF25_RS11175	gene3606	BC350_RS07650	RS_RS16730	JNO62_00500
ORTHOMCL1235	6 genes,6 taxa	1	1	1	1	1	1	CFM90_RS16860	IMF25_RS11180	gene3604	BC350_RS07655	RS_RS16725	JNO62_00505
ORTHOMCL1236	6 genes,6 taxa	1	1	1	1	1	1	CFM90_RS16865	IMF25_RS11185	gene3603	BC350_RS07660	RS_RS16720	JNO62_00510
ORTHOMCL1237	6 genes,6 taxa	1	1	1	1	1	1	CFM90_RS16875	IMF25_RS11195	gene3601	BC350_RS07670	RS_RS16710	JNO62_00520
ORTHOMCL1238	6 genes,6 taxa	1	1	1	1	1	1	CFM90_RS16880	IMF25_RS11200	gene3600	BC350_RS07675	RS_RS16705	JNO62_00525
ORTHOMCL1239	6 genes,6 taxa	1	1	1	1	1	1	CFM90_RS16885	IMF25_RS11205	gene3599	BC350_RS07680	RS_RS16700	JNO62_00530
ORTHOMCL1240	6 genes,6 taxa	1	1	1	1	1	1	CFM90_RS16890	IMF25_RS11210	gene3598	BC350_RS07685	RS_RS16695	JNO62_00535
ORTHOMCL1241	6 genes,6 taxa	1	1	1	1	1	1	CFM90_RS16895	IMF25_RS11215	gene3597	BC350_RS07690	RS_RS16690	JNO62_00540
ORTHOMCL1242	6 genes,6 taxa	1	1	1	1	1	1	CFM90_RS16900	IMF25_RS11220	gene3596	BC350_RS07695	RS_RS16685	JNO62_00545
ORTHOMCL1243	6 genes,6 taxa	1	1	1	1	1	1	CFM90_RS16905	IMF25_RS11225	gene3595	BC350_RS07700	RS_RS16680	JNO62_00550
ORTHOMCL1244	6 genes,6 taxa	1	1	1	1	1	1	CFM90_RS16910	IMF25_RS11230	gene3594	BC350_RS07705	RS_RS16675	JNO62_00555
ORTHOMCL1245	6 genes,6 taxa	1	1	1	1	1	1	CFM90_RS16915	IMF25_RS11235	gene3593	BC350_RS07710	RS_RS16670	JNO62_00560
ORTHOMCL1246	6 genes,6 taxa	1	1	1	1	1	1	CFM90_RS16920	IMF25_RS11240	gene3592	BC350_RS07715	RS_RS16665	JNO62_00565
ORTHOMCL1247	6 genes,6 taxa	1	1	1	1	1	1	CFM90_RS16925	IMF25_RS11245	gene3591	BC350_RS07720	RS_RS16660	JNO62_00570
ORTHOMCL1248	6 genes,6 taxa	1	1	1	1	1	1	CFM90_RS16930	IMF25_RS11250	gene3590	BC350_RS07725	RS_RS16655	JNO62_00575
ORTHOMCL1249	6 genes,6 taxa	1	1	1	1	1	1	CFM90_RS16935	IMF25_RS11255	gene3589	BC350_RS07730	RS_RS16650	JNO62_00580
ORTHOMCL1250	6 genes,6 taxa	1	1	1	1	1	1	CFM90_RS16940	IMF25_RS11260	gene3588	BC350_RS07735	RS_RS16645	JNO62_00585
ORTHOMCL1251	6 genes,6 taxa	1	1	1	1	1	1	CFM90_RS16945	IMF25_RS11265	gene3587	BC350_RS07740	RS_RS16640	JNO62_00590
ORTHOMCL1252	6 genes,6 taxa	1	1	1	1	1	1	CFM90_RS16950	IMF25_RS11270	gene3586	BC350_RS07745	RS_RS16635	JNO62_00595
ORTHOMCL1253	6 genes,6 taxa	1	1	1	1	1	1	CFM90_RS16955	IMF25_RS11275	gene3585	BC350_RS07750	RS_RS16630	JNO62_00600
ORTHOMCL1254	6 genes,6 taxa	1	1	1	1	1	1	CFM90_RS16960	IMF25_RS11280	gene3584	BC350_RS07755	RS_RS16625	JNO62_00605
ORTHOMCL1255	6 genes,6 taxa	1	1	1	1	1	1	CFM90_RS16965	IMF25_RS11285	gene3583	BC350_RS07760	RS_RS16620	JNO62_00610
ORTHOMCL1256	6 genes,6 taxa	1	1	1	1	1	1	CFM90_RS16970	IMF25_RS11290	gene3582	BC350_RS07765	RS_RS16615	JNO62_00615
ORTHOMCL1257	6 genes,6 taxa	1	1	1	1	1	1	CFM90_RS16980	IMF25_RS11300	gene3579	BC350_RS07775	RS_RS16605	JNO62_00625
ORTHOMCL1258	6 genes,6 taxa	1	1	1	1	1	1	CFM90_RS16985	IMF25_RS11305	gene3578	BC350_RS07780	RS_RS16600	JNO62_00630
ORTHOMCL1259	6 genes,6 taxa	1	1	1	1	1	1	CFM90_RS16990	IMF25_RS11310	gene3577	BC350_RS07785	RS_RS16595	JNO62_00635
ORTHOMCL1260	6 genes,6 taxa	1	1	1	1	1	1	CFM90_RS16995	IMF25_RS11315	gene3576	BC350_RS07790	RS_RS16590	JNO62_00640
ORTHOMCL1261	6 genes,6 taxa	1	1	1	1	1	1	CFM90_RS17005	IMF25_RS11325	gene3574	BC350_RS07800	RS_RS16580	JNO62_00650
ORTHOMCL1262	6 genes,6 taxa	1	1	1	1	1	1	CFM90_RS17010	IMF25_RS11330	gene3573	BC350_RS07805	RS_RS16575	JNO62_00655
ORTHOMCL1263	6 genes,6 taxa	1	1	1	1	1	1	CFM90_RS17015	IMF25_RS11335	gene3572	BC350_RS07810	RS_RS16570	JNO62_00660
ORTHOMCL1264	6 genes,6 taxa	1	1	1	1	1	1	CFM90_RS17020	IMF25_RS11340	gene3571	BC350_RS07815	RS_RS16565	JNO62_00665
ORTHOMCL1265	6 genes,6 taxa	1	1	1	1	1	1	CFM90_RS17025	IMF25_RS11345	gene3570	BC350_RS07820	RS_RS16560	JNO62_00670
ORTHOMCL1266	6 genes,6 taxa	1	1	1	1	1	1	CFM90_RS17030	IMF25_RS11350	gene3569	BC350_RS07825	RS_RS16555	JNO62_00675
ORTHOMCL1267	6 genes,6 taxa	1	1	1	1	1	1	CFM90_RS17035	IMF25_RS11355	gene3568	BC350_RS07830	RS_RS16550	JNO62_00680
ORTHOMCL1268	6 genes,6 taxa	1	1	1	1	1	1	CFM90_RS17040	IMF25_RS11360	gene3567	BC350_RS07835	RS_RS16545	JNO62_00685
ORTHOMCL1269	6 genes,6 taxa	1	1	1	1	1	1	CFM90_RS17045	IMF25_RS11365	gene3566	BC350_RS07840	RS_RS16540	JNO62_00690
ORTHOMCL1270	6 genes,6 taxa	1	1	1	1	1	1	CFM90_RS17050	IMF25_RS11370	gene3565	BC350_RS07845	RS_RS16535	JNO62_00695
ORTHOMCL1271	6 genes,6 taxa	1	1	1	1	1	1	CFM90_RS17055	IMF25_RS11375	gene3564	BC350_RS07850	RS_RS16530	JNO62_00700
ORTHOMCL1272	6 genes,6 taxa	1	1	1	1	1	1	CFM90_RS17060	IMF25_RS11380	gene3563	BC350_RS07855	RS_RS16525	JNO62_00705
ORTHOMCL1273	6 genes,6 taxa	1	1	1	1	1	1	CFM90_RS17065	IMF25_RS11385	gene3562	BC350_RS07860	RS_RS16520	JNO62_00710
ORTHOMCL1274	6 genes,6 taxa	1	1	1	1	1	1	CFM90_RS17080	IMF25_RS11390	gene3561	BC350_RS07865	RS_RS16515	JNO62_00715
ORTHOMCL1275	6 genes,6 taxa	1	1	1	1	1	1	CFM90_RS17085	IMF25_RS11395	gene3560	BC350_RS07870	RS_RS16510	JNO62_00720
ORTHOMCL1276	6 genes,6 taxa	1	1	1	1	1	1	CFM90_RS17090	IMF25_RS11400	gene3559	BC350_RS07875	RS_RS16505	JNO62_00725
ORTHOMCL1277	6 genes,6 taxa	1	1	1	1	1	1	CFM90_RS17095	IMF25_RS11405	gene3558	BC350_RS07880	RS_RS16500	JNO62_00730
ORTHOMCL1278	6 genes,6 taxa	1	1	1	1	1	1	CFM90_RS17100	IMF25_RS11410	gene3557	BC350_RS07885	RS_RS16495	JNO62_00735
ORTHOMCL1279	6 genes,6 taxa	1	1	1	1	1	1	CFM90_RS17105	IMF25_RS11415	gene3556	BC350_RS07895	RS_RS16485	JNO62_00740
ORTHOMCL1280	6 genes,6 taxa	1	1	1	1	1	1	CFM90_RS17115	IMF25_RS11425	gene3554	BC350_RS07900	RS_RS16480	JNO62_00750
ORTHOMCL1281	6 genes,6 taxa	1	1	1	1	1	1	CFM90_RS17120	IMF25_RS11430	gene3553	BC350_RS07905	RS_RS16475	JNO62_00755
ORTHOMCL1282	6 genes,6 taxa	1	1	1	1	1	1	CFM90_RS17135	IMF25_RS11445	gene3550	BC350_RS07910	RS_RS16470	JNO62_00770
ORTHOMCL1283	6 genes,6 taxa	1	1	1	1	1	1	CFM90_RS17140	IMF25_RS11450	gene3549	BC350_RS07915	RS_RS16465	JNO62_00775
ORTHOMCL1284	6 genes,6 taxa	1	1	1	1	1	1	CFM90_RS17145	IMF25_RS11455	gene3548	BC350_RS07920	RS_RS16460	JNO62_00780
ORTHOMCL1285	6 genes,6 taxa	1	1	1	1	1	1	CFM90_RS17150	IMF25_RS11460	gene3546	BC350_RS07925	RS_RS16455	JNO62_00785
ORTHOMCL1286	6 genes,6 taxa	1	1	1	1	1	1	CFM90_RS17165	IMF25_RS11470	gene3544	BC350_RS07940	RS_RS16445	JNO62_00795
ORTHOMCL1287	6 genes,6 taxa	1	1	1	1	1	1	CFM90_RS17170	IMF25_RS11475	gene3543	BC350_RS07945	RS_RS16440	JNO62_00800
ORTHOMCL1288	6 genes,6 taxa	1	1	1	1	1	1	CFM90_RS17175	IMF25_RS11480	gene3542	BC350_RS07950	RS_RS16435	JNO62_00805
ORTHOMCL1289	6 genes,6 taxa	1	1	1	1	1	1	CFM90_RS17180	IMF25_RS11485	gene3540	BC350_RS07955	RS_RS16430	JNO62_00810
ORTHOMCL1290	6 genes,6 taxa	1	1	1	1	1	1	CFM90_RS17185	IMF25_RS11490	gene3539	BC350_RS07960	RS_RS16425	JNO62_00815
ORTHOMCL1291	6 genes,6 taxa	1	1	1	1	1	1	CFM90_RS17190	IMF25_RS11495	gene3538	BC350_RS07965	RS_RS16420	JNO62_00820
ORTHOMCL1292	6 genes,6 taxa	1	1	1	1	1	1	CFM90_RS17195	IMF25_RS11500	gene3537	BC350_RS07970	RS_RS16415	JNO62_00825
ORTHOMCL1293	6 genes,6 taxa	1	1	1	1	1	1	CFM90_RS17200	IMF25_RS11505	gene3536	BC350_RS07975	RS_RS16410	JNO62_00830
ORTHOMCL1294	6 genes,6 taxa	1	1	1	1	1	1	CFM90_RS17205	IMF25_RS11510	gene3534	BC350_RS07980	RS_RS16405	JNO62_00835
ORTHOMCL1295	6 genes,6 taxa	1	1	1	1	1	1	CFM90_RS17210	IMF25_RS11515	gene3533	BC350_RS07985	RS_RS16400	JNO62_00840
ORTHOMCL1296	6 genes,6 taxa	1	1	1	1	1	1	CFM90_RS17215	IMF25_RS11520	gene3532	BC350_RS07990	RS_RS16395	JNO62_00845
ORTHOMCL1297	6 genes,6 taxa	1	1	1	1	1	1	CFM90_RS17225	IMF25_RS11530	gene3530	BC350_RS08000	RS_RS16385	JNO62_00855
ORTHOMCL1298	6 genes,6 taxa	1	1	1	1	1	1	CFM90_RS17230	IMF25_RS11535	gene3529	BC350_RS08005	RS_RS16380	JNO62_00860
ORTHOMCL1299	6 genes,6 taxa	1	1	1	1	1	1	CFM90_RS17235	IMF25_RS11540	gene3528	BC350_RS08010	RS_RS16375	JNO62_00865
ORTHOMCL1300	6 genes,6 taxa	1	1	1	1	1	1	CFM90_RS17240	IMF25_RS11545	gene3527	BC350_RS08015	RS_RS16370	JNO62_00870
ORTHOMCL1301	6 genes,6 taxa	1	1	1	1	1	1	CFM90_RS17245	IMF25_RS11550	gene3525	BC350_RS08020	RS_RS16365	JNO62_00875
ORTHOMCL1302	6 genes,6 taxa	1	1	1	1	1	1	CFM90_RS17250	IMF25_RS11555	gene3524	BC350_RS08025	RS_RS16360	JNO62_00880
ORTHOMCL1303	6 genes,6 taxa	1	1	1	1	1	1	CFM90_RS17255	IMF25_RS11560	gene3523	BC350_RS08030	RS_RS16355	JNO62_00885
ORTHOMCL1304	6 genes,6 taxa	1	1	1	1	1	1	CFM90_RS17260	IMF25_RS11565	gene3522	BC350_RS08035	RS_RS16350	JNO62_00890
ORTHOMCL1305	6 genes,6 taxa	1	1	1	1	1	1	CFM90_RS17265	IMF25_RS11570	gene3521	BC350_RS08040	RS_RS16345	JNO62_00895
ORTHOMCL1306	6 genes,6 taxa	1	1	1	1	1	1	CFM90_RS17270	IMF25_RS11575	gene3520	BC350_RS08045	RS_RS16340	JNO62_00900
ORTHOMCL1307	6 genes,6 taxa	1	1	1	1	1	1	CFM90_RS17275	IMF25_RS11580	gene3519	BC350_RS08050	RS_RS16335	JNO62_00905
ORTHOMCL1308	6 genes,6 taxa	1	1	1	1	1	1	CFM90_RS17280	IMF25_RS11585	gene3518	BC350_RS08055	RS_RS16330	JNO62_00910
ORTHOMCL1309	6 genes,6 taxa	1	1	1	1	1	1	CFM90_RS17285	IMF25_RS11590	gene3517	BC350_RS08060	RS_RS16325	JNO62_00915
ORTHOMCL1310	6 genes,6 taxa	1	1	1	1	1	1	CFM90_RS17290	IMF25_RS11595	gene3516	BC350_RS08065	RS_RS16320	JNO62_00920
ORTHOMCL1311	6 genes,6 taxa	1	1	1	1	1	1	CFM90_RS17295	IMF25_RS11600	gene3515	BC350_RS08070	RS_RS16315	JNO62_00925
ORTHOMCL1312	6 genes,6 taxa	1	1	1	1	1	1	CFM90_RS17300	IMF25_RS11605	gene3514	BC350_RS08075	RS_RS16310	JNO62_00930
ORTHOMCL1313	6 genes,6 taxa	1	1	1	1	1	1	CFM90_RS17305	IMF25_RS11610	gene3513	BC350_RS08080	RS_RS16305	JNO62_00935
ORTHOMCL1314	6 genes,6 taxa	1	1	1	1	1	1	CFM90_RS17310	IMF25_RS11615	gene3512	BC350_RS08085	RS_RS16300	JNO62_00940
ORTHOMCL1315	6 genes,6 taxa	1	1	1	1	1	1	CFM90_RS17315	IMF25_RS11620	gene3511	BC350_RS08090	RS_RS16295	JNO62_00945
ORTHOMCL1316	6 genes,6 taxa	1	1	1	1	1	1	CFM90_RS17385	IMF25_RS11685	gene3499	BC350_RS08155	RS_RS15925	JNO62_01015
ORTHOMCL1317	6 genes,6 taxa	1	1	1	1	1	1	CFM90_RS17460	IMF25_RS11760	gene3483	BC350_RS08240	RS_RS15915	JNO62_01080
ORTHOMCL1318	6 genes,6 taxa	1	1	1	1	1	1	CFM90_RS17465	IMF25_RS11765	gene3482	BC350_RS08245	RS_RS15910	JNO62_01085
ORTHOMCL1319	6 genes,6 taxa	1	1	1	1	1	1	CFM90_RS17470	IMF25_RS11770	gene3481	BC350_RS08250	RS_RS15905	JNO62_01090
ORTHOMCL1320	6 genes,6 taxa	1	1	1	1	1	1	CFM90_RS17475	IMF25_RS11775	gene3480	BC350_RS08255	RS_RS15900	JNO62_01095
ORTHOMCL1321	6 genes,6 taxa	1	1	1	1	1	1	CFM90_RS17480	IMF25_RS11780	gene3479	BC350_RS08260	RS_RS15895	JNO62_01100
ORTHOMCL1322	6 genes,6 taxa	1	1	1	1	1	1	CFM90_RS17495	IMF25_RS11795	gene3475	BC350_RS08275	RS_RS15880	JNO62_01115
ORTHOMCL1323	6 genes,6 taxa	1	1	1	1	1	1	CFM90_RS17505	IMF25_RS11805	gene3472	BC350_RS08285	RS_RS15870	JNO62_01125
ORTHOMCL1324	6 genes,6 taxa	1	1	1	1	1	1	CFM90_RS17510	IMF25_RS11810	gene3471	BC350_RS08290	RS_RS15865	JNO62_01130
ORTHOMCL1325	6 genes,6 taxa	1	1	1	1	1	1	CFM90_RS17520	IMF25_RS11815	gene3470	BC350_RS08305	RS_RS15860	JNO62_01135
ORTHOMCL1326	6 genes,6 taxa	1	1	1	1	1	1	CFM90_RS17525	IMF25_RS11820	gene3469	BC350_RS08310	RS_RS15855	JNO62_01140
ORTHOMCL1327	6 genes,6 taxa	1	1	1	1	1	1	CFM90_RS17530	IMF25_RS11825	gene3466	BC350_RS08315	RS_RS15850	JNO62_01145
ORTHOMCL1328	6 genes,6 taxa	1	1	1	1	1	1	CFM90_RS17535	IMF25_RS11830	gene3465	BC350_RS08320	RS_RS15845	JNO62_01150
ORTHOMCL1329	6 genes,6 taxa	1	1	1	1	1	1	CFM90_RS17540	IMF25_RS11835	gene3464	BC350_RS08325	RS_RS15840	JNO62_01155
ORTHOMCL1330	6 genes,6 taxa	1	1	1	1	1	1	CFM90_RS17545	IMF25_RS11840	gene3463	BC350_RS08330	RS_RS15835	JNO62_01160
ORTHOMCL1331	6 genes,6 taxa	1	1	1	1	1	1	CFM90_RS17550	IMF25_RS11845	gene3462	BC350_RS08335	RS_RS15830	JNO62_01165
ORTHOMCL1332	6 genes,6 taxa	1	1	1	1	1	1	CFM90_RS17555	IMF25_RS11850	gene3460	BC350_RS08340	RS_RS15825	JNO62_01170
ORTHOMCL1333	6 genes,6 taxa	1	1	1	1	1	1	CFM90_RS17560	IMF25_RS11855	gene3458	BC350_RS08345	RS_RS15820	JNO62_01175
ORTHOMCL1334	6 genes,6 taxa	1	1	1	1	1	1	CFM90_RS17570	IMF25_RS11865	gene3456	BC350_RS08355	RS_RS15810	JNO62_01185
ORTHOMCL1335	6 genes,6 taxa	1	1	1	1	1	1	CFM90_RS17575	IMF25_RS11870	gene3455	BC350_RS08360	RS_RS15805	JNO62_01190
ORTHOMCL1336	6 genes,6 taxa	1	1	1	1	1	1	CFM90_RS17580	IMF25_RS11875	gene3453	BC350_RS08365	RS_RS15795	JNO62_01195
ORTHOMCL1337	6 genes,6 taxa	1	1	1	1	1	1	CFM90_RS17585	IMF25_RS11880	gene3452	BC350_RS08370	RS_RS15790	JNO62_01200
ORTHOMCL1338	6 genes,6 taxa	1	1	1	1	1	1	CFM90_RS17590	IMF25_RS11885	gene3450	BC350_RS08375	RS_RS15785	JNO62_01205
ORTHOMCL1339	6 genes,6 taxa	1	1	1	1	1	1	CFM90_RS17595	IMF25_RS11890	gene3448	BC350_RS08380	RS_RS15780	JNO62_01210
ORTHOMCL1340	6 genes,6 taxa	1	1	1	1	1	1	CFM90_RS17600	IMF25_RS11895	gene3447	BC350_RS08385	RS_RS15775	JNO62_01215
ORTHOMCL1341	6 genes,6 taxa	1	1	1	1	1	1	CFM90_RS17610	IMF25_RS11905	gene3445	BC350_RS08390	RS_RS15770	JNO62_01225
ORTHOMCL1342	6 genes,6 taxa	1	1	1	1	1	1	CFM90_RS17615	IMF25_RS11910	gene3444	BC350_RS08395	RS_RS15765	JNO62_01230
ORTHOMCL1343	6 genes,6 taxa	1	1	1	1	1	1	CFM90_RS17620	IMF25_RS11915	gene3443	BC350_RS08400	RS_RS15760	JNO62_01235
ORTHOMCL1344	6 genes,6 taxa	1	1	1	1	1	1	CFM90_RS17625	IMF25_RS11920	gene3441	BC350_RS08405	RS_RS15755	JNO62_01240
ORTHOMCL1345	6 genes,6 taxa	1	1	1	1	1	1	CFM90_RS17630	IMF25_RS11925	gene3440	BC350_RS08410	RS_RS15750	JNO62_01245
ORTHOMCL1346	6 genes,6 taxa	1	1	1	1	1	1	CFM90_RS17635	IMF25_RS11930	gene3439	BC350_RS08415	RS_RS15745	JNO62_01250
ORTHOMCL1347	6 genes,6 taxa	1	1	1	1	1	1	CFM90_RS17640	IMF25_RS11935	gene3438	BC350_RS08420	RS_RS15740	JNO62_01255
ORTHOMCL1348	6 genes,6 taxa	1	1	1	1	1	1	CFM90_RS17650	IMF25_RS11945	gene3436	BC350_RS08430	RS_RS15730	JNO62_01265
ORTHOMCL1349	6 genes,6 taxa	1	1	1	1	1	1	CFM90_RS17655	IMF25_RS11950	gene3435	BC350_RS08435	RS_RS15725	JNO62_01270
ORTHOMCL1350	6 genes,6 taxa	1	1	1	1	1	1	CFM90_RS17660	IMF25_RS11955	gene3434	BC350_RS08440	RS_RS15720	JNO62_01275
ORTHOMCL1351	6 genes,6 taxa	1	1	1	1	1	1	CFM90_RS17665	IMF25_RS11960	gene3433	BC350_RS08445	RS_RS15715	JNO62_01280
ORTHOMCL1352	6 genes,6 taxa	1	1	1	1	1	1	CFM90_RS17670	IMF25_RS11965	gene3431	BC350_RS08450	RS_RS15710	JNO62_01285
ORTHOMCL1353	6 genes,6 taxa	1	1	1	1	1	1	CFM90_RS17675	IMF25_RS11970	gene3430	BC350_RS08455	RS_RS15705	JNO62_01290
ORTHOMCL1354	6 genes,6 taxa	1	1	1	1	1	1	CFM90_RS17680	IMF25_RS11975	gene3429	BC350_RS08460	RS_RS15700	JNO62_01295
ORTHOMCL1355	6 genes,6 taxa	1	1	1	1	1	1	CFM90_RS17695	IMF25_RS11990	gene3426	BC350_RS08475	RS_RS15680	JNO62_01310
ORTHOMCL1356	6 genes,6 taxa	1	1	1	1	1	1	CFM90_RS17700	IMF25_RS11995	gene3425	BC350_RS08480	RS_RS15675	JNO62_01315
ORTHOMCL1357	6 genes,6 taxa	1	1	1	1	1	1	CFM90_RS17710	IMF25_RS12005	gene3423	BC350_RS08490	RS_RS15665	JNO62_01325
ORTHOMCL1358	6 genes,6 taxa	1	1	1	1	1	1	CFM90_RS17715	IMF25_RS12015	gene3422	BC350_RS08495	RS_RS15660	JNO62_01335
ORTHOMCL1359	6 genes,6 taxa	1	1	1	1	1	1	CFM90_RS17720	IMF25_RS12020	gene3421	BC350_RS08500	RS_RS15655	JNO62_01340
ORTHOMCL1360	6 genes,6 taxa	1	1	1	1	1	1	CFM90_RS17725	IMF25_RS12025	gene3419	BC350_RS08505	RS_RS15650	JNO62_01345
ORTHOMCL1361	6 genes,6 taxa	1	1	1	1	1	1	CFM90_RS17730	IMF25_RS12030	gene3418	BC350_RS08510	RS_RS15645	JNO62_01350
ORTHOMCL1362	6 genes,6 taxa	1	1	1	1	1	1	CFM90_RS17735	IMF25_RS12035	gene3417	BC350_RS08515	RS_RS15640	JNO62_01355
ORTHOMCL1363	6 genes,6 taxa	1	1	1	1	1	1	CFM90_RS17740	IMF25_RS12040	gene3416	BC350_RS08520	RS_RS15635	JNO62_01360
ORTHOMCL1364	6 genes,6 taxa	1	1	1	1	1	1	CFM90_RS17745	IMF25_RS12045	gene3415	BC350_RS08525	RS_RS15630	JNO62_01365
ORTHOMCL1365	6 genes,6 taxa	1	1	1	1	1	1	CFM90_RS17750	IMF25_RS12050	gene3414	BC350_RS08530	RS_RS15625	JNO62_01370
ORTHOMCL1366	6 genes,6 taxa	1	1	1	1	1	1	CFM90_RS17755	IMF25_RS12055	gene3412	BC350_RS08535	RS_RS15620	JNO62_01375
ORTHOMCL1367	6 genes,6 taxa	1	1	1	1	1	1	CFM90_RS17760	IMF25_RS12060	gene3411	BC350_RS08540	RS_RS15615	JNO62_01380
ORTHOMCL1368	6 genes,6 taxa	1	1	1	1	1	1	CFM90_RS17765	IMF25_RS12065	gene3410	BC350_RS08545	RS_RS15610	JNO62_01385
ORTHOMCL1369	6 genes,6 taxa	1	1	1	1	1	1	CFM90_RS17770	IMF25_RS12070	gene3409	BC350_RS08550	RS_RS15605	JNO62_01390
ORTHOMCL1370	6 genes,6 taxa	1	1	1	1	1	1	CFM90_RS17775	IMF25_RS12075	gene3408	BC350_RS08555	RS_RS15600	JNO62_01395
ORTHOMCL1371	6 genes,6 taxa	1	1	1	1	1	1	CFM90_RS17780	IMF25_RS12080	gene3407	BC350_RS08560	RS_RS15595	JNO62_01400
ORTHOMCL1372	6 genes,6 taxa	1	1	1	1	1	1	CFM90_RS17785	IMF25_RS12085	gene3406	BC350_RS08565	RS_RS15590	JNO62_01405
ORTHOMCL1373	6 genes,6 taxa	1	1	1	1	1	1	CFM90_RS17790	IMF25_RS12090	gene3405	BC350_RS08570	RS_RS15585	JNO62_01410
ORTHOMCL1374	6 genes,6 taxa	1	1	1	1	1	1	CFM90_RS17795	IMF25_RS12095	gene3404	BC350_RS08575	RS_RS15580	JNO62_01415
ORTHOMCL1375	6 genes,6 taxa	1	1	1	1	1	1	CFM90_RS17810	IMF25_RS12105	gene3402	BC350_RS08590	RS_RS15570	JNO62_01425
ORTHOMCL1376	6 genes,6 taxa	1	1	1	1	1	1	CFM90_RS17815	IMF25_RS12110	gene3401	BC350_RS08595	RS_RS15565	JNO62_01430
ORTHOMCL1377	6 genes,6 taxa	1	1	1	1	1	1	CFM90_RS17820	IMF25_RS12115	gene3400	BC350_RS08600	RS_RS15560	JNO62_01435
ORTHOMCL1378	6 genes,6 taxa	1	1	1	1	1	1	CFM90_RS17825	IMF25_RS12120	gene3398	BC350_RS08605	RS_RS15555	JNO62_01440
ORTHOMCL1379	6 genes,6 taxa	1	1	1	1	1	1	CFM90_RS17830	IMF25_RS12125	gene3397	BC350_RS08610	RS_RS15550	JNO62_01445
ORTHOMCL1380	6 genes,6 taxa	1	1	1	1	1	1	CFM90_RS17835	IMF25_RS12130	gene3396	BC350_RS08615	RS_RS15545	JNO62_01450
ORTHOMCL1381	6 genes,6 taxa	1	1	1	1	1	1	CFM90_RS17840	IMF25_RS12135	gene3395	BC350_RS08620	RS_RS15540	JNO62_01455
ORTHOMCL1382	6 genes,6 taxa	1	1	1	1	1	1	CFM90_RS17845	IMF25_RS12140	gene3394	BC350_RS08625	RS_RS15535	JNO62_01460
ORTHOMCL1383	6 genes,6 taxa	1	1	1	1	1	1	CFM90_RS17850	IMF25_RS12145	gene3393	BC350_RS08630	RS_RS15530	JNO62_01465
ORTHOMCL1384	6 genes,6 taxa	1	1	1	1	1	1	CFM90_RS17855	IMF25_RS12150	gene3392	BC350_RS08635	RS_RS15525	JNO62_01470
ORTHOMCL1385	6 genes,6 taxa	1	1	1	1	1	1	CFM90_RS17860	IMF25_RS12155	gene3391	BC350_RS08640	RS_RS15510	JNO62_01475
ORTHOMCL1386	6 genes,6 taxa	1	1	1	1	1	1	CFM90_RS17865	IMF25_RS12160	gene3390	BC350_RS08645	RS_RS15505	JNO62_01480
ORTHOMCL1387	6 genes,6 taxa	1	1	1	1	1	1	CFM90_RS17870	IMF25_RS12165	gene3389	BC350_RS08650	RS_RS15500	JNO62_01485
ORTHOMCL1388	6 genes,6 taxa	1	1	1	1	1	1	CFM90_RS17880	IMF25_RS12175	gene3387	BC350_RS08660	RS_RS15490	JNO62_01490
ORTHOMCL1389	6 genes,4 taxa	2	0	0	2	1	1	CFM90_RS09245;CFM90_RS17925	--	--	BC350_RS08700;BC350_RS14735	RS_RS09770	JNO62_10955
ORTHOMCL1390	6 genes,4 taxa	2	0	0	2	1	1	CFM90_RS09255;CFM90_RS17935	--	--	BC350_RS08710;BC350_RS14745	RS_RS09760	JNO62_10965
ORTHOMCL1391	6 genes,4 taxa	2	0	0	2	1	1	CFM90_RS09280;CFM90_RS17960	--	--	BC350_RS08735;BC350_RS14770	RS_RS09735	JNO62_10990
ORTHOMCL1392	6 genes,4 taxa	2	0	0	2	1	1	CFM90_RS09290;CFM90_RS17970	--	--	BC350_RS08745;BC350_RS14780	RS_RS09725	JNO62_11000
ORTHOMCL1393	6 genes,4 taxa	2	0	0	2	1	1	CFM90_RS09295;CFM90_RS17980	--	--	BC350_RS08755;BC350_RS14790	RS_RS09715	JNO62_11005
ORTHOMCL1394	6 genes,4 taxa	2	0	0	2	1	1	CFM90_RS09345;CFM90_RS18025	--	--	BC350_RS08790;BC350_RS14835	RS_RS09675	JNO62_11055
ORTHOMCL1395	6 genes,4 taxa	2	0	0	2	1	1	CFM90_RS09375;CFM90_RS18055	--	--	BC350_RS08820;BC350_RS14865	RS_RS09645	JNO62_11085
ORTHOMCL1396	6 genes,4 taxa	2	0	0	2	1	1	CFM90_RS09425;CFM90_RS18125	--	--	BC350_RS08885;BC350_RS14935	RS_RS09600	JNO62_11140
ORTHOMCL1397	6 genes,4 taxa	2	0	0	2	1	1	CFM90_RS09430;CFM90_RS18130	--	--	BC350_RS08890;BC350_RS14940	RS_RS09595	JNO62_11145
ORTHOMCL1398	6 genes,5 taxa	1	1	0	1	2	1	CFM90_RS18170	IMF25_RS12185	--	BC350_RS08930	RS_RS07820;RS_RS08345	JNO62_05975
ORTHOMCL1399	6 genes,6 taxa	1	1	1	1	1	1	CFM90_RS18180	IMF25_RS12230	gene3384	BC350_RS08940	RS_RS15480	JNO62_01500
ORTHOMCL1400	6 genes,6 taxa	1	1	1	1	1	1	CFM90_RS18215	IMF25_RS12260	gene3379	BC350_RS08965	RS_RS15460	JNO62_01530
ORTHOMCL1401	6 genes,6 taxa	1	1	1	1	1	1	CFM90_RS18220	IMF25_RS12265	gene3378	BC350_RS08970	RS_RS15455	JNO62_01535
ORTHOMCL1402	6 genes,6 taxa	1	1	1	1	1	1	CFM90_RS18225	IMF25_RS12270	gene3377	BC350_RS08975	RS_RS15450	JNO62_01540
ORTHOMCL1403	6 genes,6 taxa	1	1	1	1	1	1	CFM90_RS18235	IMF25_RS12280	gene3375	BC350_RS08985	RS_RS15440	JNO62_01550
ORTHOMCL1404	6 genes,6 taxa	1	1	1	1	1	1	CFM90_RS18240	IMF25_RS12285	gene3374	BC350_RS08990	RS_RS15435	JNO62_01555
ORTHOMCL1405	6 genes,6 taxa	1	1	1	1	1	1	CFM90_RS18245	IMF25_RS12290	gene3373	BC350_RS08995	RS_RS15430	JNO62_01560
ORTHOMCL1406	6 genes,6 taxa	1	1	1	1	1	1	CFM90_RS18250	IMF25_RS12295	gene3372	BC350_RS09000	RS_RS15425	JNO62_01565
ORTHOMCL1407	6 genes,6 taxa	1	1	1	1	1	1	CFM90_RS18255	IMF25_RS12300	gene3371	BC350_RS09005	RS_RS15420	JNO62_01570
ORTHOMCL1408	6 genes,6 taxa	1	1	1	1	1	1	CFM90_RS18260	IMF25_RS12305	gene3370	BC350_RS09010	RS_RS15415	JNO62_01575
ORTHOMCL1409	6 genes,6 taxa	1	1	1	1	1	1	CFM90_RS18265	IMF25_RS12310	gene3368	BC350_RS09015	RS_RS15410	JNO62_01580
ORTHOMCL1410	6 genes,6 taxa	1	1	1	1	1	1	CFM90_RS18270	IMF25_RS12315	gene3367	BC350_RS09020	RS_RS15405	JNO62_01585
ORTHOMCL1411	6 genes,6 taxa	1	1	1	1	1	1	CFM90_RS18275	IMF25_RS12325	gene3364	BC350_RS09025	RS_RS15400	JNO62_01595
ORTHOMCL1412	6 genes,6 taxa	1	1	1	1	1	1	CFM90_RS18280	IMF25_RS12330	gene3363	BC350_RS09030	RS_RS15395	JNO62_01600
ORTHOMCL1413	6 genes,6 taxa	1	1	1	1	1	1	CFM90_RS18285	IMF25_RS12335	gene3362	BC350_RS09035	RS_RS15390	JNO62_01605
ORTHOMCL1414	6 genes,6 taxa	1	1	1	1	1	1	CFM90_RS18290	IMF25_RS12340	gene3361	BC350_RS09040	RS_RS15385	JNO62_01610
ORTHOMCL1415	6 genes,6 taxa	1	1	1	1	1	1	CFM90_RS18295	IMF25_RS12345	gene3360	BC350_RS09045	RS_RS15380	JNO62_01615
ORTHOMCL1416	6 genes,6 taxa	1	1	1	1	1	1	CFM90_RS18300	IMF25_RS12350	gene3359	BC350_RS09050	RS_RS15375	JNO62_01620
ORTHOMCL1417	6 genes,6 taxa	1	1	1	1	1	1	CFM90_RS18305	IMF25_RS12355	gene3358	BC350_RS09055	RS_RS15370	JNO62_01625
ORTHOMCL1418	6 genes,6 taxa	1	1	1	1	1	1	CFM90_RS18310	IMF25_RS12360	gene3357	BC350_RS09060	RS_RS15365	JNO62_01630
ORTHOMCL1419	6 genes,6 taxa	1	1	1	1	1	1	CFM90_RS18315	IMF25_RS12365	gene3356	BC350_RS09065	RS_RS15360	JNO62_01635
ORTHOMCL1420	6 genes,6 taxa	1	1	1	1	1	1	CFM90_RS18320	IMF25_RS12370	gene3355	BC350_RS09070	RS_RS15355	JNO62_01640
ORTHOMCL1421	6 genes,6 taxa	1	1	1	1	1	1	CFM90_RS18325	IMF25_RS12375	gene3354	BC350_RS09075	RS_RS15350	JNO62_01645
ORTHOMCL1422	6 genes,6 taxa	1	1	1	1	1	1	CFM90_RS18330	IMF25_RS12380	gene3353	BC350_RS09080	RS_RS15345	JNO62_01650
ORTHOMCL1423	6 genes,6 taxa	1	1	1	1	1	1	CFM90_RS18335	IMF25_RS12385	gene3352	BC350_RS09085	RS_RS15340	JNO62_01655
ORTHOMCL1424	6 genes,6 taxa	1	1	1	1	1	1	CFM90_RS18340	IMF25_RS12390	gene3351	BC350_RS09090	RS_RS15335	JNO62_01660
ORTHOMCL1425	6 genes,6 taxa	1	1	1	1	1	1	CFM90_RS18345	IMF25_RS12395	gene3350	BC350_RS09095	RS_RS15330	JNO62_01665
ORTHOMCL1426	6 genes,6 taxa	1	1	1	1	1	1	CFM90_RS18350	IMF25_RS12400	gene3349	BC350_RS09100	RS_RS15325	JNO62_01670
ORTHOMCL1427	6 genes,6 taxa	1	1	1	1	1	1	CFM90_RS18355	IMF25_RS12405	gene3348	BC350_RS09105	RS_RS15320	JNO62_01675
ORTHOMCL1428	6 genes,6 taxa	1	1	1	1	1	1	CFM90_RS18360	IMF25_RS12410	gene3347	BC350_RS09110	RS_RS15315	JNO62_01680
ORTHOMCL1429	6 genes,6 taxa	1	1	1	1	1	1	CFM90_RS18365	IMF25_RS12415	gene3346	BC350_RS09115	RS_RS15310	JNO62_01685
ORTHOMCL1430	6 genes,6 taxa	1	1	1	1	1	1	CFM90_RS18370	IMF25_RS12420	gene3345	BC350_RS09120	RS_RS15305	JNO62_01690
ORTHOMCL1431	6 genes,6 taxa	1	1	1	1	1	1	CFM90_RS18375	IMF25_RS12425	gene3344	BC350_RS09125	RS_RS15300	JNO62_01695
ORTHOMCL1432	6 genes,6 taxa	1	1	1	1	1	1	CFM90_RS18380	IMF25_RS12430	gene3343	BC350_RS09130	RS_RS15295	JNO62_01700
ORTHOMCL1433	6 genes,6 taxa	1	1	1	1	1	1	CFM90_RS18385	IMF25_RS12435	gene3342	BC350_RS09135	RS_RS15290	JNO62_01705
ORTHOMCL1434	6 genes,6 taxa	1	1	1	1	1	1	CFM90_RS00055	IMF25_RS12490	gene3331	BC350_RS09190	RS_RS15230	JNO62_01760
ORTHOMCL1435	6 genes,6 taxa	1	1	1	1	1	1	CFM90_RS00060	IMF25_RS12495	gene3330	BC350_RS09195	RS_RS15225	JNO62_01765
ORTHOMCL1436	6 genes,6 taxa	1	1	1	1	1	1	CFM90_RS00065	IMF25_RS12500	gene3329	BC350_RS09200	RS_RS15220	JNO62_01770
ORTHOMCL1437	6 genes,6 taxa	1	1	1	1	1	1	CFM90_RS00070	IMF25_RS12505	gene3328	BC350_RS09205	RS_RS15215	JNO62_01775
ORTHOMCL1438	6 genes,6 taxa	1	1	1	1	1	1	CFM90_RS00075	IMF25_RS12510	gene3327	BC350_RS09210	RS_RS15210	JNO62_01780
ORTHOMCL1439	6 genes,6 taxa	1	1	1	1	1	1	CFM90_RS00080	IMF25_RS12515	gene3326	BC350_RS09215	RS_RS15205	JNO62_01785
ORTHOMCL1440	6 genes,6 taxa	1	1	1	1	1	1	CFM90_RS00085	IMF25_RS12520	gene3324	BC350_RS09220	RS_RS15200	JNO62_01790
ORTHOMCL1441	6 genes,6 taxa	1	1	1	1	1	1	CFM90_RS00090	IMF25_RS12525	gene3323	BC350_RS09225	RS_RS15195	JNO62_01795
ORTHOMCL1442	6 genes,6 taxa	1	1	1	1	1	1	CFM90_RS00095	IMF25_RS12530	gene3322	BC350_RS09230	RS_RS15190	JNO62_01800
ORTHOMCL1443	6 genes,6 taxa	1	1	1	1	1	1	CFM90_RS00100	IMF25_RS12535	gene3321	BC350_RS09235	RS_RS15185	JNO62_01805
ORTHOMCL1444	6 genes,6 taxa	1	1	1	1	1	1	CFM90_RS00105	IMF25_RS12540	gene3320	BC350_RS09240	RS_RS15180	JNO62_01810
ORTHOMCL1445	6 genes,6 taxa	1	1	1	1	1	1	CFM90_RS00110	IMF25_RS12545	gene3319	BC350_RS09245	RS_RS15175	JNO62_01815
ORTHOMCL1446	6 genes,6 taxa	1	1	1	1	1	1	CFM90_RS00115	IMF25_RS12550	gene3318	BC350_RS09250	RS_RS15170	JNO62_01820
ORTHOMCL1447	6 genes,6 taxa	1	1	1	1	1	1	CFM90_RS00125	IMF25_RS12560	gene3316	BC350_RS09260	RS_RS15160	JNO62_01830
ORTHOMCL1448	6 genes,6 taxa	1	1	1	1	1	1	CFM90_RS00130	IMF25_RS12565	gene3315	BC350_RS09265	RS_RS15155	JNO62_01835
ORTHOMCL1449	6 genes,6 taxa	1	1	1	1	1	1	CFM90_RS00135	IMF25_RS12570	gene3314	BC350_RS09270	RS_RS15150	JNO62_01840
ORTHOMCL1450	6 genes,6 taxa	1	1	1	1	1	1	CFM90_RS00140	IMF25_RS12575	gene3313	BC350_RS09275	RS_RS15145	JNO62_01845
ORTHOMCL1451	6 genes,6 taxa	1	1	1	1	1	1	CFM90_RS00155	IMF25_RS12590	gene3310	BC350_RS09290	RS_RS15130	JNO62_01860
ORTHOMCL1452	6 genes,6 taxa	1	1	1	1	1	1	CFM90_RS00160	IMF25_RS12595	gene3309	BC350_RS09295	RS_RS15125	JNO62_01865
ORTHOMCL1453	6 genes,6 taxa	1	1	1	1	1	1	CFM90_RS00165	IMF25_RS12600	gene3308	BC350_RS09300	RS_RS15120	JNO62_01870
ORTHOMCL1454	6 genes,6 taxa	1	1	1	1	1	1	CFM90_RS00170	IMF25_RS12605	gene3307	BC350_RS09305	RS_RS15115	JNO62_01875
ORTHOMCL1455	6 genes,6 taxa	1	1	1	1	1	1	CFM90_RS00175	IMF25_RS12610	gene3306	BC350_RS09310	RS_RS15110	JNO62_01880
ORTHOMCL1456	6 genes,6 taxa	1	1	1	1	1	1	CFM90_RS00180	IMF25_RS12615	gene3305	BC350_RS09315	RS_RS15105	JNO62_01885
ORTHOMCL1457	6 genes,6 taxa	1	1	1	1	1	1	CFM90_RS00185	IMF25_RS12620	gene3304	BC350_RS09320	RS_RS15100	JNO62_01890
ORTHOMCL1458	6 genes,6 taxa	1	1	1	1	1	1	CFM90_RS00190	IMF25_RS12625	gene3303	BC350_RS09325	RS_RS15095	JNO62_01895
ORTHOMCL1459	6 genes,6 taxa	1	1	1	1	1	1	CFM90_RS00195	IMF25_RS12630	gene3302	BC350_RS09330	RS_RS15090	JNO62_01900
ORTHOMCL1460	6 genes,6 taxa	1	1	1	1	1	1	CFM90_RS00200	IMF25_RS12635	gene3301	BC350_RS09335	RS_RS15085	JNO62_01905
ORTHOMCL1461	6 genes,6 taxa	1	1	1	1	1	1	CFM90_RS00205	IMF25_RS12640	gene3300	BC350_RS09340	RS_RS15080	JNO62_01910
ORTHOMCL1462	6 genes,6 taxa	1	1	1	1	1	1	CFM90_RS00210	IMF25_RS12645	gene3299	BC350_RS09345	RS_RS15075	JNO62_01915
ORTHOMCL1463	6 genes,6 taxa	1	1	1	1	1	1	CFM90_RS00215	IMF25_RS12650	gene3298	BC350_RS09350	RS_RS15070	JNO62_01920
ORTHOMCL1464	6 genes,6 taxa	1	1	1	1	1	1	CFM90_RS00220	IMF25_RS12655	gene3297	BC350_RS09355	RS_RS15065	JNO62_01925
ORTHOMCL1465	6 genes,6 taxa	1	1	1	1	1	1	CFM90_RS00225	IMF25_RS12660	gene3296	BC350_RS09360	RS_RS15060	JNO62_01930
ORTHOMCL1466	6 genes,6 taxa	1	1	1	1	1	1	CFM90_RS00230	IMF25_RS12665	gene3295	BC350_RS09365	RS_RS15055	JNO62_01935
ORTHOMCL1467	6 genes,6 taxa	1	1	1	1	1	1	CFM90_RS00235	IMF25_RS12670	gene3294	BC350_RS09370	RS_RS15050	JNO62_01940
ORTHOMCL1468	6 genes,6 taxa	1	1	1	1	1	1	CFM90_RS00240	IMF25_RS12675	gene3293	BC350_RS09375	RS_RS15045	JNO62_01945
ORTHOMCL1469	6 genes,6 taxa	1	1	1	1	1	1	CFM90_RS00245	IMF25_RS12680	gene3292	BC350_RS09380	RS_RS15040	JNO62_01950
ORTHOMCL1470	6 genes,6 taxa	1	1	1	1	1	1	CFM90_RS00250	IMF25_RS12685	gene3291	BC350_RS09385	RS_RS15035	JNO62_01955
ORTHOMCL1471	6 genes,6 taxa	1	1	1	1	1	1	CFM90_RS00255	IMF25_RS12690	gene3290	BC350_RS09390	RS_RS15030	JNO62_01960
ORTHOMCL1472	6 genes,6 taxa	1	1	1	1	1	1	CFM90_RS00260	IMF25_RS12695	gene3289	BC350_RS09395	RS_RS15025	JNO62_01965
ORTHOMCL1473	6 genes,6 taxa	1	1	1	1	1	1	CFM90_RS00265	IMF25_RS12700	gene3288	BC350_RS09400	RS_RS15020	JNO62_01970
ORTHOMCL1474	6 genes,6 taxa	1	1	1	1	1	1	CFM90_RS00270	IMF25_RS12705	gene3287	BC350_RS09405	RS_RS25650	JNO62_01975
ORTHOMCL1475	6 genes,6 taxa	1	1	1	1	1	1	CFM90_RS00275	IMF25_RS12710	gene3286	BC350_RS09410	RS_RS15015	JNO62_01980
ORTHOMCL1476	6 genes,6 taxa	1	1	1	1	1	1	CFM90_RS00280	IMF25_RS12715	gene3285	BC350_RS09415	RS_RS15010	JNO62_01985
ORTHOMCL1477	6 genes,6 taxa	1	1	1	1	1	1	CFM90_RS00285	IMF25_RS12720	gene3284	BC350_RS09420	RS_RS15005	JNO62_01990
ORTHOMCL1478	6 genes,6 taxa	1	1	1	1	1	1	CFM90_RS00290	IMF25_RS12725	gene3282	BC350_RS09425	RS_RS15000	JNO62_01995
ORTHOMCL1479	6 genes,6 taxa	1	1	1	1	1	1	CFM90_RS00295	IMF25_RS12730	gene3281	BC350_RS09430	RS_RS14995	JNO62_02000
ORTHOMCL1480	6 genes,6 taxa	1	1	1	1	1	1	CFM90_RS00300	IMF25_RS12735	gene3280	BC350_RS09435	RS_RS14990	JNO62_02005
ORTHOMCL1481	6 genes,6 taxa	1	1	1	1	1	1	CFM90_RS00310	IMF25_RS12745	gene3278	BC350_RS09445	RS_RS14980	JNO62_02015
ORTHOMCL1482	6 genes,6 taxa	1	1	1	1	1	1	CFM90_RS00315	IMF25_RS12750	gene3277	BC350_RS09450	RS_RS14975	JNO62_02020
ORTHOMCL1483	6 genes,6 taxa	1	1	1	1	1	1	CFM90_RS00320	IMF25_RS12755	gene3275	BC350_RS09455	RS_RS14970	JNO62_02025
ORTHOMCL1484	6 genes,6 taxa	1	1	1	1	1	1	CFM90_RS00325	IMF25_RS12760	gene3274	BC350_RS09460	RS_RS14965	JNO62_02030
ORTHOMCL1485	6 genes,6 taxa	1	1	1	1	1	1	CFM90_RS00330	IMF25_RS12765	gene3273	BC350_RS09465	RS_RS14960	JNO62_02035
ORTHOMCL1486	6 genes,6 taxa	1	1	1	1	1	1	CFM90_RS00335	IMF25_RS12770	gene3272	BC350_RS09470	RS_RS14955	JNO62_02040
ORTHOMCL1487	6 genes,6 taxa	1	1	1	1	1	1	CFM90_RS00340	IMF25_RS12775	gene3271	BC350_RS09475	RS_RS14950	JNO62_02045
ORTHOMCL1488	6 genes,6 taxa	1	1	1	1	1	1	CFM90_RS00345	IMF25_RS12780	gene3270	BC350_RS09480	RS_RS14945	JNO62_02050
ORTHOMCL1489	6 genes,6 taxa	1	1	1	1	1	1	CFM90_RS00350	IMF25_RS12785	gene3269	BC350_RS09485	RS_RS14940	JNO62_02055
ORTHOMCL1490	6 genes,6 taxa	1	1	1	1	1	1	CFM90_RS00355	IMF25_RS12790	gene3268	BC350_RS09490	RS_RS14935	JNO62_02060
ORTHOMCL1491	6 genes,6 taxa	1	1	1	1	1	1	CFM90_RS00360	IMF25_RS12795	gene3267	BC350_RS09495	RS_RS14930	JNO62_02065
ORTHOMCL1492	6 genes,6 taxa	1	1	1	1	1	1	CFM90_RS00365	IMF25_RS12800	gene3266	BC350_RS09500	RS_RS14925	JNO62_02070
ORTHOMCL1493	6 genes,6 taxa	1	1	1	1	1	1	CFM90_RS00370	IMF25_RS12805	gene3265	BC350_RS09505	RS_RS14920	JNO62_02075
ORTHOMCL1494	6 genes,6 taxa	1	1	1	1	1	1	CFM90_RS00380	IMF25_RS12815	gene3263	BC350_RS09510	RS_RS14915	JNO62_02085
ORTHOMCL1495	6 genes,6 taxa	1	1	1	1	1	1	CFM90_RS00385	IMF25_RS12820	gene3262	BC350_RS09515	RS_RS14910	JNO62_02090
ORTHOMCL1496	6 genes,6 taxa	1	1	1	1	1	1	CFM90_RS00390	IMF25_RS12825	gene3261	BC350_RS09520	RS_RS14905	JNO62_02095
ORTHOMCL1497	6 genes,6 taxa	1	1	1	1	1	1	CFM90_RS00395	IMF25_RS12830	gene3260	BC350_RS09525	RS_RS14900	JNO62_02100
ORTHOMCL1498	6 genes,6 taxa	1	1	1	1	1	1	CFM90_RS00400	IMF25_RS12835	gene3259	BC350_RS09530	RS_RS14895	JNO62_02105
ORTHOMCL1499	6 genes,6 taxa	1	1	1	1	1	1	CFM90_RS00405	IMF25_RS12840	gene3258	BC350_RS09535	RS_RS14890	JNO62_02110
ORTHOMCL1500	6 genes,6 taxa	1	1	1	1	1	1	CFM90_RS00410	IMF25_RS12845	gene3257	BC350_RS09540	RS_RS14885	JNO62_02115
ORTHOMCL1501	6 genes,6 taxa	1	1	1	1	1	1	CFM90_RS00420	IMF25_RS12855	gene3255	BC350_RS09550	RS_RS14875	JNO62_02125
ORTHOMCL1502	6 genes,6 taxa	1	1	1	1	1	1	CFM90_RS00425	IMF25_RS12860	gene3254	BC350_RS09555	RS_RS14870	JNO62_02130
ORTHOMCL1503	6 genes,6 taxa	1	1	1	1	1	1	CFM90_RS00430	IMF25_RS12865	gene3253	BC350_RS09560	RS_RS14865	JNO62_02135
ORTHOMCL1504	6 genes,6 taxa	1	1	1	1	1	1	CFM90_RS00435	IMF25_RS12870	gene3251	BC350_RS09565	RS_RS14860	JNO62_02140
ORTHOMCL1505	6 genes,6 taxa	1	1	1	1	1	1	CFM90_RS00445	IMF25_RS12880	gene3249	BC350_RS09575	RS_RS14850	JNO62_02150
ORTHOMCL1506	6 genes,6 taxa	1	1	1	1	1	1	CFM90_RS00450	IMF25_RS12885	gene3248	BC350_RS09580	RS_RS14845	JNO62_02155
ORTHOMCL1507	6 genes,6 taxa	1	1	1	1	1	1	CFM90_RS00455	IMF25_RS12890	gene3247	BC350_RS09585	RS_RS14840	JNO62_02160
ORTHOMCL1508	6 genes,6 taxa	1	1	1	1	1	1	CFM90_RS00460	IMF25_RS12895	gene3246	BC350_RS09590	RS_RS14835	JNO62_02165
ORTHOMCL1509	6 genes,6 taxa	1	1	1	1	1	1	CFM90_RS00465	IMF25_RS12900	gene3245	BC350_RS09595	RS_RS14830	JNO62_02170
ORTHOMCL1510	6 genes,6 taxa	1	1	1	1	1	1	CFM90_RS00470	IMF25_RS12905	gene3243	BC350_RS09600	RS_RS14825	JNO62_02175
ORTHOMCL1511	6 genes,6 taxa	1	1	1	1	1	1	CFM90_RS00475	IMF25_RS12910	gene3242	BC350_RS09605	RS_RS14820	JNO62_02180
ORTHOMCL1512	6 genes,6 taxa	1	1	1	1	1	1	CFM90_RS00480	IMF25_RS12915	gene3241	BC350_RS09610	RS_RS14815	JNO62_02185
ORTHOMCL1513	6 genes,6 taxa	1	1	1	1	1	1	CFM90_RS00490	IMF25_RS12925	gene3239	BC350_RS09620	RS_RS14805	JNO62_02195
ORTHOMCL1514	6 genes,6 taxa	1	1	1	1	1	1	CFM90_RS00495	IMF25_RS12930	gene3238	BC350_RS09625	RS_RS14800	JNO62_02200
ORTHOMCL1515	6 genes,6 taxa	1	1	1	1	1	1	CFM90_RS00505	IMF25_RS12940	gene3236	BC350_RS09635	RS_RS14790	JNO62_02210
ORTHOMCL1516	6 genes,6 taxa	1	1	1	1	1	1	CFM90_RS00510	IMF25_RS12945	gene3235	BC350_RS09640	RS_RS14785	JNO62_02215
ORTHOMCL1517	6 genes,6 taxa	1	1	1	1	1	1	CFM90_RS00515	IMF25_RS12950	gene3234	BC350_RS09645	RS_RS14780	JNO62_02220
ORTHOMCL1518	6 genes,6 taxa	1	1	1	1	1	1	CFM90_RS00520	IMF25_RS12955	gene3233	BC350_RS09650	RS_RS14775	JNO62_02225
ORTHOMCL1519	6 genes,6 taxa	1	1	1	1	1	1	CFM90_RS00525	IMF25_RS12960	gene3232	BC350_RS09655	RS_RS14770	JNO62_02230
ORTHOMCL1520	6 genes,6 taxa	1	1	1	1	1	1	CFM90_RS00530	IMF25_RS12965	gene3231	BC350_RS09660	RS_RS14765	JNO62_02235
ORTHOMCL1521	6 genes,6 taxa	1	1	1	1	1	1	CFM90_RS00535	IMF25_RS12970	gene3230	BC350_RS09665	RS_RS14760	JNO62_02240
ORTHOMCL1522	6 genes,6 taxa	1	1	1	1	1	1	CFM90_RS00540	IMF25_RS12975	gene3229	BC350_RS09670	RS_RS14755	JNO62_02245
ORTHOMCL1523	6 genes,6 taxa	1	1	1	1	1	1	CFM90_RS00545	IMF25_RS12980	gene3228	BC350_RS09675	RS_RS14750	JNO62_02250
ORTHOMCL1524	6 genes,6 taxa	1	1	1	1	1	1	CFM90_RS00550	IMF25_RS12985	gene3227	BC350_RS09680	RS_RS14745	JNO62_02255
ORTHOMCL1525	6 genes,6 taxa	1	1	1	1	1	1	CFM90_RS00555	IMF25_RS12990	gene3226	BC350_RS09685	RS_RS14740	JNO62_02260
ORTHOMCL1526	6 genes,6 taxa	1	1	1	1	1	1	CFM90_RS00560	IMF25_RS12995	gene3225	BC350_RS09690	RS_RS14735	JNO62_02265
ORTHOMCL1527	6 genes,6 taxa	1	1	1	1	1	1	CFM90_RS00565	IMF25_RS13000	gene3224	BC350_RS09695	RS_RS14730	JNO62_02270
ORTHOMCL1528	6 genes,6 taxa	1	1	1	1	1	1	CFM90_RS00575	IMF25_RS13010	gene3221	BC350_RS09700	RS_RS14725	JNO62_02280
ORTHOMCL1529	6 genes,6 taxa	1	1	1	1	1	1	CFM90_RS00580	IMF25_RS13015	gene3220	BC350_RS09705	RS_RS14720	JNO62_02285
ORTHOMCL1530	6 genes,6 taxa	1	1	1	1	1	1	CFM90_RS00585	IMF25_RS13020	gene3219	BC350_RS09710	RS_RS14715	JNO62_02290
ORTHOMCL1531	6 genes,6 taxa	1	1	1	1	1	1	CFM90_RS00590	IMF25_RS13025	gene3218	BC350_RS09715	RS_RS14710	JNO62_02295
ORTHOMCL1532	6 genes,6 taxa	1	1	1	1	1	1	CFM90_RS00595	IMF25_RS13030	gene3217	BC350_RS09720	RS_RS14705	JNO62_02300
ORTHOMCL1533	6 genes,6 taxa	1	1	1	1	1	1	CFM90_RS00600	IMF25_RS13035	gene3216	BC350_RS09725	RS_RS14700	JNO62_02305
ORTHOMCL1534	6 genes,6 taxa	1	1	1	1	1	1	CFM90_RS00605	IMF25_RS13040	gene3215	BC350_RS09730	RS_RS14695	JNO62_02310
ORTHOMCL1535	6 genes,6 taxa	1	1	1	1	1	1	CFM90_RS00610	IMF25_RS13045	gene3214	BC350_RS09735	RS_RS14690	JNO62_02315
ORTHOMCL1536	6 genes,6 taxa	1	1	1	1	1	1	CFM90_RS00615	IMF25_RS13050	gene3213	BC350_RS09740	RS_RS14685	JNO62_02320
ORTHOMCL1537	6 genes,6 taxa	1	1	1	1	1	1	CFM90_RS00620	IMF25_RS13055	gene3212	BC350_RS09745	RS_RS14680	JNO62_02325
ORTHOMCL1538	6 genes,6 taxa	1	1	1	1	1	1	CFM90_RS00630	IMF25_RS13065	gene3210	BC350_RS09760	RS_RS14670	JNO62_02335
ORTHOMCL1539	6 genes,6 taxa	1	1	1	1	1	1	CFM90_RS00635	IMF25_RS13070	gene3209	BC350_RS09765	RS_RS14665	JNO62_02340
ORTHOMCL1540	6 genes,6 taxa	1	1	1	1	1	1	CFM90_RS00640	IMF25_RS13075	gene3208	BC350_RS09770	RS_RS14660	JNO62_02345
ORTHOMCL1541	6 genes,6 taxa	1	1	1	1	1	1	CFM90_RS00645	IMF25_RS13080	gene3207	BC350_RS09775	RS_RS14655	JNO62_02350
ORTHOMCL1542	6 genes,6 taxa	1	1	1	1	1	1	CFM90_RS00655	IMF25_RS13090	gene3205	BC350_RS09785	RS_RS14645	JNO62_02480
ORTHOMCL1543	6 genes,6 taxa	1	1	1	1	1	1	CFM90_RS00660	IMF25_RS13095	gene3204	BC350_RS09790	RS_RS14640	JNO62_02485
ORTHOMCL1544	6 genes,6 taxa	1	1	1	1	1	1	CFM90_RS00665	IMF25_RS13100	gene3203	BC350_RS09795	RS_RS14635	JNO62_02490
ORTHOMCL1545	6 genes,6 taxa	1	1	1	1	1	1	CFM90_RS00670	IMF25_RS13105	gene3202	BC350_RS09800	RS_RS14630	JNO62_02495
ORTHOMCL1546	6 genes,6 taxa	1	1	1	1	1	1	CFM90_RS00680	IMF25_RS13115	gene3200	BC350_RS09810	RS_RS14620	JNO62_02505
ORTHOMCL1547	6 genes,6 taxa	1	1	1	1	1	1	CFM90_RS00685	IMF25_RS13120	gene3199	BC350_RS09815	RS_RS14615	JNO62_02510
ORTHOMCL1548	6 genes,6 taxa	1	1	1	1	1	1	CFM90_RS00690	IMF25_RS13125	gene3197	BC350_RS09820	RS_RS14610	JNO62_02515
ORTHOMCL1549	6 genes,6 taxa	1	1	1	1	1	1	CFM90_RS00700	IMF25_RS13135	gene3195	BC350_RS09830	RS_RS14600	JNO62_02525
ORTHOMCL1550	6 genes,6 taxa	1	1	1	1	1	1	CFM90_RS00705	IMF25_RS13140	gene3194	BC350_RS09835	RS_RS14595	JNO62_02530
ORTHOMCL1551	6 genes,6 taxa	1	1	1	1	1	1	CFM90_RS00710	IMF25_RS13145	gene3193	BC350_RS09840	RS_RS14590	JNO62_02535
ORTHOMCL1552	6 genes,6 taxa	1	1	1	1	1	1	CFM90_RS00715	IMF25_RS13150	gene3192	BC350_RS09845	RS_RS14585	JNO62_02540
ORTHOMCL1553	6 genes,6 taxa	1	1	1	1	1	1	CFM90_RS00720	IMF25_RS13155	gene3191	BC350_RS09850	RS_RS14580	JNO62_02545
ORTHOMCL1554	6 genes,6 taxa	1	1	1	1	1	1	CFM90_RS00725	IMF25_RS13160	gene3190	BC350_RS09855	RS_RS14575	JNO62_02550
ORTHOMCL1555	6 genes,6 taxa	1	1	1	1	1	1	CFM90_RS00730	IMF25_RS13165	gene3188	BC350_RS09860	RS_RS14570	JNO62_02555
ORTHOMCL1556	6 genes,6 taxa	1	1	1	1	1	1	CFM90_RS00735	IMF25_RS13170	gene3187	BC350_RS09865	RS_RS14565	JNO62_02560
ORTHOMCL1557	6 genes,6 taxa	1	1	1	1	1	1	CFM90_RS00740	IMF25_RS13175	gene3185	BC350_RS09870	RS_RS14560	JNO62_02565
ORTHOMCL1558	6 genes,6 taxa	1	1	1	1	1	1	CFM90_RS00745	IMF25_RS13185	gene3183	BC350_RS09875	RS_RS14555	JNO62_02575
ORTHOMCL1559	6 genes,6 taxa	1	1	1	1	1	1	CFM90_RS00750	IMF25_RS13190	gene3182	BC350_RS09880	RS_RS14550	JNO62_02580
ORTHOMCL1560	6 genes,6 taxa	1	1	1	1	1	1	CFM90_RS00755	IMF25_RS13195	gene3181	BC350_RS09885	RS_RS14545	JNO62_02585
ORTHOMCL1561	6 genes,6 taxa	1	1	1	1	1	1	CFM90_RS00760	IMF25_RS13200	gene3180	BC350_RS09890	RS_RS14540	JNO62_02590
ORTHOMCL1562	6 genes,6 taxa	1	1	1	1	1	1	CFM90_RS00765	IMF25_RS13205	gene3179	BC350_RS09895	RS_RS14535	JNO62_02595
ORTHOMCL1563	6 genes,6 taxa	1	1	1	1	1	1	CFM90_RS00770	IMF25_RS13210	gene3178	BC350_RS09900	RS_RS14530	JNO62_02600
ORTHOMCL1564	6 genes,6 taxa	1	1	1	1	1	1	CFM90_RS00775	IMF25_RS13215	gene3177	BC350_RS09905	RS_RS14525	JNO62_02605
ORTHOMCL1565	6 genes,6 taxa	1	1	1	1	1	1	CFM90_RS00780	IMF25_RS13220	gene3176	BC350_RS09910	RS_RS14520	JNO62_02610
ORTHOMCL1566	6 genes,6 taxa	1	1	1	1	1	1	CFM90_RS00785	IMF25_RS13225	gene3174	BC350_RS09915	RS_RS14515	JNO62_02615
ORTHOMCL1567	6 genes,6 taxa	1	1	1	1	1	1	CFM90_RS00790	IMF25_RS13230	gene3173	BC350_RS09920	RS_RS14510	JNO62_02620
ORTHOMCL1568	6 genes,6 taxa	1	1	1	1	1	1	CFM90_RS00795	IMF25_RS13235	gene3172	BC350_RS09925	RS_RS14505	JNO62_02625
ORTHOMCL1569	6 genes,6 taxa	1	1	1	1	1	1	CFM90_RS00800	IMF25_RS13240	gene3171	BC350_RS09930	RS_RS14500	JNO62_02630
ORTHOMCL1570	6 genes,6 taxa	1	1	1	1	1	1	CFM90_RS00810	IMF25_RS13245	gene3169	BC350_RS09940	RS_RS14495	JNO62_02635
ORTHOMCL1571	6 genes,6 taxa	1	1	1	1	1	1	CFM90_RS00815	IMF25_RS13250	gene3168	BC350_RS09945	RS_RS14490	JNO62_02640
ORTHOMCL1572	6 genes,6 taxa	1	1	1	1	1	1	CFM90_RS00820	IMF25_RS13255	gene3167	BC350_RS09950	RS_RS14485	JNO62_02645
ORTHOMCL1573	6 genes,6 taxa	1	1	1	1	1	1	CFM90_RS00825	IMF25_RS13260	gene3166	BC350_RS09955	RS_RS14480	JNO62_02650
ORTHOMCL1574	6 genes,6 taxa	1	1	1	1	1	1	CFM90_RS00830	IMF25_RS13265	gene3165	BC350_RS09960	RS_RS14475	JNO62_02655
ORTHOMCL1575	6 genes,6 taxa	1	1	1	1	1	1	CFM90_RS00840	IMF25_RS13275	gene3164	BC350_RS09970	RS_RS14465	JNO62_02665
ORTHOMCL1576	6 genes,6 taxa	1	1	1	1	1	1	CFM90_RS00845	IMF25_RS13280	gene3163	BC350_RS09975	RS_RS14460	JNO62_02670
ORTHOMCL1577	6 genes,6 taxa	1	1	1	1	1	1	CFM90_RS00850	IMF25_RS13285	gene3162	BC350_RS09980	RS_RS14455	JNO62_02675
ORTHOMCL1578	6 genes,6 taxa	1	1	1	1	1	1	CFM90_RS00855	IMF25_RS13290	gene3161	BC350_RS09985	RS_RS14450	JNO62_02680
ORTHOMCL1579	6 genes,6 taxa	1	1	1	1	1	1	CFM90_RS00860	IMF25_RS13295	gene3160	BC350_RS09990	RS_RS14445	JNO62_02685
ORTHOMCL1580	6 genes,6 taxa	1	1	1	1	1	1	CFM90_RS00870	IMF25_RS13305	gene3158	BC350_RS10000	RS_RS14435	JNO62_02690
ORTHOMCL1581	6 genes,6 taxa	1	1	1	1	1	1	CFM90_RS00875	IMF25_RS13310	gene3157	BC350_RS10005	RS_RS14430	JNO62_02695
ORTHOMCL1582	6 genes,6 taxa	1	1	1	1	1	1	CFM90_RS00880	IMF25_RS13315	gene3156	BC350_RS10010	RS_RS14425	JNO62_02700
ORTHOMCL1583	6 genes,6 taxa	1	1	1	1	1	1	CFM90_RS00885	IMF25_RS13320	gene3155	BC350_RS10015	RS_RS14420	JNO62_02705
ORTHOMCL1584	6 genes,6 taxa	1	1	1	1	1	1	CFM90_RS00890	IMF25_RS13325	gene3154	BC350_RS10020	RS_RS14415	JNO62_02710
ORTHOMCL1585	6 genes,6 taxa	1	1	1	1	1	1	CFM90_RS00895	IMF25_RS13330	gene3153	BC350_RS10025	RS_RS14410	JNO62_02715
ORTHOMCL1586	6 genes,6 taxa	1	1	1	1	1	1	CFM90_RS00900	IMF25_RS13335	gene3152	BC350_RS10030	RS_RS14405	JNO62_02720
ORTHOMCL1587	6 genes,6 taxa	1	1	1	1	1	1	CFM90_RS00905	IMF25_RS13340	gene3151	BC350_RS10035	RS_RS14400	JNO62_02725
ORTHOMCL1588	6 genes,6 taxa	1	1	1	1	1	1	CFM90_RS00910	IMF25_RS13345	gene3150	BC350_RS10040	RS_RS14395	JNO62_02730
ORTHOMCL1589	6 genes,6 taxa	1	1	1	1	1	1	CFM90_RS00920	IMF25_RS13355	gene3148	BC350_RS10050	RS_RS14385	JNO62_02740
ORTHOMCL1590	6 genes,6 taxa	1	1	1	1	1	1	CFM90_RS00950	IMF25_RS13390	gene3142	BC350_RS10080	RS_RS14355	JNO62_02770
ORTHOMCL1591	6 genes,6 taxa	1	1	1	1	1	1	CFM90_RS00955	IMF25_RS13395	gene3141	BC350_RS10085	RS_RS14350	JNO62_02775
ORTHOMCL1592	6 genes,6 taxa	1	1	1	1	1	1	CFM90_RS00960	IMF25_RS13400	gene3140	BC350_RS10090	RS_RS14345	JNO62_02780
ORTHOMCL1593	6 genes,6 taxa	1	1	1	1	1	1	CFM90_RS00965	IMF25_RS13405	gene3139	BC350_RS10095	RS_RS14340	JNO62_02785
ORTHOMCL1594	6 genes,6 taxa	1	1	1	1	1	1	CFM90_RS00970	IMF25_RS13410	gene3138	BC350_RS10100	RS_RS14335	JNO62_02790
ORTHOMCL1595	6 genes,6 taxa	1	1	1	1	1	1	CFM90_RS00975	IMF25_RS13415	gene3137	BC350_RS10105	RS_RS14330	JNO62_02795
ORTHOMCL1596	6 genes,6 taxa	1	1	1	1	1	1	CFM90_RS00980	IMF25_RS13420	gene3136	BC350_RS10110	RS_RS14325	JNO62_02800
ORTHOMCL1597	6 genes,6 taxa	1	1	1	1	1	1	CFM90_RS00985	IMF25_RS13425	gene3135	BC350_RS10115	RS_RS14320	JNO62_02805
ORTHOMCL1598	6 genes,6 taxa	1	1	1	1	1	1	CFM90_RS00990	IMF25_RS13430	gene3134	BC350_RS10120	RS_RS14315	JNO62_02810
ORTHOMCL1599	6 genes,6 taxa	1	1	1	1	1	1	CFM90_RS00995	IMF25_RS13435	gene3133	BC350_RS10125	RS_RS14310	JNO62_02815
ORTHOMCL1600	6 genes,6 taxa	1	1	1	1	1	1	CFM90_RS01000	IMF25_RS13440	gene3132	BC350_RS10130	RS_RS14305	JNO62_02820
ORTHOMCL1601	6 genes,6 taxa	1	1	1	1	1	1	CFM90_RS01005	IMF25_RS13445	gene3131	BC350_RS10135	RS_RS14300	JNO62_02825
ORTHOMCL1602	6 genes,6 taxa	1	1	1	1	1	1	CFM90_RS01010	IMF25_RS13450	gene3130	BC350_RS10140	RS_RS14295	JNO62_02830
ORTHOMCL1603	6 genes,6 taxa	1	1	1	1	1	1	CFM90_RS01015	IMF25_RS13455	gene3129	BC350_RS10145	RS_RS14290	JNO62_02835
ORTHOMCL1604	6 genes,6 taxa	1	1	1	1	1	1	CFM90_RS01020	IMF25_RS13460	gene3128	BC350_RS10150	RS_RS14285	JNO62_02840
ORTHOMCL1605	6 genes,6 taxa	1	1	1	1	1	1	CFM90_RS01025	IMF25_RS13465	gene3127	BC350_RS10155	RS_RS14280	JNO62_02845
ORTHOMCL1606	6 genes,6 taxa	1	1	1	1	1	1	CFM90_RS01030	IMF25_RS13470	gene3126	BC350_RS10160	RS_RS14275	JNO62_02850
ORTHOMCL1607	6 genes,6 taxa	1	1	1	1	1	1	CFM90_RS01035	IMF25_RS13475	gene3125	BC350_RS10165	RS_RS14270	JNO62_02855
ORTHOMCL1608	6 genes,6 taxa	1	1	1	1	1	1	CFM90_RS01040	IMF25_RS13480	gene3124	BC350_RS10170	RS_RS14265	JNO62_02860
ORTHOMCL1609	6 genes,6 taxa	1	1	1	1	1	1	CFM90_RS01045	IMF25_RS13485	gene3123	BC350_RS10175	RS_RS14260	JNO62_02865
ORTHOMCL1610	6 genes,6 taxa	1	1	1	1	1	1	CFM90_RS01050	IMF25_RS13490	gene3122	BC350_RS10180	RS_RS14255	JNO62_02870
ORTHOMCL1611	6 genes,6 taxa	1	1	1	1	1	1	CFM90_RS01055	IMF25_RS13495	gene3121	BC350_RS10185	RS_RS14250	JNO62_02875
ORTHOMCL1612	6 genes,6 taxa	1	1	1	1	1	1	CFM90_RS01065	IMF25_RS13505	gene3119	BC350_RS10195	RS_RS14240	JNO62_02885
ORTHOMCL1613	6 genes,6 taxa	1	1	1	1	1	1	CFM90_RS01075	IMF25_RS13515	gene3117	BC350_RS10205	RS_RS14230	JNO62_02895
ORTHOMCL1614	6 genes,6 taxa	1	1	1	1	1	1	CFM90_RS01080	IMF25_RS13520	gene3116	BC350_RS10210	RS_RS14225	JNO62_02900
ORTHOMCL1615	6 genes,6 taxa	1	1	1	1	1	1	CFM90_RS01085	IMF25_RS13525	gene3115	BC350_RS10215	RS_RS14220	JNO62_02905
ORTHOMCL1616	6 genes,6 taxa	1	1	1	1	1	1	CFM90_RS01090	IMF25_RS13530	gene3114	BC350_RS10220	RS_RS14215	JNO62_02910
ORTHOMCL1617	6 genes,6 taxa	1	1	1	1	1	1	CFM90_RS01095	IMF25_RS13535	gene3113	BC350_RS10225	RS_RS14210	JNO62_02915
ORTHOMCL1618	6 genes,6 taxa	1	1	1	1	1	1	CFM90_RS01100	IMF25_RS13540	gene3112	BC350_RS10230	RS_RS14205	JNO62_02920
ORTHOMCL1619	6 genes,6 taxa	1	1	1	1	1	1	CFM90_RS01105	IMF25_RS13545	gene3111	BC350_RS10235	RS_RS14200	JNO62_02925
ORTHOMCL1620	6 genes,6 taxa	1	1	1	1	1	1	CFM90_RS01110	IMF25_RS13550	gene3110	BC350_RS10240	RS_RS14195	JNO62_02930
ORTHOMCL1621	6 genes,6 taxa	1	1	1	1	1	1	CFM90_RS01115	IMF25_RS13555	gene3109	BC350_RS10245	RS_RS14190	JNO62_02935
ORTHOMCL1622	6 genes,6 taxa	1	1	1	1	1	1	CFM90_RS01120	IMF25_RS13560	gene3108	BC350_RS10250	RS_RS14185	JNO62_02940
ORTHOMCL1623	6 genes,6 taxa	1	1	1	1	1	1	CFM90_RS01125	IMF25_RS13565	gene3107	BC350_RS10255	RS_RS14180	JNO62_02945
ORTHOMCL1624	6 genes,6 taxa	1	1	1	1	1	1	CFM90_RS01130	IMF25_RS13570	gene3106	BC350_RS10260	RS_RS14175	JNO62_02950
ORTHOMCL1625	6 genes,6 taxa	1	1	1	1	1	1	CFM90_RS01135	IMF25_RS13575	gene3105	BC350_RS10265	RS_RS14170	JNO62_02955
ORTHOMCL1626	6 genes,6 taxa	1	1	1	1	1	1	CFM90_RS01140	IMF25_RS13580	gene3104	BC350_RS10270	RS_RS14165	JNO62_02960
ORTHOMCL1627	6 genes,6 taxa	1	1	1	1	1	1	CFM90_RS01145	IMF25_RS13585	gene3103	BC350_RS10275	RS_RS14160	JNO62_02965
ORTHOMCL1628	6 genes,6 taxa	1	1	1	1	1	1	CFM90_RS01150	IMF25_RS13590	gene3102	BC350_RS10280	RS_RS14155	JNO62_02970
ORTHOMCL1629	6 genes,6 taxa	1	1	1	1	1	1	CFM90_RS01155	IMF25_RS13595	gene3101	BC350_RS10285	RS_RS14150	JNO62_02975
ORTHOMCL1630	6 genes,6 taxa	1	1	1	1	1	1	CFM90_RS01160	IMF25_RS13600	gene3100	BC350_RS10290	RS_RS14145	JNO62_02980
ORTHOMCL1631	6 genes,6 taxa	1	1	1	1	1	1	CFM90_RS01165	IMF25_RS13605	gene3099	BC350_RS10295	RS_RS14140	JNO62_02985
ORTHOMCL1632	6 genes,6 taxa	1	1	1	1	1	1	CFM90_RS01170	IMF25_RS13610	gene3098	BC350_RS10300	RS_RS14135	JNO62_02990
ORTHOMCL1633	6 genes,6 taxa	1	1	1	1	1	1	CFM90_RS01175	IMF25_RS13615	gene3097	BC350_RS10305	RS_RS14130	JNO62_02995
ORTHOMCL1634	6 genes,6 taxa	1	1	1	1	1	1	CFM90_RS01180	IMF25_RS13620	gene3096	BC350_RS10310	RS_RS14125	JNO62_03000
ORTHOMCL1635	6 genes,6 taxa	1	1	1	1	1	1	CFM90_RS01190	IMF25_RS13630	gene3094	BC350_RS10320	RS_RS14115	JNO62_03010
ORTHOMCL1636	6 genes,6 taxa	1	1	1	1	1	1	CFM90_RS01195	IMF25_RS13635	gene3092	BC350_RS10325	RS_RS14110	JNO62_03015
ORTHOMCL1637	6 genes,6 taxa	1	1	1	1	1	1	CFM90_RS01200	IMF25_RS13640	gene3091	BC350_RS10330	RS_RS14105	JNO62_03020
ORTHOMCL1638	6 genes,6 taxa	1	1	1	1	1	1	CFM90_RS01205	IMF25_RS13645	gene3090	BC350_RS10335	RS_RS14100	JNO62_03025
ORTHOMCL1639	6 genes,6 taxa	1	1	1	1	1	1	CFM90_RS01210	IMF25_RS13650	gene3089	BC350_RS10340	RS_RS14095	JNO62_03030
ORTHOMCL1640	6 genes,6 taxa	1	1	1	1	1	1	CFM90_RS01215	IMF25_RS13655	gene3088	BC350_RS10345	RS_RS14090	JNO62_03035
ORTHOMCL1641	6 genes,6 taxa	1	1	1	1	1	1	CFM90_RS01220	IMF25_RS13660	gene3087	BC350_RS10350	RS_RS14085	JNO62_03040
ORTHOMCL1642	6 genes,6 taxa	1	1	1	1	1	1	CFM90_RS01225	IMF25_RS13665	gene3086	BC350_RS10355	RS_RS14080	JNO62_03045
ORTHOMCL1643	6 genes,6 taxa	1	1	1	1	1	1	CFM90_RS01230	IMF25_RS13670	gene3085	BC350_RS10360	RS_RS14075	JNO62_03050
ORTHOMCL1644	6 genes,6 taxa	1	1	1	1	1	1	CFM90_RS01235	IMF25_RS13675	gene3084	BC350_RS10365	RS_RS14070	JNO62_03055
ORTHOMCL1645	6 genes,6 taxa	1	1	1	1	1	1	CFM90_RS01240	IMF25_RS13680	gene3083	BC350_RS10370	RS_RS14065	JNO62_03060
ORTHOMCL1646	6 genes,6 taxa	1	1	1	1	1	1	CFM90_RS01245	IMF25_RS13685	gene3082	BC350_RS10375	RS_RS14060	JNO62_03065
ORTHOMCL1647	6 genes,6 taxa	1	1	1	1	1	1	CFM90_RS01250	IMF25_RS13690	gene3081	BC350_RS10380	RS_RS14055	JNO62_03070
ORTHOMCL1648	6 genes,6 taxa	1	1	1	1	1	1	CFM90_RS01255	IMF25_RS13695	gene3080	BC350_RS10385	RS_RS14050	JNO62_03075
ORTHOMCL1649	6 genes,6 taxa	1	1	1	1	1	1	CFM90_RS01260	IMF25_RS13700	gene3079	BC350_RS10390	RS_RS14045	JNO62_03080
ORTHOMCL1650	6 genes,6 taxa	1	1	1	1	1	1	CFM90_RS01265	IMF25_RS13705	gene3078	BC350_RS10395	RS_RS14040	JNO62_03085
ORTHOMCL1651	6 genes,6 taxa	1	1	1	1	1	1	CFM90_RS01270	IMF25_RS13710	gene3077	BC350_RS10400	RS_RS14035	JNO62_03090
ORTHOMCL1652	6 genes,6 taxa	1	1	1	1	1	1	CFM90_RS01275	IMF25_RS13715	gene3076	BC350_RS10405	RS_RS14030	JNO62_03095
ORTHOMCL1653	6 genes,6 taxa	1	1	1	1	1	1	CFM90_RS01280	IMF25_RS13720	gene3074	BC350_RS10410	RS_RS14025	JNO62_03100
ORTHOMCL1654	6 genes,6 taxa	1	1	1	1	1	1	CFM90_RS01285	IMF25_RS13725	gene3073	BC350_RS10415	RS_RS14020	JNO62_03105
ORTHOMCL1655	6 genes,6 taxa	1	1	1	1	1	1	CFM90_RS01290	IMF25_RS13730	gene3072	BC350_RS10420	RS_RS14015	JNO62_03110
ORTHOMCL1656	6 genes,6 taxa	1	1	1	1	1	1	CFM90_RS01295	IMF25_RS13735	gene3071	BC350_RS10425	RS_RS14010	JNO62_03115
ORTHOMCL1657	6 genes,6 taxa	1	1	1	1	1	1	CFM90_RS01300	IMF25_RS13740	gene3070	BC350_RS10430	RS_RS14005	JNO62_03120
ORTHOMCL1658	6 genes,6 taxa	1	1	1	1	1	1	CFM90_RS01310	IMF25_RS13750	gene3067	BC350_RS10440	RS_RS13995	JNO62_03130
ORTHOMCL1659	6 genes,6 taxa	1	1	1	1	1	1	CFM90_RS01315	IMF25_RS13755	gene3066	BC350_RS10445	RS_RS13990	JNO62_03135
ORTHOMCL1660	6 genes,6 taxa	1	1	1	1	1	1	CFM90_RS01320	IMF25_RS13760	gene3065	BC350_RS10450	RS_RS13985	JNO62_03140
ORTHOMCL1661	6 genes,6 taxa	1	1	1	1	1	1	CFM90_RS01325	IMF25_RS13765	gene3063	BC350_RS10455	RS_RS13980	JNO62_03145
ORTHOMCL1662	6 genes,6 taxa	1	1	1	1	1	1	CFM90_RS01350	IMF25_RS13780	gene3059	BC350_RS10480	RS_RS13965	JNO62_03155
ORTHOMCL1663	6 genes,6 taxa	1	1	1	1	1	1	CFM90_RS01355	IMF25_RS13785	gene3058	BC350_RS10485	RS_RS13960	JNO62_03160
ORTHOMCL1664	6 genes,6 taxa	1	1	1	1	1	1	CFM90_RS01360	IMF25_RS13790	gene3057	BC350_RS10490	RS_RS13955	JNO62_03165
ORTHOMCL1665	6 genes,6 taxa	1	1	1	1	1	1	CFM90_RS01365	IMF25_RS13795	gene3056	BC350_RS10495	RS_RS13950	JNO62_03170
ORTHOMCL1666	6 genes,6 taxa	1	1	1	1	1	1	CFM90_RS01370	IMF25_RS13800	gene3055	BC350_RS10500	RS_RS13945	JNO62_03175
ORTHOMCL1667	6 genes,6 taxa	1	1	1	1	1	1	CFM90_RS01375	IMF25_RS13805	gene3054	BC350_RS10505	RS_RS13940	JNO62_03180
ORTHOMCL1668	6 genes,6 taxa	1	1	1	1	1	1	CFM90_RS01380	IMF25_RS13810	gene3053	BC350_RS10510	RS_RS13935	JNO62_03185
ORTHOMCL1669	6 genes,6 taxa	1	1	1	1	1	1	CFM90_RS01385	IMF25_RS13815	gene3052	BC350_RS10515	RS_RS13930	JNO62_03190
ORTHOMCL1670	6 genes,6 taxa	1	1	1	1	1	1	CFM90_RS01390	IMF25_RS13820	gene3051	BC350_RS10520	RS_RS13925	JNO62_03195
ORTHOMCL1671	6 genes,6 taxa	1	1	1	1	1	1	CFM90_RS01395	IMF25_RS13825	gene3050	BC350_RS10525	RS_RS13920	JNO62_03200
ORTHOMCL1672	6 genes,6 taxa	1	1	1	1	1	1	CFM90_RS01400	IMF25_RS13830	gene3048	BC350_RS10530	RS_RS13915	JNO62_03205
ORTHOMCL1673	6 genes,6 taxa	1	1	1	1	1	1	CFM90_RS01405	IMF25_RS13835	gene3047	BC350_RS10535	RS_RS13910	JNO62_03210
ORTHOMCL1674	6 genes,6 taxa	1	1	1	1	1	1	CFM90_RS01415	IMF25_RS13845	gene3045	BC350_RS10545	RS_RS13900	JNO62_03220
ORTHOMCL1675	6 genes,6 taxa	1	1	1	1	1	1	CFM90_RS01420	IMF25_RS13850	gene3044	BC350_RS10550	RS_RS13895	JNO62_03225
ORTHOMCL1676	6 genes,6 taxa	1	1	1	1	1	1	CFM90_RS01425	IMF25_RS13855	gene3043	BC350_RS10555	RS_RS13890	JNO62_03230
ORTHOMCL1677	6 genes,6 taxa	1	1	1	1	1	1	CFM90_RS01430	IMF25_RS13860	gene3042	BC350_RS10560	RS_RS13885	JNO62_03235
ORTHOMCL1678	6 genes,6 taxa	1	1	1	1	1	1	CFM90_RS01435	IMF25_RS13865	gene3041	BC350_RS10565	RS_RS13880	JNO62_03240
ORTHOMCL1679	6 genes,6 taxa	1	1	1	1	1	1	CFM90_RS01440	IMF25_RS13870	gene3040	BC350_RS10570	RS_RS13875	JNO62_03245
ORTHOMCL1680	6 genes,6 taxa	1	1	1	1	1	1	CFM90_RS01445	IMF25_RS13875	gene3039	BC350_RS10575	RS_RS13870	JNO62_03250
ORTHOMCL1681	6 genes,6 taxa	1	1	1	1	1	1	CFM90_RS01455	IMF25_RS13885	gene3037	BC350_RS10585	RS_RS13860	JNO62_03260
ORTHOMCL1682	6 genes,6 taxa	1	1	1	1	1	1	CFM90_RS01460	IMF25_RS13890	gene3036	BC350_RS10590	RS_RS13855	JNO62_03265
ORTHOMCL1683	6 genes,6 taxa	1	1	1	1	1	1	CFM90_RS01475	IMF25_RS13905	gene3032	BC350_RS10605	RS_RS13840	JNO62_03280
ORTHOMCL1684	6 genes,6 taxa	1	1	1	1	1	1	CFM90_RS01480	IMF25_RS13910	gene3031	BC350_RS10610	RS_RS13835	JNO62_03285
ORTHOMCL1685	6 genes,6 taxa	1	1	1	1	1	1	CFM90_RS01485	IMF25_RS13915	gene3030	BC350_RS10615	RS_RS13830	JNO62_03290
ORTHOMCL1686	6 genes,6 taxa	1	1	1	1	1	1	CFM90_RS01490	IMF25_RS13920	gene3029	BC350_RS10620	RS_RS13825	JNO62_03295
ORTHOMCL1687	6 genes,6 taxa	1	1	1	1	1	1	CFM90_RS01495	IMF25_RS13925	gene3028	BC350_RS10625	RS_RS13820	JNO62_03300
ORTHOMCL1688	6 genes,6 taxa	1	1	1	1	1	1	CFM90_RS01500	IMF25_RS13930	gene3027	BC350_RS10630	RS_RS13815	JNO62_03305
ORTHOMCL1689	6 genes,6 taxa	1	1	1	1	1	1	CFM90_RS01505	IMF25_RS13935	gene3026	BC350_RS10635	RS_RS13810	JNO62_03310
ORTHOMCL1690	6 genes,6 taxa	1	1	1	1	1	1	CFM90_RS01515	IMF25_RS13945	gene3024	BC350_RS10645	RS_RS13800	JNO62_03320
ORTHOMCL1691	6 genes,6 taxa	1	1	1	1	1	1	CFM90_RS01520	IMF25_RS13950	gene3022	BC350_RS10650	RS_RS13795	JNO62_03325
ORTHOMCL1692	6 genes,6 taxa	1	1	1	1	1	1	CFM90_RS01545	IMF25_RS13970	gene3018	BC350_RS10660	RS_RS13785	JNO62_03345
ORTHOMCL1693	6 genes,6 taxa	1	1	1	1	1	1	CFM90_RS01550	IMF25_RS13975	gene3017	BC350_RS10665	RS_RS13780	JNO62_03350
ORTHOMCL1694	6 genes,6 taxa	1	1	1	1	1	1	CFM90_RS01555	IMF25_RS13980	gene3016	BC350_RS10670	RS_RS13775	JNO62_03355
ORTHOMCL1695	6 genes,6 taxa	1	1	1	1	1	1	CFM90_RS01560	IMF25_RS13985	gene3015	BC350_RS10675	RS_RS13770	JNO62_03360
ORTHOMCL1696	6 genes,6 taxa	1	1	1	1	1	1	CFM90_RS01565	IMF25_RS13990	gene3014	BC350_RS10680	RS_RS13765	JNO62_03365
ORTHOMCL1697	6 genes,6 taxa	1	1	1	1	1	1	CFM90_RS01570	IMF25_RS13995	gene3013	BC350_RS10685	RS_RS13760	JNO62_03370
ORTHOMCL1698	6 genes,6 taxa	1	1	1	1	1	1	CFM90_RS01580	IMF25_RS14005	gene3012	BC350_RS10695	RS_RS13750	JNO62_03380
ORTHOMCL1699	6 genes,6 taxa	1	1	1	1	1	1	CFM90_RS01585	IMF25_RS14010	gene3011	BC350_RS10700	RS_RS13745	JNO62_03385
ORTHOMCL1700	6 genes,6 taxa	1	1	1	1	1	1	CFM90_RS01590	IMF25_RS14015	gene3010	BC350_RS10705	RS_RS13740	JNO62_03390
ORTHOMCL1701	6 genes,6 taxa	1	1	1	1	1	1	CFM90_RS01595	IMF25_RS14020	gene3009	BC350_RS10710	RS_RS13735	JNO62_03395
ORTHOMCL1702	6 genes,6 taxa	1	1	1	1	1	1	CFM90_RS01600	IMF25_RS14025	gene3008	BC350_RS10715	RS_RS13730	JNO62_03400
ORTHOMCL1703	6 genes,6 taxa	1	1	1	1	1	1	CFM90_RS01605	IMF25_RS14030	gene3007	BC350_RS10720	RS_RS13725	JNO62_03405
ORTHOMCL1704	6 genes,6 taxa	1	1	1	1	1	1	CFM90_RS01610	IMF25_RS14035	gene3006	BC350_RS10725	RS_RS13720	JNO62_03410
ORTHOMCL1705	6 genes,6 taxa	1	1	1	1	1	1	CFM90_RS01615	IMF25_RS14040	gene3005	BC350_RS10730	RS_RS13715	JNO62_03415
ORTHOMCL1706	6 genes,6 taxa	1	1	1	1	1	1	CFM90_RS01620	IMF25_RS14045	gene3004	BC350_RS10735	RS_RS13710	JNO62_03420
ORTHOMCL1707	6 genes,6 taxa	1	1	1	1	1	1	CFM90_RS01625	IMF25_RS14050	gene3003	BC350_RS10740	RS_RS13705	JNO62_03425
ORTHOMCL1708	6 genes,6 taxa	1	1	1	1	1	1	CFM90_RS01630	IMF25_RS14055	gene3002	BC350_RS10745	RS_RS13700	JNO62_03430
ORTHOMCL1709	6 genes,6 taxa	1	1	1	1	1	1	CFM90_RS01635	IMF25_RS14060	gene3001	BC350_RS10750	RS_RS13695	JNO62_03435
ORTHOMCL1710	6 genes,6 taxa	1	1	1	1	1	1	CFM90_RS01645	IMF25_RS14070	gene2999	BC350_RS10760	RS_RS13685	JNO62_03445
ORTHOMCL1711	6 genes,6 taxa	1	1	1	1	1	1	CFM90_RS01655	IMF25_RS14080	gene2996	BC350_RS10770	RS_RS13675	JNO62_03455
ORTHOMCL1712	6 genes,6 taxa	1	1	1	1	1	1	CFM90_RS01660	IMF25_RS14085	gene2995	BC350_RS10775	RS_RS13670	JNO62_03460
ORTHOMCL1713	6 genes,6 taxa	1	1	1	1	1	1	CFM90_RS01665	IMF25_RS14090	gene2994	BC350_RS10780	RS_RS13665	JNO62_03465
ORTHOMCL1714	6 genes,6 taxa	1	1	1	1	1	1	CFM90_RS01670	IMF25_RS14095	gene2993	BC350_RS10785	RS_RS13660	JNO62_03470
ORTHOMCL1715	6 genes,6 taxa	1	1	1	1	1	1	CFM90_RS01675	IMF25_RS14100	gene2992	BC350_RS10790	RS_RS13655	JNO62_03475
ORTHOMCL1716	6 genes,6 taxa	1	1	1	1	1	1	CFM90_RS01680	IMF25_RS14105	gene2991	BC350_RS10795	RS_RS13650	JNO62_03480
ORTHOMCL1717	6 genes,6 taxa	1	1	1	1	1	1	CFM90_RS01690	IMF25_RS14115	gene2989	BC350_RS10805	RS_RS13640	JNO62_03490
ORTHOMCL1718	6 genes,6 taxa	1	1	1	1	1	1	CFM90_RS01695	IMF25_RS14120	gene2988	BC350_RS10810	RS_RS13635	JNO62_03495
ORTHOMCL1719	6 genes,6 taxa	1	1	1	1	1	1	CFM90_RS01700	IMF25_RS14125	gene2987	BC350_RS10815	RS_RS13630	JNO62_03500
ORTHOMCL1720	6 genes,6 taxa	1	1	1	1	1	1	CFM90_RS01705	IMF25_RS14130	gene2986	BC350_RS10820	RS_RS13625	JNO62_03505
ORTHOMCL1721	6 genes,6 taxa	1	1	1	1	1	1	CFM90_RS01710	IMF25_RS14135	gene2985	BC350_RS10825	RS_RS13620	JNO62_03510
ORTHOMCL1722	6 genes,6 taxa	1	1	1	1	1	1	CFM90_RS01715	IMF25_RS14140	gene2984	BC350_RS10830	RS_RS13615	JNO62_03515
ORTHOMCL1723	6 genes,6 taxa	1	1	1	1	1	1	CFM90_RS01720	IMF25_RS14145	gene2982	BC350_RS10835	RS_RS13610	JNO62_03520
ORTHOMCL1724	6 genes,6 taxa	1	1	1	1	1	1	CFM90_RS01725	IMF25_RS14150	gene2980	BC350_RS10840	RS_RS13605	JNO62_03525
ORTHOMCL1725	6 genes,6 taxa	1	1	1	1	1	1	CFM90_RS01730	IMF25_RS14155	gene2979	BC350_RS10845	RS_RS13600	JNO62_03530
ORTHOMCL1726	6 genes,6 taxa	1	1	1	1	1	1	CFM90_RS01735	IMF25_RS14160	gene2978	BC350_RS10850	RS_RS13595	JNO62_03535
ORTHOMCL1727	6 genes,6 taxa	1	1	1	1	1	1	CFM90_RS01740	IMF25_RS14165	gene2977	BC350_RS10860	RS_RS13590	JNO62_03540
ORTHOMCL1728	6 genes,6 taxa	1	1	1	1	1	1	CFM90_RS01745	IMF25_RS14170	gene2976	BC350_RS10865	RS_RS13585	JNO62_03545
ORTHOMCL1729	6 genes,6 taxa	1	1	1	1	1	1	CFM90_RS01750	IMF25_RS14175	gene2975	BC350_RS10870	RS_RS13580	JNO62_03550
ORTHOMCL1730	6 genes,6 taxa	1	1	1	1	1	1	CFM90_RS01755	IMF25_RS14180	gene2974	BC350_RS10875	RS_RS13575	JNO62_03555
ORTHOMCL1731	6 genes,6 taxa	1	1	1	1	1	1	CFM90_RS01760	IMF25_RS14185	gene2973	BC350_RS10880	RS_RS13570	JNO62_03560
ORTHOMCL1732	6 genes,6 taxa	1	1	1	1	1	1	CFM90_RS01765	IMF25_RS14190	gene2972	BC350_RS10885	RS_RS13565	JNO62_03565
ORTHOMCL1733	6 genes,6 taxa	1	1	1	1	1	1	CFM90_RS01770	IMF25_RS14195	gene2971	BC350_RS10890	RS_RS13560	JNO62_03570
ORTHOMCL1734	6 genes,6 taxa	1	1	1	1	1	1	CFM90_RS01775	IMF25_RS14200	gene2970	BC350_RS10895	RS_RS13555	JNO62_03575
ORTHOMCL1735	6 genes,6 taxa	1	1	1	1	1	1	CFM90_RS01785	IMF25_RS14210	gene2968	BC350_RS10905	RS_RS13550	JNO62_03585
ORTHOMCL1736	6 genes,6 taxa	1	1	1	1	1	1	CFM90_RS01875	IMF25_RS14280	gene2947	BC350_RS10975	RS_RS13530	JNO62_03650
ORTHOMCL1737	6 genes,6 taxa	1	1	1	1	1	1	CFM90_RS01885	IMF25_RS14285	gene2946	BC350_RS10985	RS_RS25605	JNO62_03655
ORTHOMCL1738	6 genes,6 taxa	1	1	1	1	1	1	CFM90_RS01895	IMF25_RS14295	gene2941	BC350_RS10990	RS_RS13525	JNO62_03665
ORTHOMCL1739	6 genes,6 taxa	1	1	1	1	1	1	CFM90_RS01900	IMF25_RS14300	gene2940	BC350_RS10995	RS_RS25600	JNO62_03670
ORTHOMCL1740	6 genes,6 taxa	1	1	1	1	1	1	CFM90_RS01910	IMF25_RS14310	gene2938	BC350_RS11005	RS_RS13515	JNO62_03680
ORTHOMCL1741	6 genes,6 taxa	1	1	1	1	1	1	CFM90_RS01915	IMF25_RS14315	gene2937	BC350_RS11010	RS_RS13510	JNO62_03685
ORTHOMCL1742	6 genes,6 taxa	1	1	1	1	1	1	CFM90_RS01930	IMF25_RS14330	gene2934	BC350_RS11025	RS_RS13500	JNO62_03700
ORTHOMCL1743	6 genes,6 taxa	1	1	1	1	1	1	CFM90_RS01935	IMF25_RS14335	gene2933	BC350_RS11030	RS_RS13495	JNO62_03705
ORTHOMCL1744	6 genes,6 taxa	1	1	1	1	1	1	CFM90_RS01940	IMF25_RS14340	gene2932	BC350_RS11035	RS_RS13490	JNO62_03710
ORTHOMCL1745	6 genes,6 taxa	1	1	1	1	1	1	CFM90_RS01945	IMF25_RS14345	gene2931	BC350_RS11040	RS_RS13485	JNO62_03715
ORTHOMCL1746	6 genes,6 taxa	1	1	1	1	1	1	CFM90_RS01950	IMF25_RS14350	gene2930	BC350_RS11045	RS_RS13480	JNO62_03720
ORTHOMCL1747	6 genes,6 taxa	1	1	1	1	1	1	CFM90_RS01955	IMF25_RS14355	gene2929	BC350_RS11050	RS_RS13475	JNO62_03725
ORTHOMCL1748	6 genes,6 taxa	1	1	1	1	1	1	CFM90_RS01970	IMF25_RS14365	gene2927	BC350_RS11065	RS_RS13465	JNO62_03735
ORTHOMCL1749	6 genes,6 taxa	1	1	1	1	1	1	CFM90_RS01975	IMF25_RS14370	gene2926	BC350_RS11070	RS_RS13460	JNO62_03740
ORTHOMCL1750	6 genes,6 taxa	1	1	1	1	1	1	CFM90_RS01980	IMF25_RS14375	gene2925	BC350_RS11075	RS_RS13455	JNO62_03745
ORTHOMCL1751	6 genes,6 taxa	1	1	1	1	1	1	CFM90_RS01985	IMF25_RS14380	gene2924	BC350_RS11080	RS_RS13450	JNO62_03750
ORTHOMCL1752	6 genes,6 taxa	1	1	1	1	1	1	CFM90_RS01990	IMF25_RS14385	gene2923	BC350_RS11085	RS_RS13445	JNO62_03755
ORTHOMCL1753	6 genes,6 taxa	1	1	1	1	1	1	CFM90_RS01995	IMF25_RS14390	gene2922	BC350_RS11090	RS_RS13440	JNO62_03760
ORTHOMCL1754	6 genes,6 taxa	1	1	1	1	1	1	CFM90_RS02000	IMF25_RS14395	gene2921	BC350_RS11095	RS_RS13435	JNO62_03765
ORTHOMCL1755	6 genes,6 taxa	1	1	1	1	1	1	CFM90_RS02005	IMF25_RS14400	gene2918	BC350_RS11100	RS_RS13430	JNO62_03770
ORTHOMCL1756	6 genes,6 taxa	1	1	1	1	1	1	CFM90_RS02010	IMF25_RS14405	gene2917	BC350_RS11105	RS_RS13425	JNO62_03775
ORTHOMCL1757	6 genes,6 taxa	1	1	1	1	1	1	CFM90_RS02015	IMF25_RS14410	gene2916	BC350_RS11110	RS_RS13420	JNO62_03780
ORTHOMCL1758	6 genes,6 taxa	1	1	1	1	1	1	CFM90_RS02020	IMF25_RS14415	gene2915	BC350_RS11115	RS_RS13415	JNO62_03785
ORTHOMCL1759	6 genes,6 taxa	1	1	1	1	1	1	CFM90_RS02025	IMF25_RS14420	gene2914	BC350_RS11120	RS_RS13410	JNO62_03790
ORTHOMCL1760	6 genes,6 taxa	1	1	1	1	1	1	CFM90_RS02030	IMF25_RS14425	gene2913	BC350_RS11125	RS_RS13405	JNO62_03795
ORTHOMCL1761	6 genes,6 taxa	1	1	1	1	1	1	CFM90_RS02035	IMF25_RS14430	gene2912	BC350_RS11130	RS_RS13400	JNO62_03800
ORTHOMCL1762	6 genes,6 taxa	1	1	1	1	1	1	CFM90_RS02040	IMF25_RS14435	gene2911	BC350_RS11135	RS_RS13395	JNO62_03805
ORTHOMCL1763	6 genes,6 taxa	1	1	1	1	1	1	CFM90_RS02045	IMF25_RS14440	gene2910	BC350_RS11140	RS_RS13390	JNO62_03810
ORTHOMCL1764	6 genes,6 taxa	1	1	1	1	1	1	CFM90_RS02050	IMF25_RS14445	gene2909	BC350_RS11145	RS_RS13385	JNO62_03815
ORTHOMCL1765	6 genes,6 taxa	1	1	1	1	1	1	CFM90_RS02055	IMF25_RS14450	gene2908	BC350_RS11150	RS_RS13380	JNO62_03820
ORTHOMCL1766	6 genes,6 taxa	1	1	1	1	1	1	CFM90_RS02060	IMF25_RS14455	gene2907	BC350_RS11155	RS_RS13375	JNO62_03825
ORTHOMCL1767	6 genes,6 taxa	1	1	1	1	1	1	CFM90_RS02065	IMF25_RS14460	gene2906	BC350_RS11160	RS_RS13370	JNO62_03830
ORTHOMCL1768	6 genes,6 taxa	1	1	1	1	1	1	CFM90_RS02070	IMF25_RS14465	gene2905	BC350_RS11165	RS_RS13365	JNO62_03835
ORTHOMCL1769	6 genes,6 taxa	1	1	1	1	1	1	CFM90_RS02075	IMF25_RS14470	gene2904	BC350_RS11170	RS_RS13360	JNO62_03840
ORTHOMCL1770	6 genes,6 taxa	1	1	1	1	1	1	CFM90_RS02080	IMF25_RS14475	gene2903	BC350_RS11175	RS_RS13355	JNO62_03845
ORTHOMCL1771	6 genes,6 taxa	1	1	1	1	1	1	CFM90_RS02085	IMF25_RS14480	gene2902	BC350_RS11180	RS_RS13350	JNO62_03850
ORTHOMCL1772	6 genes,6 taxa	1	1	1	1	1	1	CFM90_RS02090	IMF25_RS14485	gene2901	BC350_RS11185	RS_RS13345	JNO62_03855
ORTHOMCL1773	6 genes,6 taxa	1	1	1	1	1	1	CFM90_RS02095	IMF25_RS14490	gene2900	BC350_RS11190	RS_RS13340	JNO62_03860
ORTHOMCL1774	6 genes,6 taxa	1	1	1	1	1	1	CFM90_RS02100	IMF25_RS14495	gene2899	BC350_RS11195	RS_RS13335	JNO62_03865
ORTHOMCL1775	6 genes,6 taxa	1	1	1	1	1	1	CFM90_RS02105	IMF25_RS14500	gene2898	BC350_RS11200	RS_RS13330	JNO62_03870
ORTHOMCL1776	6 genes,6 taxa	1	1	1	1	1	1	CFM90_RS02110	IMF25_RS14505	gene2897	BC350_RS11205	RS_RS13325	JNO62_03875
ORTHOMCL1777	6 genes,6 taxa	1	1	1	1	1	1	CFM90_RS02115	IMF25_RS14510	gene2896	BC350_RS11210	RS_RS13320	JNO62_03880
ORTHOMCL1778	6 genes,6 taxa	1	1	1	1	1	1	CFM90_RS02120	IMF25_RS14515	gene2894	BC350_RS11215	RS_RS13315	JNO62_03885
ORTHOMCL1779	6 genes,6 taxa	1	1	1	1	1	1	CFM90_RS02125	IMF25_RS14520	gene2893	BC350_RS11220	RS_RS13310	JNO62_03890
ORTHOMCL1780	6 genes,6 taxa	1	1	1	1	1	1	CFM90_RS02130	IMF25_RS14525	gene2892	BC350_RS11225	RS_RS13305	JNO62_03895
ORTHOMCL1781	6 genes,6 taxa	1	1	1	1	1	1	CFM90_RS02135	IMF25_RS14530	gene2890	BC350_RS11230	RS_RS13300	JNO62_03900
ORTHOMCL1782	6 genes,6 taxa	1	1	1	1	1	1	CFM90_RS02140	IMF25_RS14535	gene2889	BC350_RS11235	RS_RS13295	JNO62_03905
ORTHOMCL1783	6 genes,6 taxa	1	1	1	1	1	1	CFM90_RS02145	IMF25_RS14540	gene2888	BC350_RS11240	RS_RS13290	JNO62_03910
ORTHOMCL1784	6 genes,6 taxa	1	1	1	1	1	1	CFM90_RS02150	IMF25_RS14545	gene2886	BC350_RS11245	RS_RS13285	JNO62_03915
ORTHOMCL1785	6 genes,6 taxa	1	1	1	1	1	1	CFM90_RS02155	IMF25_RS14550	gene2884	BC350_RS11250	RS_RS13280	JNO62_03920
ORTHOMCL1786	6 genes,6 taxa	1	1	1	1	1	1	CFM90_RS02160	IMF25_RS14555	gene2883	BC350_RS11255	RS_RS13275	JNO62_03925
ORTHOMCL1787	6 genes,6 taxa	1	1	1	1	1	1	CFM90_RS02165	IMF25_RS14560	gene2882	BC350_RS11260	RS_RS13270	JNO62_03930
ORTHOMCL1788	6 genes,6 taxa	1	1	1	1	1	1	CFM90_RS02170	IMF25_RS14565	gene2881	BC350_RS11265	RS_RS13265	JNO62_03935
ORTHOMCL1789	6 genes,6 taxa	1	1	1	1	1	1	CFM90_RS02175	IMF25_RS14570	gene2880	BC350_RS11270	RS_RS13260	JNO62_03940
ORTHOMCL1790	6 genes,6 taxa	1	1	1	1	1	1	CFM90_RS02180	IMF25_RS14575	gene2879	BC350_RS11275	RS_RS13255	JNO62_03945
ORTHOMCL1791	6 genes,6 taxa	1	1	1	1	1	1	CFM90_RS02185	IMF25_RS14580	gene2878	BC350_RS11280	RS_RS13250	JNO62_03950
ORTHOMCL1792	6 genes,6 taxa	1	1	1	1	1	1	CFM90_RS02190	IMF25_RS14585	gene2877	BC350_RS11285	RS_RS13245	JNO62_03955
ORTHOMCL1793	6 genes,6 taxa	1	1	1	1	1	1	CFM90_RS02195	IMF25_RS14590	gene2876	BC350_RS11290	RS_RS13240	JNO62_03960
ORTHOMCL1794	6 genes,6 taxa	1	1	1	1	1	1	CFM90_RS02200	IMF25_RS14595	gene2875	BC350_RS11295	RS_RS13235	JNO62_03965
ORTHOMCL1795	6 genes,6 taxa	1	1	1	1	1	1	CFM90_RS02205	IMF25_RS14600	gene2874	BC350_RS11300	RS_RS13230	JNO62_03970
ORTHOMCL1796	6 genes,6 taxa	1	1	1	1	1	1	CFM90_RS02210	IMF25_RS14605	gene2873	BC350_RS11305	RS_RS13225	JNO62_03975
ORTHOMCL1797	6 genes,6 taxa	1	1	1	1	1	1	CFM90_RS02220	IMF25_RS14610	gene2871	BC350_RS11315	RS_RS13220	JNO62_03980
ORTHOMCL1798	6 genes,6 taxa	1	1	1	1	1	1	CFM90_RS02225	IMF25_RS14615	gene2870	BC350_RS11320	RS_RS13215	JNO62_03985
ORTHOMCL1799	6 genes,6 taxa	1	1	1	1	1	1	CFM90_RS02230	IMF25_RS14625	gene2868	BC350_RS11325	RS_RS13210	JNO62_03995
ORTHOMCL1800	6 genes,6 taxa	1	1	1	1	1	1	CFM90_RS02240	IMF25_RS14635	gene2866	BC350_RS11335	RS_RS13200	JNO62_04005
ORTHOMCL1801	6 genes,6 taxa	1	1	1	1	1	1	CFM90_RS02245	IMF25_RS14640	gene2865	BC350_RS11340	RS_RS13195	JNO62_04010
ORTHOMCL1802	6 genes,6 taxa	1	1	1	1	1	1	CFM90_RS02250	IMF25_RS14645	gene2864	BC350_RS11345	RS_RS13190	JNO62_04015
ORTHOMCL1803	6 genes,6 taxa	1	1	1	1	1	1	CFM90_RS02255	IMF25_RS14650	gene2863	BC350_RS11350	RS_RS13185	JNO62_04020
ORTHOMCL1804	6 genes,6 taxa	1	1	1	1	1	1	CFM90_RS02260	IMF25_RS14655	gene2862	BC350_RS11355	RS_RS13180	JNO62_04025
ORTHOMCL1805	6 genes,6 taxa	1	1	1	1	1	1	CFM90_RS02265	IMF25_RS14660	gene2861	BC350_RS11360	RS_RS13175	JNO62_04030
ORTHOMCL1806	6 genes,6 taxa	1	1	1	1	1	1	CFM90_RS02270	IMF25_RS14665	gene2860	BC350_RS11365	RS_RS13170	JNO62_04035
ORTHOMCL1807	6 genes,6 taxa	1	1	1	1	1	1	CFM90_RS02280	IMF25_RS14675	gene2858	BC350_RS11375	RS_RS13160	JNO62_04045
ORTHOMCL1808	6 genes,6 taxa	1	1	1	1	1	1	CFM90_RS02285	IMF25_RS14680	gene2857	BC350_RS11380	RS_RS13155	JNO62_04050
ORTHOMCL1809	6 genes,6 taxa	1	1	1	1	1	1	CFM90_RS02290	IMF25_RS14685	gene2856	BC350_RS11385	RS_RS13150	JNO62_04055
ORTHOMCL1810	6 genes,6 taxa	1	1	1	1	1	1	CFM90_RS02295	IMF25_RS14690	gene2855	BC350_RS11390	RS_RS13145	JNO62_04060
ORTHOMCL1811	6 genes,6 taxa	1	1	1	1	1	1	CFM90_RS02300	IMF25_RS14695	gene2854	BC350_RS11395	RS_RS12895	JNO62_04065
ORTHOMCL1812	6 genes,6 taxa	1	1	1	1	1	1	CFM90_RS02305	IMF25_RS14700	gene2853	BC350_RS11400	RS_RS12890	JNO62_04070
ORTHOMCL1813	6 genes,6 taxa	1	1	1	1	1	1	CFM90_RS02310	IMF25_RS14705	gene2852	BC350_RS11405	RS_RS12885	JNO62_04075
ORTHOMCL1814	6 genes,6 taxa	1	1	1	1	1	1	CFM90_RS02315	IMF25_RS14710	gene2851	BC350_RS11410	RS_RS12880	JNO62_04080
ORTHOMCL1815	6 genes,6 taxa	1	1	1	1	1	1	CFM90_RS02320	IMF25_RS14715	gene2850	BC350_RS11415	RS_RS12875	JNO62_04085
ORTHOMCL1816	6 genes,6 taxa	1	1	1	1	1	1	CFM90_RS02325	IMF25_RS14720	gene2849	BC350_RS11420	RS_RS12870	JNO62_04090
ORTHOMCL1817	6 genes,6 taxa	1	1	1	1	1	1	CFM90_RS02330	IMF25_RS14725	gene2848	BC350_RS11425	RS_RS12865	JNO62_04095
ORTHOMCL1818	6 genes,6 taxa	1	1	1	1	1	1	CFM90_RS02335	IMF25_RS14730	gene2847	BC350_RS11430	RS_RS12860	JNO62_04100
ORTHOMCL1819	6 genes,6 taxa	1	1	1	1	1	1	CFM90_RS02340	IMF25_RS14735	gene2846	BC350_RS11435	RS_RS12855	JNO62_04105
ORTHOMCL1820	6 genes,6 taxa	1	1	1	1	1	1	CFM90_RS02345	IMF25_RS14740	gene2845	BC350_RS11440	RS_RS12850	JNO62_04110
ORTHOMCL1821	6 genes,6 taxa	1	1	1	1	1	1	CFM90_RS02350	IMF25_RS14745	gene2844	BC350_RS11445	RS_RS12845	JNO62_04115
ORTHOMCL1822	6 genes,6 taxa	1	1	1	1	1	1	CFM90_RS02355	IMF25_RS14750	gene2843	BC350_RS11450	RS_RS12840	JNO62_04120
ORTHOMCL1823	6 genes,6 taxa	1	1	1	1	1	1	CFM90_RS02360	IMF25_RS14755	gene2842	BC350_RS11455	RS_RS12835	JNO62_04125
ORTHOMCL1824	6 genes,6 taxa	1	1	1	1	1	1	CFM90_RS02365	IMF25_RS14760	gene2841	BC350_RS11460	RS_RS12830	JNO62_04130
ORTHOMCL1825	6 genes,6 taxa	1	1	1	1	1	1	CFM90_RS02370	IMF25_RS14765	gene2840	BC350_RS11465	RS_RS12825	JNO62_04135
ORTHOMCL1826	6 genes,6 taxa	1	1	1	1	1	1	CFM90_RS02375	IMF25_RS14770	gene2839	BC350_RS11470	RS_RS12820	JNO62_04140
ORTHOMCL1827	6 genes,6 taxa	1	1	1	1	1	1	CFM90_RS02380	IMF25_RS14775	gene2838	BC350_RS11475	RS_RS12815	JNO62_04145
ORTHOMCL1828	6 genes,6 taxa	1	1	1	1	1	1	CFM90_RS02385	IMF25_RS14780	gene2837	BC350_RS11480	RS_RS12810	JNO62_04150
ORTHOMCL1829	6 genes,6 taxa	1	1	1	1	1	1	CFM90_RS02390	IMF25_RS14785	gene2836	BC350_RS11485	RS_RS12805	JNO62_04155
ORTHOMCL1830	6 genes,6 taxa	1	1	1	1	1	1	CFM90_RS02400	IMF25_RS14795	gene2833	BC350_RS11495	RS_RS12800	JNO62_04165
ORTHOMCL1831	6 genes,6 taxa	1	1	1	1	1	1	CFM90_RS02405	IMF25_RS14800	gene2832	BC350_RS11500	RS_RS12795	JNO62_04170
ORTHOMCL1832	6 genes,6 taxa	1	1	1	1	1	1	CFM90_RS02410	IMF25_RS14805	gene2831	BC350_RS11505	RS_RS12790	JNO62_04175
ORTHOMCL1833	6 genes,6 taxa	1	1	1	1	1	1	CFM90_RS02415	IMF25_RS14810	gene2830	BC350_RS11510	RS_RS12785	JNO62_04180
ORTHOMCL1834	6 genes,6 taxa	1	1	1	1	1	1	CFM90_RS02420	IMF25_RS14815	gene2829	BC350_RS11515	RS_RS12780	JNO62_04185
ORTHOMCL1835	6 genes,6 taxa	1	1	1	1	1	1	CFM90_RS02425	IMF25_RS14820	gene2828	BC350_RS11520	RS_RS12775	JNO62_04190
ORTHOMCL1836	6 genes,6 taxa	1	1	1	1	1	1	CFM90_RS02430	IMF25_RS14825	gene2827	BC350_RS11525	RS_RS12770	JNO62_04195
ORTHOMCL1837	6 genes,6 taxa	1	1	1	1	1	1	CFM90_RS02435	IMF25_RS14830	gene2825	BC350_RS11530	RS_RS12765	JNO62_04200
ORTHOMCL1838	6 genes,6 taxa	1	1	1	1	1	1	CFM90_RS02440	IMF25_RS14835	gene2824	BC350_RS11535	RS_RS12760	JNO62_04205
ORTHOMCL1839	6 genes,6 taxa	1	1	1	1	1	1	CFM90_RS02445	IMF25_RS14840	gene2823	BC350_RS11540	RS_RS12755	JNO62_04210
ORTHOMCL1840	6 genes,6 taxa	1	1	1	1	1	1	CFM90_RS02450	IMF25_RS14845	gene2822	BC350_RS11545	RS_RS12750	JNO62_04215
ORTHOMCL1841	6 genes,6 taxa	1	1	1	1	1	1	CFM90_RS02455	IMF25_RS14850	gene2821	BC350_RS11550	RS_RS12745	JNO62_04220
ORTHOMCL1842	6 genes,6 taxa	1	1	1	1	1	1	CFM90_RS02460	IMF25_RS14855	gene2820	BC350_RS11555	RS_RS12740	JNO62_04225
ORTHOMCL1843	6 genes,6 taxa	1	1	1	1	1	1	CFM90_RS02465	IMF25_RS14860	gene2819	BC350_RS11560	RS_RS12735	JNO62_04230
ORTHOMCL1844	6 genes,6 taxa	1	1	1	1	1	1	CFM90_RS02470	IMF25_RS14865	gene2818	BC350_RS11565	RS_RS12730	JNO62_04235
ORTHOMCL1845	6 genes,6 taxa	1	1	1	1	1	1	CFM90_RS02475	IMF25_RS14870	gene2817	BC350_RS11570	RS_RS12725	JNO62_04240
ORTHOMCL1846	6 genes,6 taxa	1	1	1	1	1	1	CFM90_RS02480	IMF25_RS14875	gene2816	BC350_RS11575	RS_RS12720	JNO62_04245
ORTHOMCL1847	6 genes,6 taxa	1	1	1	1	1	1	CFM90_RS02485	IMF25_RS14880	gene2815	BC350_RS11580	RS_RS12715	JNO62_04250
ORTHOMCL1848	6 genes,6 taxa	1	1	1	1	1	1	CFM90_RS02490	IMF25_RS14885	gene2814	BC350_RS11585	RS_RS12710	JNO62_04255
ORTHOMCL1849	6 genes,6 taxa	1	1	1	1	1	1	CFM90_RS02495	IMF25_RS14890	gene2812	BC350_RS11590	RS_RS12705	JNO62_04260
ORTHOMCL1850	6 genes,6 taxa	1	1	1	1	1	1	CFM90_RS02500	IMF25_RS14895	gene2811	BC350_RS11595	RS_RS12700	JNO62_04265
ORTHOMCL1851	6 genes,6 taxa	1	1	1	1	1	1	CFM90_RS02505	IMF25_RS14900	gene2810	BC350_RS11600	RS_RS12695	JNO62_04270
ORTHOMCL1852	6 genes,6 taxa	1	1	1	1	1	1	CFM90_RS02510	IMF25_RS14905	gene2809	BC350_RS11605	RS_RS12690	JNO62_04275
ORTHOMCL1853	6 genes,6 taxa	1	1	1	1	1	1	CFM90_RS02515	IMF25_RS14910	gene2808	BC350_RS11610	RS_RS12685	JNO62_04280
ORTHOMCL1854	6 genes,6 taxa	1	1	1	1	1	1	CFM90_RS02520	IMF25_RS14915	gene2807	BC350_RS11615	RS_RS12680	JNO62_04285
ORTHOMCL1855	6 genes,6 taxa	1	1	1	1	1	1	CFM90_RS02525	IMF25_RS14920	gene2806	BC350_RS11620	RS_RS12675	JNO62_04290
ORTHOMCL1856	6 genes,6 taxa	1	1	1	1	1	1	CFM90_RS02530	IMF25_RS14925	gene2805	BC350_RS11625	RS_RS12670	JNO62_04295
ORTHOMCL1857	6 genes,6 taxa	1	1	1	1	1	1	CFM90_RS02535	IMF25_RS14930	gene2804	BC350_RS11630	RS_RS12665	JNO62_04300
ORTHOMCL1858	6 genes,6 taxa	1	1	1	1	1	1	CFM90_RS02540	IMF25_RS14935	gene2803	BC350_RS11635	RS_RS12660	JNO62_04305
ORTHOMCL1859	6 genes,6 taxa	1	1	1	1	1	1	CFM90_RS02550	IMF25_RS14940	gene2794	BC350_RS11640	RS_RS12655	JNO62_04310
ORTHOMCL1860	6 genes,6 taxa	1	1	1	1	1	1	CFM90_RS02555	IMF25_RS14945	gene2793	BC350_RS11645	RS_RS12650	JNO62_04315
ORTHOMCL1861	6 genes,6 taxa	1	1	1	1	1	1	CFM90_RS02560	IMF25_RS14950	gene2792	BC350_RS11650	RS_RS12645	JNO62_04320
ORTHOMCL1862	6 genes,6 taxa	1	1	1	1	1	1	CFM90_RS02565	IMF25_RS14955	gene2791	BC350_RS11655	RS_RS12640	JNO62_04325
ORTHOMCL1863	6 genes,6 taxa	1	1	1	1	1	1	CFM90_RS02570	IMF25_RS14960	gene2789	BC350_RS11660	RS_RS12635	JNO62_04330
ORTHOMCL1864	6 genes,6 taxa	1	1	1	1	1	1	CFM90_RS02575	IMF25_RS14965	gene2788	BC350_RS11665	RS_RS12630	JNO62_04335
ORTHOMCL1865	6 genes,6 taxa	1	1	1	1	1	1	CFM90_RS02580	IMF25_RS14970	gene2787	BC350_RS11670	RS_RS12625	JNO62_04340
ORTHOMCL1866	6 genes,6 taxa	1	1	1	1	1	1	CFM90_RS02585	IMF25_RS14975	gene2785	BC350_RS11675	RS_RS12620	JNO62_04345
ORTHOMCL1867	6 genes,6 taxa	1	1	1	1	1	1	CFM90_RS02590	IMF25_RS14980	gene2783	BC350_RS11680	RS_RS12615	JNO62_04350
ORTHOMCL1868	6 genes,6 taxa	1	1	1	1	1	1	CFM90_RS02595	IMF25_RS14985	gene2782	BC350_RS11685	RS_RS12610	JNO62_04355
ORTHOMCL1869	6 genes,6 taxa	1	1	1	1	1	1	CFM90_RS02605	IMF25_RS14995	gene2780	BC350_RS11695	RS_RS12600	JNO62_04365
ORTHOMCL1870	6 genes,6 taxa	1	1	1	1	1	1	CFM90_RS02610	IMF25_RS15000	gene2779	BC350_RS11700	RS_RS12595	JNO62_04370
ORTHOMCL1871	6 genes,6 taxa	1	1	1	1	1	1	CFM90_RS02620	IMF25_RS15010	gene2777	BC350_RS11710	RS_RS12585	JNO62_04380
ORTHOMCL1872	6 genes,6 taxa	1	1	1	1	1	1	CFM90_RS02625	IMF25_RS15015	gene2776	BC350_RS11715	RS_RS12580	JNO62_04385
ORTHOMCL1873	6 genes,6 taxa	1	1	1	1	1	1	CFM90_RS02630	IMF25_RS15020	gene2775	BC350_RS11720	RS_RS12575	JNO62_04390
ORTHOMCL1874	6 genes,6 taxa	1	1	1	1	1	1	CFM90_RS02635	IMF25_RS15025	gene2774	BC350_RS11725	RS_RS12570	JNO62_04395
ORTHOMCL1875	6 genes,6 taxa	1	1	1	1	1	1	CFM90_RS02640	IMF25_RS15030	gene2773	BC350_RS11730	RS_RS12565	JNO62_04400
ORTHOMCL1876	6 genes,6 taxa	1	1	1	1	1	1	CFM90_RS02645	IMF25_RS15035	gene2772	BC350_RS11735	RS_RS12560	JNO62_04405
ORTHOMCL1877	6 genes,6 taxa	1	1	1	1	1	1	CFM90_RS02650	IMF25_RS15040	gene2771	BC350_RS11740	RS_RS12555	JNO62_04410
ORTHOMCL1878	6 genes,6 taxa	1	1	1	1	1	1	CFM90_RS02655	IMF25_RS15045	gene2770	BC350_RS11745	RS_RS12550	JNO62_04415
ORTHOMCL1879	6 genes,6 taxa	1	1	1	1	1	1	CFM90_RS02660	IMF25_RS15050	gene2769	BC350_RS11750	RS_RS12545	JNO62_04420
ORTHOMCL1880	6 genes,6 taxa	1	1	1	1	1	1	CFM90_RS02665	IMF25_RS15055	gene2768	BC350_RS11755	RS_RS12540	JNO62_04425
ORTHOMCL1881	6 genes,6 taxa	1	1	1	1	1	1	CFM90_RS02670	IMF25_RS15060	gene2767	BC350_RS11760	RS_RS12535	JNO62_04430
ORTHOMCL1882	6 genes,6 taxa	1	1	1	1	1	1	CFM90_RS02675	IMF25_RS15065	gene2766	BC350_RS11765	RS_RS12530	JNO62_04435
ORTHOMCL1883	6 genes,6 taxa	1	1	1	1	1	1	CFM90_RS02680	IMF25_RS15070	gene2765	BC350_RS11770	RS_RS12525	JNO62_04440
ORTHOMCL1884	6 genes,6 taxa	1	1	1	1	1	1	CFM90_RS02685	IMF25_RS15075	gene2764	BC350_RS11775	RS_RS12520	JNO62_04445
ORTHOMCL1885	6 genes,6 taxa	1	1	1	1	1	1	CFM90_RS02690	IMF25_RS15080	gene2763	BC350_RS11780	RS_RS12515	JNO62_04450
ORTHOMCL1886	6 genes,6 taxa	1	1	1	1	1	1	CFM90_RS02695	IMF25_RS15085	gene2762	BC350_RS11785	RS_RS12510	JNO62_04455
ORTHOMCL1887	6 genes,6 taxa	1	1	1	1	1	1	CFM90_RS02700	IMF25_RS15090	gene2761	BC350_RS11790	RS_RS12505	JNO62_04460
ORTHOMCL1888	6 genes,6 taxa	1	1	1	1	1	1	CFM90_RS02705	IMF25_RS15095	gene2760	BC350_RS11795	RS_RS12500	JNO62_04465
ORTHOMCL1889	6 genes,6 taxa	1	1	1	1	1	1	CFM90_RS02715	IMF25_RS15105	gene2758	BC350_RS11805	RS_RS12490	JNO62_04475
ORTHOMCL1890	6 genes,6 taxa	1	1	1	1	1	1	CFM90_RS02720	IMF25_RS15110	gene2756	BC350_RS11810	RS_RS12485	JNO62_04480
ORTHOMCL1891	6 genes,6 taxa	1	1	1	1	1	1	CFM90_RS02725	IMF25_RS15115	gene2755	BC350_RS11815	RS_RS25655	JNO62_04485
ORTHOMCL1892	6 genes,6 taxa	1	1	1	1	1	1	CFM90_RS02730	IMF25_RS15120	gene2754	BC350_RS11820	RS_RS12390	JNO62_04490
ORTHOMCL1893	6 genes,6 taxa	1	1	1	1	1	1	CFM90_RS02735	IMF25_RS15125	gene2753	BC350_RS11825	RS_RS12385	JNO62_04495
ORTHOMCL1894	6 genes,6 taxa	1	1	1	1	1	1	CFM90_RS02740	IMF25_RS15130	gene2751	BC350_RS11830	RS_RS12380	JNO62_04500
ORTHOMCL1895	6 genes,6 taxa	1	1	1	1	1	1	CFM90_RS02745	IMF25_RS15135	gene2750	BC350_RS11835	RS_RS12375	JNO62_04505
ORTHOMCL1896	6 genes,6 taxa	1	1	1	1	1	1	CFM90_RS02750	IMF25_RS15140	gene2749	BC350_RS11840	RS_RS12370	JNO62_04510
ORTHOMCL1897	6 genes,6 taxa	1	1	1	1	1	1	CFM90_RS02755	IMF25_RS15145	gene2748	BC350_RS11845	RS_RS12365	JNO62_04515
ORTHOMCL1898	6 genes,6 taxa	1	1	1	1	1	1	CFM90_RS02760	IMF25_RS15150	gene2747	BC350_RS11850	RS_RS12360	JNO62_04520
ORTHOMCL1899	6 genes,6 taxa	1	1	1	1	1	1	CFM90_RS02765	IMF25_RS15155	gene2746	BC350_RS11855	RS_RS12355	JNO62_04525
ORTHOMCL1900	6 genes,6 taxa	1	1	1	1	1	1	CFM90_RS02770	IMF25_RS15160	gene2745	BC350_RS11860	RS_RS12350	JNO62_04530
ORTHOMCL1901	6 genes,6 taxa	1	1	1	1	1	1	CFM90_RS02775	IMF25_RS15165	gene2744	BC350_RS11865	RS_RS12345	JNO62_04535
ORTHOMCL1902	6 genes,6 taxa	1	1	1	1	1	1	CFM90_RS02780	IMF25_RS15170	gene2743	BC350_RS11870	RS_RS12340	JNO62_04540
ORTHOMCL1903	6 genes,6 taxa	1	1	1	1	1	1	CFM90_RS02785	IMF25_RS15175	gene2742	BC350_RS11875	RS_RS12335	JNO62_04545
ORTHOMCL1904	6 genes,6 taxa	1	1	1	1	1	1	CFM90_RS02790	IMF25_RS15180	gene2740	BC350_RS11880	RS_RS12330	JNO62_04550
ORTHOMCL1905	6 genes,6 taxa	1	1	1	1	1	1	CFM90_RS02795	IMF25_RS15185	gene2739	BC350_RS11885	RS_RS12325	JNO62_04555
ORTHOMCL1906	6 genes,6 taxa	1	1	1	1	1	1	CFM90_RS02800	IMF25_RS15190	gene2738	BC350_RS11890	RS_RS12320	JNO62_04560
ORTHOMCL1907	6 genes,6 taxa	1	1	1	1	1	1	CFM90_RS02805	IMF25_RS15195	gene2737	BC350_RS11895	RS_RS12315	JNO62_04565
ORTHOMCL1908	6 genes,6 taxa	1	1	1	1	1	1	CFM90_RS02810	IMF25_RS15200	gene2736	BC350_RS11900	RS_RS12310	JNO62_04570
ORTHOMCL1909	6 genes,6 taxa	1	1	1	1	1	1	CFM90_RS02815	IMF25_RS15205	gene2735	BC350_RS11905	RS_RS12305	JNO62_04575
ORTHOMCL1910	6 genes,6 taxa	1	1	1	1	1	1	CFM90_RS02820	IMF25_RS15210	gene2733	BC350_RS11910	RS_RS12300	JNO62_04580
ORTHOMCL1911	6 genes,6 taxa	1	1	1	1	1	1	CFM90_RS02825	IMF25_RS15215	gene2732	BC350_RS11915	RS_RS12295	JNO62_04585
ORTHOMCL1912	6 genes,6 taxa	1	1	1	1	1	1	CFM90_RS02830	IMF25_RS15220	gene2731	BC350_RS11920	RS_RS12290	JNO62_04590
ORTHOMCL1913	6 genes,6 taxa	1	1	1	1	1	1	CFM90_RS02835	IMF25_RS15225	gene2730	BC350_RS11925	RS_RS12285	JNO62_04595
ORTHOMCL1914	6 genes,6 taxa	1	1	1	1	1	1	CFM90_RS02840	IMF25_RS15230	gene2728	BC350_RS11930	RS_RS12280	JNO62_04600
ORTHOMCL1915	6 genes,6 taxa	1	1	1	1	1	1	CFM90_RS02845	IMF25_RS15235	gene2727	BC350_RS11935	RS_RS12275	JNO62_04605
ORTHOMCL1916	6 genes,6 taxa	1	1	1	1	1	1	CFM90_RS02850	IMF25_RS15260	gene2726	BC350_RS11940	RS_RS12270	JNO62_04610
ORTHOMCL1917	6 genes,6 taxa	1	1	1	1	1	1	CFM90_RS02855	IMF25_RS15265	gene2725	BC350_RS11945	RS_RS12265	JNO62_04615
ORTHOMCL1918	6 genes,6 taxa	1	1	1	1	1	1	CFM90_RS02860	IMF25_RS15270	gene2724	BC350_RS11950	RS_RS12260	JNO62_04620
ORTHOMCL1919	6 genes,6 taxa	1	1	1	1	1	1	CFM90_RS02865	IMF25_RS15275	gene2723	BC350_RS11955	RS_RS12255	JNO62_04625
ORTHOMCL1920	6 genes,6 taxa	1	1	1	1	1	1	CFM90_RS02870	IMF25_RS15280	gene2722	BC350_RS11960	RS_RS12250	JNO62_04630
ORTHOMCL1921	6 genes,6 taxa	1	1	1	1	1	1	CFM90_RS02875	IMF25_RS15285	gene2721	BC350_RS11965	RS_RS12245	JNO62_04635
ORTHOMCL1922	6 genes,6 taxa	1	1	1	1	1	1	CFM90_RS02880	IMF25_RS15290	gene2720	BC350_RS11970	RS_RS12240	JNO62_04640
ORTHOMCL1923	6 genes,6 taxa	1	1	1	1	1	1	CFM90_RS02885	IMF25_RS15295	gene2719	BC350_RS11975	RS_RS12235	JNO62_04645
ORTHOMCL1924	6 genes,6 taxa	1	1	1	1	1	1	CFM90_RS02890	IMF25_RS15300	gene2718	BC350_RS11980	RS_RS12230	JNO62_04650
ORTHOMCL1925	6 genes,6 taxa	1	1	1	1	1	1	CFM90_RS02895	IMF25_RS15305	gene2717	BC350_RS11985	RS_RS12225	JNO62_04655
ORTHOMCL1926	6 genes,6 taxa	1	1	1	1	1	1	CFM90_RS02900	IMF25_RS15310	gene2716	BC350_RS11990	RS_RS12220	JNO62_04660
ORTHOMCL1927	6 genes,6 taxa	1	1	1	1	1	1	CFM90_RS02905	IMF25_RS15315	gene2715	BC350_RS11995	RS_RS12215	JNO62_04665
ORTHOMCL1928	6 genes,6 taxa	1	1	1	1	1	1	CFM90_RS02910	IMF25_RS15320	gene2714	BC350_RS12000	RS_RS12210	JNO62_04670
ORTHOMCL1929	6 genes,6 taxa	1	1	1	1	1	1	CFM90_RS02915	IMF25_RS15325	gene2713	BC350_RS12005	RS_RS12205	JNO62_04675
ORTHOMCL1930	6 genes,6 taxa	1	1	1	1	1	1	CFM90_RS02930	IMF25_RS15340	gene2712	BC350_RS12025	RS_RS12190	JNO62_04690
ORTHOMCL1931	6 genes,6 taxa	1	1	1	1	1	1	CFM90_RS02935	IMF25_RS15345	gene2711	BC350_RS12030	RS_RS12185	JNO62_04695
ORTHOMCL1932	6 genes,6 taxa	1	1	1	1	1	1	CFM90_RS02940	IMF25_RS15350	gene2710	BC350_RS12035	RS_RS12180	JNO62_04700
ORTHOMCL1933	6 genes,6 taxa	1	1	1	1	1	1	CFM90_RS02945	IMF25_RS15355	gene2709	BC350_RS12040	RS_RS12175	JNO62_04705
ORTHOMCL1934	6 genes,6 taxa	1	1	1	1	1	1	CFM90_RS02950	IMF25_RS15360	gene2707	BC350_RS12045	RS_RS12170	JNO62_04710
ORTHOMCL1935	6 genes,6 taxa	1	1	1	1	1	1	CFM90_RS02955	IMF25_RS15365	gene2706	BC350_RS12050	RS_RS12165	JNO62_04715
ORTHOMCL1936	6 genes,6 taxa	1	1	1	1	1	1	CFM90_RS02960	IMF25_RS15370	gene2705	BC350_RS12055	RS_RS12160	JNO62_04720
ORTHOMCL1937	6 genes,6 taxa	1	1	1	1	1	1	CFM90_RS02965	IMF25_RS15375	gene2704	BC350_RS12060	RS_RS12155	JNO62_04725
ORTHOMCL1938	6 genes,6 taxa	1	1	1	1	1	1	CFM90_RS02970	IMF25_RS15380	gene2703	BC350_RS12065	RS_RS12150	JNO62_04730
ORTHOMCL1939	6 genes,6 taxa	1	1	1	1	1	1	CFM90_RS02980	IMF25_RS15390	gene2701	BC350_RS12075	RS_RS12140	JNO62_04740
ORTHOMCL1940	6 genes,6 taxa	1	1	1	1	1	1	CFM90_RS02985	IMF25_RS15395	gene2700	BC350_RS12080	RS_RS12135	JNO62_04745
ORTHOMCL1941	6 genes,6 taxa	1	1	1	1	1	1	CFM90_RS02990	IMF25_RS15400	gene2699	BC350_RS12085	RS_RS12130	JNO62_04750
ORTHOMCL1942	6 genes,6 taxa	1	1	1	1	1	1	CFM90_RS02995	IMF25_RS15405	gene2698	BC350_RS12090	RS_RS12125	JNO62_04755
ORTHOMCL1943	6 genes,6 taxa	1	1	1	1	1	1	CFM90_RS03000	IMF25_RS15410	gene2697	BC350_RS12095	RS_RS12120	JNO62_04760
ORTHOMCL1944	6 genes,6 taxa	1	1	1	1	1	1	CFM90_RS03005	IMF25_RS15415	gene2696	BC350_RS12100	RS_RS12115	JNO62_04765
ORTHOMCL1945	6 genes,6 taxa	1	1	1	1	1	1	CFM90_RS03010	IMF25_RS15420	gene2695	BC350_RS12105	RS_RS12110	JNO62_04770
ORTHOMCL1946	6 genes,6 taxa	1	1	1	1	1	1	CFM90_RS03015	IMF25_RS15425	gene2694	BC350_RS12110	RS_RS12105	JNO62_04775
ORTHOMCL1947	6 genes,6 taxa	1	1	1	1	1	1	CFM90_RS03020	IMF25_RS15430	gene2692	BC350_RS12115	RS_RS12100	JNO62_04780
ORTHOMCL1948	6 genes,6 taxa	1	1	1	1	1	1	CFM90_RS03025	IMF25_RS15435	gene2691	BC350_RS12120	RS_RS12095	JNO62_04785
ORTHOMCL1949	6 genes,6 taxa	1	1	1	1	1	1	CFM90_RS03040	IMF25_RS15450	gene2686	BC350_RS12130	RS_RS12065	JNO62_04800
ORTHOMCL1950	6 genes,6 taxa	1	1	1	1	1	1	CFM90_RS03050	IMF25_RS15460	gene2685	BC350_RS12140	RS_RS12060	JNO62_04810
ORTHOMCL1951	6 genes,6 taxa	1	1	1	1	1	1	CFM90_RS03055	IMF25_RS15465	gene2684	BC350_RS12145	RS_RS12055	JNO62_04815
ORTHOMCL1952	6 genes,6 taxa	1	1	1	1	1	1	CFM90_RS03060	IMF25_RS15470	gene2682	BC350_RS12150	RS_RS12050	JNO62_04820
ORTHOMCL1953	6 genes,6 taxa	1	1	1	1	1	1	CFM90_RS03065	IMF25_RS15475	gene2681	BC350_RS12155	RS_RS12045	JNO62_04825
ORTHOMCL1954	6 genes,6 taxa	1	1	1	1	1	1	CFM90_RS03070	IMF25_RS15480	gene2680	BC350_RS12160	RS_RS12040	JNO62_04830
ORTHOMCL1955	6 genes,6 taxa	1	1	1	1	1	1	CFM90_RS03075	IMF25_RS15485	gene2678	BC350_RS12165	RS_RS12035	JNO62_04835
ORTHOMCL1956	6 genes,6 taxa	1	1	1	1	1	1	CFM90_RS03085	IMF25_RS15495	gene2676	BC350_RS12175	RS_RS12025	JNO62_04845
ORTHOMCL1957	6 genes,6 taxa	1	1	1	1	1	1	CFM90_RS03090	IMF25_RS15500	gene2675	BC350_RS12180	RS_RS12020	JNO62_04850
ORTHOMCL1958	6 genes,6 taxa	1	1	1	1	1	1	CFM90_RS03095	IMF25_RS15505	gene2674	BC350_RS12185	RS_RS12015	JNO62_04855
ORTHOMCL1959	6 genes,6 taxa	1	1	1	1	1	1	CFM90_RS03100	IMF25_RS15510	gene2673	BC350_RS12190	RS_RS12010	JNO62_04860
ORTHOMCL1960	6 genes,6 taxa	1	1	1	1	1	1	CFM90_RS03105	IMF25_RS15515	gene2672	BC350_RS12195	RS_RS12005	JNO62_04865
ORTHOMCL1961	6 genes,6 taxa	1	1	1	1	1	1	CFM90_RS03110	IMF25_RS15520	gene2671	BC350_RS12200	RS_RS12000	JNO62_04870
ORTHOMCL1962	6 genes,6 taxa	1	1	1	1	1	1	CFM90_RS03115	IMF25_RS15525	gene2670	BC350_RS12205	RS_RS11995	JNO62_04875
ORTHOMCL1963	6 genes,6 taxa	1	1	1	1	1	1	CFM90_RS03125	IMF25_RS15535	gene2668	BC350_RS12210	RS_RS11990	JNO62_04885
ORTHOMCL1964	6 genes,6 taxa	1	1	1	1	1	1	CFM90_RS03130	IMF25_RS15540	gene2667	BC350_RS12215	RS_RS11985	JNO62_04890
ORTHOMCL1965	6 genes,6 taxa	1	1	1	1	1	1	CFM90_RS03135	IMF25_RS15545	gene2666	BC350_RS12220	RS_RS11980	JNO62_04895
ORTHOMCL1966	6 genes,6 taxa	1	1	1	1	1	1	CFM90_RS03140	IMF25_RS15550	gene2665	BC350_RS12225	RS_RS11975	JNO62_04900
ORTHOMCL1967	6 genes,6 taxa	1	1	1	1	1	1	CFM90_RS03145	IMF25_RS15555	gene2664	BC350_RS12230	RS_RS11970	JNO62_04905
ORTHOMCL1968	6 genes,6 taxa	1	1	1	1	1	1	CFM90_RS03150	IMF25_RS15560	gene2663	BC350_RS12235	RS_RS11965	JNO62_04910
ORTHOMCL1969	6 genes,6 taxa	1	1	1	1	1	1	CFM90_RS03155	IMF25_RS15565	gene2662	BC350_RS12240	RS_RS11960	JNO62_04915
ORTHOMCL1970	6 genes,6 taxa	1	1	1	1	1	1	CFM90_RS03160	IMF25_RS15570	gene2661	BC350_RS12245	RS_RS11955	JNO62_04920
ORTHOMCL1971	6 genes,6 taxa	1	1	1	1	1	1	CFM90_RS03165	IMF25_RS15575	gene2660	BC350_RS12250	RS_RS11950	JNO62_04925
ORTHOMCL1972	6 genes,6 taxa	1	1	1	1	1	1	CFM90_RS03170	IMF25_RS15580	gene2659	BC350_RS12255	RS_RS11945	JNO62_04930
ORTHOMCL1973	6 genes,6 taxa	1	1	1	1	1	1	CFM90_RS03175	IMF25_RS15585	gene2658	BC350_RS12260	RS_RS11940	JNO62_04935
ORTHOMCL1974	6 genes,6 taxa	1	1	1	1	1	1	CFM90_RS03180	IMF25_RS15590	gene2657	BC350_RS12265	RS_RS11935	JNO62_04940
ORTHOMCL1975	6 genes,6 taxa	1	1	1	1	1	1	CFM90_RS03185	IMF25_RS15595	gene2656	BC350_RS12270	RS_RS11930	JNO62_04945
ORTHOMCL1976	6 genes,6 taxa	1	1	1	1	1	1	CFM90_RS03190	IMF25_RS15600	gene2655	BC350_RS12275	RS_RS11925	JNO62_04950
ORTHOMCL1977	6 genes,6 taxa	1	1	1	1	1	1	CFM90_RS03195	IMF25_RS15605	gene2654	BC350_RS12280	RS_RS11920	JNO62_04955
ORTHOMCL1978	6 genes,6 taxa	1	1	1	1	1	1	CFM90_RS03205	IMF25_RS15615	gene2652	BC350_RS12290	RS_RS11910	JNO62_04965
ORTHOMCL1979	6 genes,6 taxa	1	1	1	1	1	1	CFM90_RS03210	IMF25_RS15620	gene2651	BC350_RS12295	RS_RS11905	JNO62_04970
ORTHOMCL1980	6 genes,6 taxa	1	1	1	1	1	1	CFM90_RS03215	IMF25_RS15625	gene2650	BC350_RS12300	RS_RS11900	JNO62_04975
ORTHOMCL1981	6 genes,6 taxa	1	1	1	1	1	1	CFM90_RS03220	IMF25_RS15630	gene2649	BC350_RS12305	RS_RS11895	JNO62_04980
ORTHOMCL1982	6 genes,6 taxa	1	1	1	1	1	1	CFM90_RS03225	IMF25_RS15635	gene2648	BC350_RS12310	RS_RS11890	JNO62_04985
ORTHOMCL1983	6 genes,6 taxa	1	1	1	1	1	1	CFM90_RS03235	IMF25_RS15645	gene2646	BC350_RS12320	RS_RS11880	JNO62_04995
ORTHOMCL1984	6 genes,6 taxa	1	1	1	1	1	1	CFM90_RS03240	IMF25_RS15650	gene2645	BC350_RS12325	RS_RS11875	JNO62_05000
ORTHOMCL1985	6 genes,6 taxa	1	1	1	1	1	1	CFM90_RS03245	IMF25_RS15655	gene2644	BC350_RS12330	RS_RS11870	JNO62_05005
ORTHOMCL1986	6 genes,6 taxa	1	1	1	1	1	1	CFM90_RS03250	IMF25_RS15660	gene2643	BC350_RS12335	RS_RS11865	JNO62_05010
ORTHOMCL1987	6 genes,6 taxa	1	1	1	1	1	1	CFM90_RS03255	IMF25_RS15665	gene2642	BC350_RS12340	RS_RS11860	JNO62_05015
ORTHOMCL1988	6 genes,6 taxa	1	1	1	1	1	1	CFM90_RS03260	IMF25_RS15670	gene2641	BC350_RS12345	RS_RS11855	JNO62_05020
ORTHOMCL1989	6 genes,6 taxa	1	1	1	1	1	1	CFM90_RS03265	IMF25_RS15675	gene2640	BC350_RS12350	RS_RS11850	JNO62_05025
ORTHOMCL1990	6 genes,6 taxa	1	1	1	1	1	1	CFM90_RS03270	IMF25_RS15680	gene2639	BC350_RS12355	RS_RS11845	JNO62_05030
ORTHOMCL1991	6 genes,6 taxa	1	1	1	1	1	1	CFM90_RS03275	IMF25_RS15685	gene2638	BC350_RS12360	RS_RS11840	JNO62_05035
ORTHOMCL1992	6 genes,6 taxa	1	1	1	1	1	1	CFM90_RS03280	IMF25_RS15690	gene2637	BC350_RS12365	RS_RS11835	JNO62_05040
ORTHOMCL1993	6 genes,6 taxa	1	1	1	1	1	1	CFM90_RS03285	IMF25_RS15695	gene2636	BC350_RS12370	RS_RS11830	JNO62_05045
ORTHOMCL1994	6 genes,6 taxa	1	1	1	1	1	1	CFM90_RS03290	IMF25_RS15700	gene2635	BC350_RS12375	RS_RS11825	JNO62_05050
ORTHOMCL1995	6 genes,6 taxa	1	1	1	1	1	1	CFM90_RS03295	IMF25_RS15705	gene2634	BC350_RS12380	RS_RS11820	JNO62_05055
ORTHOMCL1996	6 genes,6 taxa	1	1	1	1	1	1	CFM90_RS03300	IMF25_RS15710	gene2633	BC350_RS12385	RS_RS11815	JNO62_05060
ORTHOMCL1997	6 genes,6 taxa	1	1	1	1	1	1	CFM90_RS03305	IMF25_RS15715	gene2632	BC350_RS12390	RS_RS11810	JNO62_05065
ORTHOMCL1998	6 genes,6 taxa	1	1	1	1	1	1	CFM90_RS03310	IMF25_RS15720	gene2630	BC350_RS12395	RS_RS11805	JNO62_05070
[truncated: 4,133 more rows]
