# Supplementary material for: Complete Genome Sequence Analysis of Ralstonia solanacearum Strain PeaFJ1 Provides Insights Into Its Strong Virulence in Peanut Plants
Source: Front Microbiol. 2022 Feb 23;13:830900. doi: 10.3389/fmicb.2022.830900 (PMC8904134; doi:10.3389/fmicb.2022.830900)
Supplement: Supplementary Table 6 — R. solanacearum PeaFJ strain-specific genes compared with HA4-1. [file Table_6.XLSX]

## Sheet: Sheet1
Table S6 The Ralstonia solanacearum PeaFJ strain specific genes compared with HA4-1
	PeaFJ specific genes	Releated GIs	Releated Prophages
Cluster 1（15）	JNO62_00020			SAVED domain-containing protein
	JNO62_00025			nucleotidyltransferase
	JNO62_00030			ThiF family adenylyltransferase
	JNO62_00045	GI_1		Mov34/MPN/PAD-1 family protein
	JNO62_00050	GI_1		3'-5' exonuclease
	JNO62_00055	GI_1		hypothetical protein
	JNO62_00060	GI_1		helix-turn-helix transcriptional regulator
	JNO62_00065	GI_1		ImmA/IrrE family metallo-endopeptidase
	JNO62_00070	GI_1		C1 family peptidase
	JNO62_00075	GI_1		hypothetical protein
	JNO62_00080	GI_1		uracil-DNA glycosylase
	JNO62_00085	GI_1		nucleoside triphosphate pyrophosphohydrolase family protein
	JNO62_00090	GI_1		DUF4031 domain-containing protein
	JNO62_00095	GI_1		helix-turn-helix transcriptional regulator
	JNO62_00100	GI_1		hypothetical protein
	JNO62_00305*			IS3-like element ISRso20 family transposase
	JNO62_00985*	GI_2		IS3-like element ISRso20 family transposase
	JNO62_01320			pyridoxamine 5'-phosphate oxidase family protein
Cluster 2（23）	JNO62_02360	GI_4		integrase arm-type DNA-binding domain-containing protein
	JNO62_02365	GI_4		hypothetical protein
	JNO62_02370	GI_4		AlpA family phage regulatory protein
	JNO62_02375	GI_4		DUF3987 domain-containing protein
	JNO62_02380	GI_4		inovirus-type Gp2 protein
	JNO62_02385	GI_4		AAA family ATPase
	JNO62_02390	GI_4		ATP-dependent helicase
	JNO62_02400			Uncharacterised protein [Burkholderia pseudomallei]
	JNO62_02405			Flagellar hook-length control protein FliK
	JNO62_02410			Uncharacterised protein
	JNO62_02415			transcriptional regulator
	JNO62_02420			Ydg
	JNO62_02425			twin-arginine translocation pathway signal protein
	JNO62_02430	GI_5		DoxX family protein
	JNO62_02435	GI_5		MFS transporter
	JNO62_02440	GI_5		LysR family transcriptional regulator
	JNO62_02445	GI_5		LysR family transcriptional regulator
	JNO62_02450	GI_5		MliC family protein
	JNO62_02455	GI_5		MBL fold metallo-hydrolase
	JNO62_02460	GI_5		DUF192 domain-containing protein
	JNO62_02465	GI_5		cytochrome-c peroxidase
	JNO62_02470	GI_5		metallophosphoesterase
	JNO62_02475	GI_5		hypothetical protein
	JNO62_02500*#			TonB-dependent siderophore receptor
	JNO62_03150#			histone
	JNO62_03485			MFS transporter
	JNO62_05775			23S rRNA (pseudouridine(1915)-N(3))-methyltransferase RlmH
Cluster 3（14）	JNO62_05980	GI_9	Prophage_1	hypothetical protein
	JNO62_05985	GI_9	Prophage_1	helix-turn-helix domain-containing protein
	JNO62_05990	GI_9	Prophage_1	hypothetical protein
	JNO62_05995	GI_9	Prophage_1	PriCT-2 domain-containing protein
	JNO62_06000	GI_9	Prophage_1	terminase small subunit
	JNO62_06005	GI_9	Prophage_1	hypothetical protein
	JNO62_06010	GI_9	Prophage_1	hypothetical protein
	JNO62_06015		Prophage_1	DNA packaging protein
	JNO62_06020		Prophage_1	--
	JNO62_06025		Prophage_1	protein of unknown function
	JNO62_06030		Prophage_1	DUF2026 family protein
	JNO62_06035		Prophage_1	--
	JNO62_06040		Prophage_1	serine protease
	JNO62_06045		Prophage_1	opioid growth factor receptor
	JNO62_07115			IS5 family transposase
	JNO62_07520			Dyp-type peroxidase
	JNO62_08675			Chloride channel, voltage gated protein
	JNO62_08770*			aliphatic nitrilase
	JNO62_09460			macromolecule metabolism
	JNO62_09550			integrase arm-type DNA-binding domain-containing protein
	JNO62_09640			DUF2958 domain-containing protein
	JNO62_10360			Molybdopterin-binding protein
	JNO62_11330			Protein containing domains DUF403
	JNO62_11460*	GI_13		IS3-like element ISRso20 family transposase
	JNO62_12820			DNA primase phage/plasmid
	JNO62_12920	GI_15		hypothetical protein
	JNO62_12925	GI_15		thioredoxin family protein
Cluster 4（14）	JNO62_12950	GI_15		IS21 family transposase
	JNO62_12955	GI_15		IS21-like element helper ATPase IstB
	JNO62_12960	GI_15		hypothetical protein
	JNO62_12965	GI_15		hypothetical protein
	JNO62_12975	GI_15		DUF4150 domain-containing protein
	JNO62_12985	GI_15		hypothetical protein
	JNO62_12990	GI_15		DUF2169 domain-containing protein
	JNO62_12995	GI_15		hypothetical protein
	JNO62_13000	GI_15		type VI secretion system tip protein VgrG
	JNO62_13005	GI_15		ankyrin repeat domain-containing protein
	JNO62_13010	GI_15		ankyrin repeat domain-containing protein
	JNO62_13015	GI_15		DUF4124 domain-containing protein
	JNO62_13020	GI_15		hypothetical protein
	JNO62_13025			membrane protein
	JNO62_13045			Conserved hypothethical protein
	JNO62_13050			glycoside hydrolase
	JNO62_13105			Metal-dependent hydrolase, beta-lactamase superfamily II
	JNO62_13115			transcriptional regulator
	JNO62_13145			--
	JNO62_16205			hypothetical protein
	JNO62_16470	GI_16		PHA-granule associated protein 4
	JNO62_16495*	GI_16		site-specific integrase
	JNO62_17190			rod shape-determining protein MreC
	JNO62_17865*			IS3-like element ISRso20 family transposase
	JNO62_17930	p_GI_1		Uncharacterised protein
	JNO62_17955	p_GI_1		DUF4238 domain-containing protein
	JNO62_18020*			VacJ family lipoprotein
Cluster 5 （10）	JNO62_18040			helix-turn-helix transcriptional regulator
	JNO62_18045			conserved protein of unknown function
	JNO62_18050			hypothetical protein
	JNO62_18055			hypothetical protein
	JNO62_18060			exported protein of unknown function
	JNO62_18065			conserved exported protein of unknown function
	JNO62_18070			prophage protein
	JNO62_18075			DUF5455 family protein
	JNO62_18080			zonular occludens toxin
	JNO62_18085			Rep protein
	JNO62_18840			SCO family protein
	JNO62_19170			miscellaneous; unknown
Cluster 6（38）	JNO62_20500			formyl-CoA transferase
	JNO62_20505*#			non-ribosomal peptide synthetase
	JNO62_20510			NAD(P)/FAD-dependent oxidoreductase
	JNO62_20515*			diaminobutyrate--2-oxoglutarate transaminase
	JNO62_20520*#			lysine N6-hydroxylase/L-ornithine N5-oxygenase family protein
	JNO62_20525			nuclear transport factor 2 family protein
	JNO62_20530			probable signal peptide protein
	JNO62_20535			rhodanese [Ralstonia solanacearum FJAT-1458]
	JNO62_20540			alpha/beta hydrolase
	JNO62_20545			ABC transporter substrate-binding protein
	JNO62_20550			FAD-binding oxidoreductase
	JNO62_20555			cupin domain-containing protein [Ralstonia solanacearum OE1-1]
	JNO62_20560			acyl carrier protein
	JNO62_20565*#			amino acid adenylation domain-containing protein
	JNO62_20570			alpha/beta fold hydrolase
	JNO62_20575			GNAT family N-acetyltransferase
	JNO62_20580			methionine biosynthesis protein MetW
	JNO62_20585			methionine--tRNA ligase
	JNO62_20590			Serine acetyltransferase
	JNO62_20595*			miscellaneous; not classified regulator
	JNO62_20600*#			DNA-binding response regulator
	JNO62_20605			SgcJ/EcaC family oxidoreductase
	JNO62_20610#			filamentous hemagglutinin N-terminal domain-containing protein
	JNO62_20615			ShlB/FhaC/HecB family hemolysin secretion/activation protein
	JNO62_20620*			cyclopropane fatty acyl phospholipid synthase (unsaturated-phospholipid methyltransferase)
	JNO62_20625			ABC transporter substrate-binding protein
	JNO62_20630*			pyruvate kinase
	JNO62_20635			glycerate kinase
	JNO62_20640*			LysR family transcriptional regulator
	JNO62_20645			Hypothethical protein
	JNO62_20650			ParB-like nuclease
	JNO62_20655*			HAMP domain-containing histidine kinase
	JNO62_20660*			DNA-binding response regulator
	JNO62_20665*			efflux transporter outer membrane subunit
	JNO62_20670			efflux RND transporter periplasmic adaptor subunit
	JNO62_20680			amidohydrolase
	JNO62_20685			transposase
	JNO62_20690			ParA family protein
	JNO62_21155	p_GI_2		Glucokinase
	JNO62_23665			AI-2E family transporter
	JNO62_24815			DMT family transporter
	JNO62_25280			alpha/beta hydrolase
* Genes with homologues in PHI database
#Genes with homologues in VFDB database
