# Supplementary material for: Complete Genome Sequence Analysis of Ralstonia solanacearum Strain PeaFJ1 Provides Insights Into Its Strong Virulence in Peanut Plants
Source: Front Microbiol. 2022 Feb 23;13:830900. doi: 10.3389/fmicb.2022.830900 (PMC8904134; doi:10.3389/fmicb.2022.830900)
Supplement: Supplementary Table 7 — GO enrichment analysis of PeaFJ1-specific genes compared with HA4-1. [file Table_7.XLS]

id	num	qvalue	per	ratio	class	ID	Descrption	Pvalue	Qvalue	Up	Down	fg_num	bg_num
GO:0016740 transferase activity	6	0.0612676056338043	66.667	0.026	Molecular Function	GO:0016740	transferase activity	0.00424765746141771	0.0612676056338043	0	0	6	228
GO:0004396 hexokinase activity	1	0.0612676056338043	11.111	1.000	Molecular Function	GO:0004396	hexokinase activity	0.00845070422535232	0.0612676056338043	0	0	1	1
GO:0019200 carbohydrate kinase activity	1	0.0612676056338043	11.111	1.000	Molecular Function	GO:0019200	carbohydrate kinase activity	0.00845070422535232	0.0612676056338043	0	0	1	1
GO:0070037 rRNA (pseudouridine) methyltransferase activity	1	0.0612676056338043	11.111	1.000	Molecular Function	GO:0070037	rRNA (pseudouridine) methyltransferase activity	0.00845070422535232	0.0612676056338043	0	0	1	1
GO:0008649 rRNA methyltransferase activity	1	0.0832513409751973	11.111	0.500	Molecular Function	GO:0008649	rRNA methyltransferase activity	0.0168378693211904	0.0832513409751973	0	0	1	2
GO:0008168 methyltransferase activity	2	0.0832513409751973	22.222	0.080	Molecular Function	GO:0008168	methyltransferase activity	0.0172244153741788	0.0832513409751973	0	0	2	25
GO:0016741 transferase activity, transferring one-carbon groups	2	0.142746479550581	22.222	0.056	Molecular Function	GO:0016741	transferase activity, transferring one-carbon groups	0.0344560467880713	0.142746479550581	0	0	2	36
GO:0008173 RNA methyltransferase activity	1	0.180378083441121	11.111	0.167	Molecular Function	GO:0008173	RNA methyltransferase activity	0.0497594712941024	0.180378083441121	0	0	1	6
GO:0016773 phosphotransferase activity, alcohol group as acceptor	1	0.212182703387134	11.111	0.125	Molecular Function	GO:0016773	phosphotransferase activity, alcohol group as acceptor	0.0658498044994554	0.212182703387134	0	0	1	8
GO:0008757 S-adenosylmethionine-dependent methyltransferase activity	1	0.214030961054632	11.111	0.111	Molecular Function	GO:0008757	S-adenosylmethionine-dependent methyltransferase activity	0.0738037796740111	0.214030961054632	0	0	1	9
GO:0008483 transaminase activity	1	0.215384311487776	11.111	0.100	Molecular Function	GO:0008483	transaminase activity	0.0816974974608806	0.215384311487776	0	0	1	10
GO:0016769 transferase activity, transferring nitrogenous groups	1	0.272304579169609	11.111	0.071	Molecular Function	GO:0016769	transferase activity, transferring nitrogenous groups	0.112677756897769	0.272304579169609	0	0	1	14
GO:0090304 nucleic acid metabolic process	5	0.391834139507416	50.000	0.028	Biological Process	GO:0090304	nucleic acid metabolic process	0.012933304481396	0.391834139507416	0	0	5	178
GO:0006305 DNA alkylation	1	0.391834139507416	10.000	0.250	Biological Process	GO:0006305	DNA alkylation	0.0357266449205424	0.391834139507416	0	0	1	4
GO:0006259 DNA metabolic process	3	0.391834139507416	30.000	0.034	Biological Process	GO:0006259	DNA metabolic process	0.0376387248932686	0.391834139507416	0	0	3	87
GO:0006304 DNA modification	1	0.391834139507416	10.000	0.200	Biological Process	GO:0006304	DNA modification	0.0444768568541126	0.391834139507416	0	0	1	5
GO:0009987 cellular process	10	0.391834139507416	100.000	0.012	Biological Process	GO:0009987	cellular process	0.0459526903296754	0.391834139507416	0	0	10	814
GO:0006139 nucleobase-containing compound metabolic process	5	0.391834139507416	50.000	0.020	Biological Process	GO:0006139	nucleobase-containing compound metabolic process	0.0549083436251197	0.391834139507416	0	0	5	253
GO:0000154 rRNA modification	1	0.391834139507416	10.000	0.125	Biological Process	GO:0000154	rRNA modification	0.0703004044369615	0.391834139507416	0	0	1	8
GO:0006364 rRNA processing	1	0.391834139507416	10.000	0.125	Biological Process	GO:0006364	rRNA processing	0.0703004044369615	0.391834139507416	0	0	1	8
GO:0043412 macromolecule modification	2	0.391834139507416	20.000	0.039	Biological Process	GO:0043412	macromolecule modification	0.0740404990219234	0.391834139507416	0	0	2	51
GO:0042254 ribosome biogenesis	1	0.391834139507416	10.000	0.091	Biological Process	GO:0042254	ribosome biogenesis	0.0954941399191729	0.391834139507416	0	0	1	11
GO:0016072 rRNA metabolic process	1	0.391834139507416	10.000	0.077	Biological Process	GO:0016072	rRNA metabolic process	0.111946839735658	0.391834139507416	0	0	1	13
GO:0046483 heterocycle metabolic process	5	0.391834139507416	50.000	0.016	Biological Process	GO:0046483	heterocycle metabolic process	0.123042182964602	0.391834139507416	0	0	5	314
GO:0006725 cellular aromatic compound metabolic process	5	0.391834139507416	50.000	0.016	Biological Process	GO:0006725	cellular aromatic compound metabolic process	0.125845945006287	0.391834139507416	0	0	5	316
GO:0022613 ribonucleoprotein complex biogenesis	1	0.391834139507416	10.000	0.067	Biological Process	GO:0022613	ribonucleoprotein complex biogenesis	0.128129705253278	0.391834139507416	0	0	1	15
GO:0034641 cellular nitrogen compound metabolic process	5	0.391834139507416	50.000	0.016	Biological Process	GO:0034641	cellular nitrogen compound metabolic process	0.130119173347009	0.391834139507416	0	0	5	319
GO:1901360 organic cyclic compound metabolic process	5	0.391834139507416	50.000	0.016	Biological Process	GO:1901360	organic cyclic compound metabolic process	0.134473214104696	0.391834139507416	0	0	5	322
GO:0044260 cellular macromolecule metabolic process	5	0.391834139507416	50.000	0.015	Biological Process	GO:0044260	cellular macromolecule metabolic process	0.135942456563798	0.391834139507416	0	0	5	323
GO:0006090 pyruvate metabolic process	1	0.424418979882188	10.000	0.053	Biological Process	GO:0006090	pyruvate metabolic process	0.159701646621555	0.424418979882188	0	0	1	19
GO:0043170 macromolecule metabolic process	6	0.424418979882188	60.000	0.014	Biological Process	GO:0043170	macromolecule metabolic process	0.164570624852277	0.424418979882188	0	0	6	442
GO:0016301 kinase activity	1	0.446424552960303	11.111	0.038	Molecular Function	GO:0016301	kinase activity	0.200121351327033	0.446424552960303	0	0	1	26
GO:0009451 RNA modification	1	0.46609017868727	10.000	0.043	Biological Process	GO:0009451	RNA modification	0.19024088926011	0.46609017868727	0	0	1	23
GO:0003677 DNA binding	1	0.471285514995358	11.111	0.033	Molecular Function	GO:0003677	DNA binding	0.227517145170173	0.471285514995358	0	0	1	30
GO:0034470 ncRNA processing	1	0.489504584964174	10.000	0.038	Biological Process	GO:0034470	ncRNA processing	0.212485770336615	0.489504584964174	0	0	1	26
GO:0006396 RNA processing	1	0.489504584964174	10.000	0.037	Biological Process	GO:0006396	RNA processing	0.219777568759425	0.489504584964174	0	0	1	27
GO:0006310 DNA recombination	1	0.498903413041803	10.000	0.034	Biological Process	GO:0006310	DNA recombination	0.234179153060438	0.498903413041803	0	0	1	29
GO:0005622 intracellular	2	0.517663713903052	100.000	0.006	Cellular Component	GO:0005622	intracellular	0.316948236565709	0.517663713903052	0	0	2	329
GO:0044424 intracellular part	2	0.517663713903052	100.000	0.006	Cellular Component	GO:0044424	intracellular part	0.316948236565709	0.517663713903052	0	0	2	329
GO:0005623 cell	2	0.517663713903052	100.000	0.005	Cellular Component	GO:0005623	cell	0.414130971122442	0.517663713903052	0	0	2	376
GO:0044464 cell part	2	0.517663713903052	100.000	0.005	Cellular Component	GO:0044464	cell part	0.414130971122442	0.517663713903052	0	0	2	376
GO:0003824 catalytic activity	8	0.536930131978876	88.889	0.010	Molecular Function	GO:0003824	catalytic activity	0.277722482058039	0.536930131978876	0	0	8	789
GO:0044085 cellular component biogenesis	1	0.563418203137854	10.000	0.029	Biological Process	GO:0044085	cellular component biogenesis	0.275959936230785	0.563418203137854	0	0	1	35
GO:0006807 nitrogen compound metabolic process	5	0.590523946522936	50.000	0.012	Biological Process	GO:0006807	nitrogen compound metabolic process	0.301287727817825	0.590523946522936	0	0	5	413
GO:0016788 hydrolase activity, acting on ester bonds	1	0.628196467340713	11.111	0.020	Molecular Function	GO:0016788	hydrolase activity, acting on ester bonds	0.346591154394876	0.628196467340713	0	0	1	49
GO:0032787 monocarboxylic acid metabolic process	1	0.722630049779172	10.000	0.019	Biological Process	GO:0032787	monocarboxylic acid metabolic process	0.38343635294405	0.722630049779172	0	0	1	52
GO:0044237 cellular metabolic process	7	0.76005265029076	70.000	0.010	Biological Process	GO:0044237	cellular metabolic process	0.419571307008445	0.76005265029076	0	0	7	680
GO:0034660 ncRNA metabolic process	1	0.76005265029076	10.000	0.016	Biological Process	GO:0034660	ncRNA metabolic process	0.434315800166148	0.76005265029076	0	0	1	61
GO:0071840 cellular component organization or biogenesis	1	0.769959333443532	10.000	0.015	Biological Process	GO:0071840	cellular component organization or biogenesis	0.455690217752294	0.769959333443532	0	0	1	65
GO:0016772 transferase activity, transferring phosphorus-containing groups	1	0.79957500878171	11.111	0.014	Molecular Function	GO:0016772	transferase activity, transferring phosphorus-containing groups	0.468716384458244	0.79957500878171	0	0	1	72
GO:0044238 primary metabolic process	5	0.810725618684358	50.000	0.010	Biological Process	GO:0044238	primary metabolic process	0.496362623684301	0.810725618684358	0	0	5	498
GO:0016070 RNA metabolic process	1	0.87409132033365	10.000	0.011	Biological Process	GO:0016070	RNA metabolic process	0.569371673465005	0.87409132033365	0	0	1	89
GO:0071704 organic substance metabolic process	7	0.87409132033365	70.000	0.009	Biological Process	GO:0071704	organic substance metabolic process	0.570835147972996	0.87409132033365	0	0	7	742
GO:0016787 hydrolase activity	2	0.963486446511734	22.222	0.009	Molecular Function	GO:0016787	hydrolase activity	0.598026070248662	0.963486446511734	0	0	2	225
GO:0006796 phosphate-containing compound metabolic process	1	0.977075971956645	10.000	0.009	Biological Process	GO:0006796	phosphate-containing compound metabolic process	0.664631381232422	0.977075971956645	0	0	1	114
GO:0006793 phosphorus metabolic process	1	0.977075971956645	10.000	0.008	Biological Process	GO:0006793	phosphorus metabolic process	0.677971082582162	0.977075971956645	0	0	1	118
GO:0010467 gene expression	2	0.978408445051811	20.000	0.008	Biological Process	GO:0010467	gene expression	0.698863175037008	0.978408445051811	0	0	2	250
GO:0034645 cellular macromolecule biosynthetic process	1	1	10.000	0.007	Biological Process	GO:0034645	cellular macromolecule biosynthetic process	0.775858027426866	1	0	0	1	153
GO:0009059 macromolecule biosynthetic process	1	1	10.000	0.006	Biological Process	GO:0009059	macromolecule biosynthetic process	0.778209989363625	1	0	0	1	154
GO:0003676 nucleic acid binding	1	1	11.111	0.006	Molecular Function	GO:0003676	nucleic acid binding	0.806524119764473	1	0	0	1	177
GO:0001883 purine nucleoside binding	1	1	11.111	0.005	Molecular Function	GO:0001883	purine nucleoside binding	0.85055068253298	1	0	0	1	202
GO:0032549 ribonucleoside binding	1	1	11.111	0.005	Molecular Function	GO:0032549	ribonucleoside binding	0.85055068253298	1	0	0	1	202
GO:0032550 purine ribonucleoside binding	1	1	11.111	0.005	Molecular Function	GO:0032550	purine ribonucleoside binding	0.85055068253298	1	0	0	1	202
GO:0001882 nucleoside binding	1	1	11.111	0.005	Molecular Function	GO:0001882	nucleoside binding	0.852109250154305	1	0	0	1	203
GO:0019752 carboxylic acid metabolic process	1	1	10.000	0.005	Biological Process	GO:0019752	carboxylic acid metabolic process	0.857496335072624	1	0	0	1	195
GO:0097367 carbohydrate derivative binding	1	1	11.111	0.005	Molecular Function	GO:0097367	carbohydrate derivative binding	0.865499389605504	1	0	0	1	212
GO:0043436 oxoacid metabolic process	1	1	10.000	0.005	Biological Process	GO:0043436	oxoacid metabolic process	0.86665251488114	1	0	0	1	201
GO:0006082 organic acid metabolic process	1	1	10.000	0.005	Biological Process	GO:0006082	organic acid metabolic process	0.868125967755382	1	0	0	1	202
GO:0008152 metabolic process	7	1	70.000	0.008	Biological Process	GO:0008152	metabolic process	0.911351358997405	1	0	0	7	906
GO:1901363 heterocyclic compound binding	2	1	22.222	0.005	Molecular Function	GO:1901363	heterocyclic compound binding	0.919095363786497	1	0	0	2	412
GO:0097159 organic cyclic compound binding	2	1	22.222	0.005	Molecular Function	GO:0097159	organic cyclic compound binding	0.924859136737313	1	0	0	2	419
GO:0036094 small molecule binding	1	1	11.111	0.004	Molecular Function	GO:0036094	small molecule binding	0.932028841188123	1	0	0	1	274
GO:1901576 organic substance biosynthetic process	1	1	10.000	0.004	Biological Process	GO:1901576	organic substance biosynthetic process	0.946110725697775	1	0	0	1	279
GO:0044281 small molecule metabolic process	1	1	10.000	0.003	Biological Process	GO:0044281	small molecule metabolic process	0.952899253769327	1	0	0	1	290
GO:0044249 cellular biosynthetic process	1	1	10.000	0.003	Biological Process	GO:0044249	cellular biosynthetic process	0.956808075522252	1	0	0	1	297
GO:0009058 biosynthetic process	1	1	10.000	0.003	Biological Process	GO:0009058	biosynthetic process	0.964218186120398	1	0	0	1	312
GO:0044710 single-organism metabolic process	1	1	10.000	0.002	Biological Process	GO:0044710	single-organism metabolic process	0.994080615379515	1	0	0	1	442
GO:0005488 binding	2	1	22.222	0.003	Molecular Function	GO:0005488	binding	0.994272745543464	1	0	0	2	613
GO:0044763 single-organism cellular process	1	1	10.000	0.002	Biological Process	GO:0044763	single-organism cellular process	0.995297207269029	1	0	0	1	457
GO:0044699 single-organism process	1	1	10.000	0.002	Biological Process	GO:0044699	single-organism process	0.999687153852489	1	0	0	1	610
GO:0003674 molecular_function	9	1	100.000	0.008	Molecular Function	GO:0003674	molecular_function	1	1	0	0	9	1065
GO:0005575 cellular_component	2	1	100.000	0.003	Cellular Component	GO:0005575	cellular_component	1	1	0	0	2	584
GO:0008150 biological_process	10	1	100.000	0.009	Biological Process	GO:0008150	biological_process	1	1	0	0	10	1106
