# Supplementary material for: Complete Genome Sequence Analysis of Ralstonia solanacearum Strain PeaFJ1 Provides Insights Into Its Strong Virulence in Peanut Plants
Source: Front Microbiol. 2022 Feb 23;13:830900. doi: 10.3389/fmicb.2022.830900 (PMC8904134; doi:10.3389/fmicb.2022.830900)
Supplement: Supplementary Table 9 — Comparison analysis of type III effector genes of strain PeaFJ1 with strain HA4-1. [file Table_9.xlsx]

## Sheet: Sheet1
Table S9 Comparison analysis of type III effector genes of strain PeaFJ1 with strain HA4-1.
Effector name	Location	Gene ID	Compared with HA4-1
RipA1	Chromosome	JNO62_06170	Identical in both strains
RipA2	Megaplasmid	JNO62_22065	Identical in both strains
RipA3	Megaplasmid	JNO62_17585	Identical in both strains
RipA4	Megaplasmid	JNO62_17590	Identical in both strains
RipA5	Megaplasmid	JNO62_18615	Identical in both strains
RipB	Chromosome	JNO62_16215	Identical in both strains
RipC1	Megaplasmid	JNO62_19710	Identical in both strains
RipC2	Megaplasmid	JNO62_24330-JNO62_24335	Pseudogene in both strains
RipD	Megaplasmid	JNO62_23075	Identical in both strains
RipE1	Chromosome	JNO62_00345	Identical in both strains
RipE2	Chromosome	JNO62_13230	Identical in both strains
RipF1	Chromosome	JNO62_12020	Identical in both strains
	Megaplasmid	JNO62_21145	Identical in both strains
RipG1	Megaplasmid	JNO62_17845	Identical in both strains
RipG2	Megaplasmid	JNO62_24745	Identical in both strains
RipG3	Megaplasmid	JNO62_21930	Identical in both strains
RipG4	Chromosome	JNO62_08660	Identical in both strains
RipG5	Chromosome	JNO62_08665	3 bp deletion in HA4-1
RipG6	Chromosome	JNO62_09820	Identical in both strains
RipG7	Chromosome	JNO62_09815	Identical in both strains
	Megaplasmid	JNO62_22100	Identical in both strains
RipH1	Chromosome	JNO62_09445	6 bp deletion in HA4-1
RipH2	Megaplasmid	JNO62_22575	Identical in both strains
RipH3	Megaplasmid	JNO62_22315	Identical in both strains
RipI	Chromosome	JNO62_17285	Identical in both strains
RipJ	Chromosome	JNO62_06205	Identical in both strains
RipL	Megaplasmid	JNO62_22485	Identical in both strains
RipM	Chromosome	JNO62_08995	Identical in both strains
RipN	Megaplasmid	JNO62_19200	Identical in both strains
RipO1	Megaplasmid	JNO62_23185	Identical in both strains
RipP1	Chromosome	JNO62_12885	Identical in both strains
RipQ	Megaplasmid	JNO62_19900	Identical in both strains
RipR	Megaplasmid	JNO62_19920	Identical in both strains
RipS1	Chromosome	JNO62_00185	Identical in both strains
RipS2	Megaplasmid	JNO62_20220	Identical in both strains
RipS3	Megaplasmid	JNO62_18135	Identical in both strains
RipS4	Chromosome	JNO62_08840	1 bp deletion result in premature termination of translation in HA4-1
RipS5	Megaplasmid	JNO62_23050	Identical in both strains
RipS6	Chromosome	JNO62_06210	Identical in both strains
RipS8	Chromosome	JNO62_08860	Identical in both strains
RipT	Chromosome	JNO62_12750	Identical in both strains
RipU	Megaplasmid	JNO62_19580	Identical in both strains
RipV1	Chromosome	JNO62_09855	Identical in both strains
RipW	Chromosome	JNO62_03240	Identical in both strains
RipX	Megaplasmid	JNO62_17740	Identical in both strains
RipY	Chromosome	JNO62_16170	Identical in both strains
RipZ	Megaplasmid	JNO62_18655	Identical in both strains
RipAB	Megaplasmid	JNO62_17735	Identical in both strains
RipAC	Megaplasmid	JNO62_17730	Identical in both strains
RipAD	Megaplasmid	JNO62_21440	Identical in both strains
RipAE	Chromosome	JNO62_15800	Identical in both strains
RipAF1	Megaplasmid	JNO62_25440	Identical in both strains
RipAG	Chromosome	JNO62_13245+	Identical in both strains
RipAH	Chromosome	JNO62_12550+	Identical in both strains
RipAI	Megaplasmid	JNO62_17540	Identical in both strains
RipAJ	Chromosome	JNO62_06360	Identical in both strains
RipAK	Chromosome	JNO62_05030	Identical in both strains
RipAL	Megaplasmid	JNO62_24990	Identical in both strains
RipAM	Chromosome	JNO62_00850	Identical in both strains
RipAN	Megaplasmid	JNO62_17580	Identical in both strains
RipAO	Megaplasmid	JNO62_17750	Identical in both strains
RipAP	Megaplasmid	JNO62_19595	Identical in both strains
RipAQ	Megaplasmid	JNO62_17780	Identical in both strains
RipAR	Megaplasmid	JNO62_19685-JNO62_19695	Transposon inserted in both strains
RipAS	Megaplasmid	JNO62_20310	Identical in both strains
RipAT	Megaplasmid	JNO62_20330	Identical in both strains
RipAU	Megaplasmid	JNO62_20705	Identical in both strains
RipAV	Megaplasmid	JNO62_25025	Identical in both strains
RipAW	Megaplasmid	JNO62_20790	Identical in both strains
RipAX1	Chromosome	JNO62_00740-JNO62_00745	Pseudogene in both strains
RipAX2	Megaplasmid	JNO62_24265	Identical in both strains
RipAY	Megaplasmid	JNO62_18600	Identical in both strains
RipAZ1	Megaplasmid	JNO62_21335-JNO62_21340	Transposon inserted in both strains
RipBA	Chromosome	JNO62_16305	Identical in both strains
RipBB	Chromosome	JNO62_12995	Absent in HA4-1
RipBM	Megaplasmid	JNO62_22565	Identical in both strains
	Chromosome	JNO62_02145	Identical in both strains
RipTAL	Chromosome	JNO62_08730	Identical in both strains
RipTPS	Megaplasmid	JNO62_25020	Identical in both strains
RipBR	Megaplasmid	JNO62_17890	Identical in both strains
RipBS	Absent	——	Three copies present in HA4-1
RS_T3E_Hyp6	Absent	——	Only present in HA4-1
Effectors absent in both strains
RipF2、RipG8、RipH4、RipK、RipO2、RipP2、RipP3、RipS7、RipV2、RipAA、RipAF2、RipAZ2、RipBC、RipBD、RipBE、RipBF、RipBG、RipBH、RipBI、RipBJ、RipBK、RipBL、RipBN、RipBO、RipBP、RipBQ、RS_T3E_Hyp1、RS_T3E_Hyp2、RS_T3E_Hyp3、RS_T3E_Hyp4、RS_T3E_Hyp5、RS_T3E_Hyp7、RS_T3E_Hyp8、RS_T3E_Hyp9、RS_T3E_Hyp10、RS_T3E_Hyp11、RS_T3E_Hyp12、RS_T3E_Hyp13、RS_T3E_Hyp14、RS_T3E_Hyp17、RS_T3E_Hyp18
Table cells with orange padding indicates the effector genes are absent in PeaFJ1 or HA4-1.
Table cells with gray padding indicates the effector genes are pseudogene.
